# Supplementary material for: Linkage Disequilibrium and Effective Population Size of Buffalo Populations of Iran, Turkey, Pakistan, and Egypt Using a Medium Density SNP Array
Source: Front Genet. 2021 Dec 7;12:608186. doi: 10.3389/fgene.2021.608186 (PMC8689148; doi:10.3389/fgene.2021.608186)
Supplement: Supplementary file 1 [file Table2.XLSX]

## Sheet: SNP_NUMBER_FOR Each_chr
SNP Number for each chromosome to calculate r2
CHR	AZI	KHU	MAZ	IR	ANA	EGY	KUN	NIL	PAK
ch1	3583	4202	3583	4360	4303	4235	3550	3557	4351
chr2	3024	3570	3024	3757	3673	3668	2989	3001	3747
chr3	2708	3168	2708	3316	3269	3228	2663	2684	3328
chr4	2731	3155	2731	3279	3212	3213	2706	2711	3261
chr5	2601	3057	2601	3218	3146	3121	2559	2579	3249
chr6	2649	3079	2649	3184	3122	3116	2619	2617	3177
chr7	2505	2949	2505	3061	2985	2968	2485	2483	3054
chr8	2416	2881	2416	3017	2955	2917	2393	2403	3006
chr9	2268	2717	2268	2799	2708	2713	2240	2250	2799
chr10	2307	2729	2307	2820	2764	2735	2280	2280	2821
chr11	2368	2799	2368	2912	2853	2831	2343	2358	2895
chr12	1933	2241	1933	2319	2275	2248	1901	1921	2313
chr13	1872	2221	1872	2294	2271	2219	1844	1855	2626
chr14	1945	2275	1945	2368	2327	2285	1914	1933	2361
chr15	1798	2128	1798	2232	2186	2159	1787	1785	2235
chr16	1742	2091	1742	2182	2133	2122	1722	1725	2170
chr17	1658	1980	1658	2044	2007	1990	1635	1643	2046
chr18	1397	1688	1397	1773	1723	1739	1378	1378	1769
chr19	1384	1666	1384	1738	1697	1691	1369	1370	1734
chr20	1584	1863	1584	1933	1880	1878	1558	1572	1932
chr21	1510	1786	1510	1863	1840	1814	1498	1487	1878
chr22	1379	1643	1379	1709	1682	1677	1359	1367	1712
chr23	1115	1316	1115	1395	1370	1365	1095	1112	1397
chr24	1462	1716	1462	1765	1727	1725	1441	1455	1770
chr25	991	1206	991	1248	1291	1217	970	975	1251
chr26	1178	1368	1178	1420	1391	1388	1161	1168	1421
chr27	1017	1215	1017	1273	1253	1240	1004	1007	1270
chr28	1043	1227	1043	1266	1248	1222	1035	1030	1273
chr29	1076	1282	1076	1336	1305	1280	1060	1063	1338
chr30	2181	2681	2181	2824	2616	2749	2104	2147	2814
SUM	57425	67899	57425	70705	69212	68753			70998

## Sheet: Uncorrected Dp
S1_Uncorrected D' for all studied populations
Chromosome	AZI	KHU	MAZ	IR	ANA	EGY	KUN	NIL	PAK
1	0.68±0.37	0.7±0.33	0.71±0.32	0.75±0.28	0.66±0.33	0.65±0.33	0.68±0.32	0.66±0.33	0.73±0.33
2	0.68±0.35	0.7±0.32	0.72±0.33	0.75±0.29	0.69±0.33	0.64±0.33	0.69±0.33	0.65±0.32	0.74±0.33
3	0.67±0.36	0.69±0.33	0.69±0.32	0.74±0.28	0.67±0.33	0.66±0.32	0.67±0.32	0.66±0.32	0.73±0.33
4	0.67±0.36	0.7±0.33	0.7±0.33	0.75±0.27	0.67±0.33	0.65±0.33	0.67±0.33	0.64±0.33	0.73±0.33
5	0.67±0.36	0.72±0.32	0.73±0.33	0.75±0.29	0.68±0.33	0.66±0.33	0.68±0.31	0.67±0.31	0.74±0.33
6	0.68±0.37	0.71±0.32	0.71±0.33	0.73±0.28	0.68±0.33	0.63±0.33	0.68±0.33	0.63±0.33	0.71±0.34
7	0.64±0.34	0.67±0.33	0.71±0.34	0.72±0.27	0.64±0.34	0.63±0.33	0.66±0.34	0.64±0.34	0.71±0.34
8	0.69±0.37	0.7±0.32	0.71±0.33	0.76±0.29	0.68±0.33	0.64±0.33	0.68±0.33	0.63±0.33	0.73±0.33
9	0.66±0.36	0.65±0.33	0.7±0.33	0.73±0.27	0.7±0.33	0.64±0.33	0.69±0.33	0.64±0.33	0.72±0.33
10	0.66±0.36	0.71±0.32	0.7±0.33	0.73±0.27	0.67±0.33	0.65±0.33	0.66±0.33	0.65±0.33	0.72±0.33
11	0.67±0.37	0.7±0.32	0.72±0.33	0.75±0.28	0.69±0.33	0.64±0.33	0.66±0.30	0.65±0.33	0.73±0.33
12	0.68±0.36	0.69±0.33	0.7±0.33	0.73±0.28	0.67±0.33	0.64±0.33	0.65±0.33	0.66±0.33	0.73±0.33
13	0.64±0.34	0.69±0.33	0.72±0.33	0.71±0.26	0.65±0.33	0.65±0.33	0.66±0.33	0.64±0.33	0.71±0.34
14	0.66±0.35	0.69±0.33	0.73±0.32	0.72±0.27	0.65±0.34	0.65±0.33	0.67±0.32	0.64±0.34	0.71±0.32
15	0.68±0.37	0.68±0.33	0.69±0.33	0.73±0.27	0.68±0.33	0.65±0.33	0.66±0.33	0.63±0.33	0.71±0.33
16	0.69±0.37	0.72±0.32	0.75±0.33	0.75±0.29	0.66±0.33	0.62±0.33	0.68±0.33	0.65±0.33	0.73±0.33
17	0.66±0.36	0.69±0.33	0.7±0.33	0.73±0.29	0.67±0.34	0.64±0.33	0.68±0.33	0.65±0.34	0.72±0.33
18	0.66±0.33	0.67±0.34	0.71±0.33	0.73±0.26	0.66±0.33	0.62±0.33	0.65±0.29	0.62±0.32	0.72±0.33
19	0.69±0.37	0.71±0.32	0.73±0.32	0.75±0.28	0.66±0.34	0.63±0.32	0.67±0.32	0.65±0.35	0.74±0.33
20	0.65±0.37	0.68±0.33	0.7±0.33	0.73±0.28	0.68±0.33	0.65±0.33	0.69±0.33	0.65±0.33	0.71±0.34
21	0.66±0.36	0.7±0.33	0.71±0.33	0.73±0.27	0.68±0.34	0.61±0.33	0.68±0.33	0.65±0.33	0.71±0.34
22	0.65±0.36	0.66±0.33	0.7±0.33	0.72±0.28	0.65±0.33	0.63±0.33	0.66±0.33	0.63±0.33	0.71±0.33
23	0.64±0.37	0.7±0.33	0.69±0.32	0.73±0.28	0.66±0.34	0.63±0.33	0.66±0.32	0.63±0.34	0.73±0.33
24	0.66±0.35	0.65±0.33	0.72±0.32	0.72±0.25	0.67±0.34	0.65±0.33	0.66±0.32	0.62±0.34	0.71±0.33
25	0.64±0.34	0.68±0.33	0.69±0.33	0.72±0.27	0.66±0.35	0.63±0.33	0.65±0.33	0.59±0.35	0.69±0.34
26	0.65±0.35	0.67±0.34	0.67±0.33	0.7±0.26	0.66±0.34	0.63±0.33	0.66±0.33	0.65±0.33	0.69±0.34
27	0.64±0.33	0.67±0.33	0.72±0.33	0.72±0.25	0.65±0.34	0.64±0.32	0.62±0.33	0.62±0.33	0.7±0.34
28	0.66±0.37	0.68±0.34	0.66±0.33	0.71±0.27	0.63±0.34	0.64±0.33	0.66±0.33	0.63±0.33	0.71±0.34
29	0.66±0.36	0.68±0.33	0.68±0.34	0.7±0.26	0.65±0.34	0.63±0.34	0.66±0.34	0.62±0.34	0.7±0.34
30	0.83±0.43	0.77±0.31	0.82±0.31	0.8±0.33	0.87±0.26	0.72±0.3	0.79±0.31	0.83±0.29	0.78±0.32
Average	0.67±0.33	0.69±0.33	0.71±0.33	0.74±0.32	0.67±0.33	0.64±0.33	0.67±0.33	0.65±0.33	0.72±0.33

## Sheet: Uncorrected r2
S1_Uncorrected r2 for all studied populations
Chromosome	AZI	KHU	MAZ	IR	ANA	EGY	KUN	NIL	PAK
1	0.35±0.35	0.37±0.35	0.38±0.3	0.27±0.26	0.34±0.33	0.35±0.34	0.36±0.31	0.33±0.34	0.28±0.28
2	0.34±0.34	0.38±0.35	0.39±0.31	0.27±0.26	0.37±0.35	0.34±0.34	0.39±0.32	0.31±0.34	0.29±0.29
3	0.34±0.35	0.38±0.36	0.36±0.31	0.26±0.25	0.34±0.34	0.35±0.34	0.36±0.31	0.33±0.33	0.27±0.27
4	0.34±0.35	0.38±0.35	0.37±0.3	0.26±0.25	0.35±0.34	0.35±0.34	0.36±0.29	0.31±0.33	0.27±0.27
5	0.34±0.35	0.4±0.36	0.41±0.31	0.27±0.26	0.36±0.34	0.36±0.34	0.37±0.31	0.33±0.33	0.28±0.28
6	0.35±0.36	0.38±0.35	0.38±0.3	0.26±0.25	0.36±0.35	0.33±0.33	0.36±0.30	0.3±0.32	0.25±0.27
7	0.3±0.33	0.34±0.34	0.36±0.3	0.25±0.24	0.33±0.34	0.32±0.33	0.34±0.30	0.31±0.34	0.26±0.27
8	0.36±0.36	0.37±0.35	0.37±0.31	0.27±0.26	0.35±0.34	0.35±0.34	0.36±0.31	0.31±0.33	0.28±0.27
9	0.33±0.34	0.32±0.33	0.36±0.31	0.25±0.24	0.37±0.35	0.33±0.33	0.38±0.32	0.32±0.33	0.27±0.28
10	0.33±0.34	0.39±0.36	0.37±0.3	0.25±0.24	0.35±0.33	0.35±0.34	0.34±0.31	0.31±0.33	0.27±0.27
11	0.35±0.36	0.38±0.36	0.39±0.3	0.26±0.25	0.38±0.35	0.34±0.33	0.35±0.33	0.32±0.33	0.27±0.28
12	0.34±0.35	0.36±0.35	0.36±0.31	0.25±0.24	0.34±0.33	0.33±0.33	0.33±0.31	0.33±0.34	0.27±0.27
13	0.3±0.33	0.36±0.35	0.38±0.3	0.24±0.23	0.30±0.31	0.33±0.33	0.34±0.30	0.3±0.33	0.25±0.27
14	0.33±0.34	0.37±0.35	0.38±0.3	0.25±0.24	0.32±0.32	0.33±0.33	0.35±0.33	0.31±0.34	0.26±0.26
15	0.36±0.36	0.37±0.36	0.36±0.28	0.22±0.21	0.36±0.35	0.34±0.34	0.34±0.28	0.29±0.33	0.25±0.26
16	0.35±0.35	0.4±0.36	0.43±0.31	0.26±0.25	0.34±0.33	0.33±0.34	0.38±0.31	0.33±0.32	0.28±0.28
17	0.33±0.35	0.37±0.36	0.36±0.3	0.26±0.25	0.36±0.35	0.32±0.32	0.35±0.32	0.31±0.34	0.26±0.27
18	0.3±0.32	0.34±0.35	0.38±0.28	0.23±0.22	0.32±0.33	0.31±0.33	0.32±0.28	0.28±0.33	0.23±0.25
19	0.35±0.35	0.38±0.35	0.4±0.3	0.25±0.24	0.34±0.33	0.32±0.32	0.34±0.31	0.32±0.34	0.26±0.28
20	0.33±0.35	0.36±0.35	0.37±0.31	0.73±0.72	0.35±0.34	0.35±0.35	0.37±0.32	0.32±0.33	0.26±0.27
21	0.33±0.34	0.37±0.35	0.38±0.29	0.25±0.24	0.36±0.35	0.29±0.31	0.36±0.28	0.31±0.34	0.26±0.26
22	0.32±0.34	0.33±0.34	0.37±0.29	0.25±0.24	0.3±0.31	0.32±0.33	0.33±0.29	0.3±0.33	0.25±0.27
23	0.33±0.35	0.38±0.36	0.37±0.29	0.25±0.24	0.35±0.35	0.34±0.34	0.34±0.29	0.29±0.34	0.25±0.27
24	0.32±0.34	0.31±0.32	0.4±0.29	0.24±0.23	0.35±0.34	0.33±0.33	0.35±0.29	0.3±0.34	0.25±0.26
25	0.29±0.32	0.34±0.34	0.35±0.27	0.23±0.22	0.33±0.33	0.31±0.33	0.29±0.27	0.25±0.35	0.22±0.25
26	0.32±0.34	0.35±0.35	0.32±0.28	0.23±0.22	0.33±0.33	0.31±0.33	0.34±0.28	0.29±0.32	0.24±0.26
27	0.29±0.32	0.31±0.32	0.38±0.28	0.23±0.21	0.32±0.32	0.31±0.33	0.31±0.28	0.29±0.34	0.26±0.26
28	0.35±0.36	0.36±0.35	0.34±0.29	0.25±0.24	0.31±0.32	0.34±0.34	0.35±0.29	0.3±0.34	0.26±0.27
29	0.33±0.35	0.36±0.35	0.35±0.29	0.23±0.22	0.32±0.33	0.31±0.32	0.34±0.29	0.29±0.34	0.23±0.26
30	0.56±0.41	0.49±0.39	0.56±0.4	0.32±0.31	0.66±0.39	0.46±0.38	0.54±0.42	0.57±0.27	0.34±0.34
Average	0.34±0.35	0.37±0.35	0.38±0.30	0.27±0.27	0.35±0.34	0.34±0.33	0.35±0.31	0.31±0.33	0.27±0.27

## Sheet: Corrected_r2
Table 2. Distance and linkage disequilibrium (corrected r2) between adjacent polymorphic SNPs of AZI, KHU, MAZ, IRI, ANA, EGY, KUN, NIL and PAK water buffalo populations
PAK	NIL	KUN	EGY	ANA	IRI	MAZ	KHU	AZI	Dist (Kbp)	SNP NO	CHR
0.23±0.24	0.26±0.27	0.25±0.20	0.28±0.27	0.27±0.26	0.24±0.25	0.26±0.18	0.27±0.25	0.27±0.27	44.1	3583	1
0.24±0.24	0.24±0.27	0.28±0.21	0.27±0.27	0.3±0.28	0.24±0.26	0.27±0.19	0.28±0.25	0.26±0.26	45.1	3024	2
0.22±0.23	0.26±0.26	0.25±0.20	0.28±0.27	0.27±0.27	0.23±0.25	0.24±0.19	0.28±0.26	0.26±0.27	44.8	2708	3
0.22±0.22	0.24±0.26	0.25±0.18	0.28±0.27	0.28±0.27	0.23±0.24	0.25±0.18	0.28±0.25	0.26±0.27	44.1	2731	4
0.24±0.24	0.26±0.26	0.26±0.20	0.29±0.27	0.29±0.27	0.24±0.26	0.29±0.19	0.3±0.26	0.26±0.27	46.3	2601	5
0.21±0.22	0.23±0.25	0.25±0.19	0.26±0.26	0.29±0.28	0.23±0.25	0.26±0.18	0.28±0.25	0.27±0.28	45	2649	6
0.22±0.23	0.24±0.27	0.23±0.19	0.25±0.26	0.26±0.27	0.22±0.24	0.24±0.18	0.24±0.24	0.22±0.25	44.9	2505	7
0.23±0.23	0.24±0.26	0.25±0.20	0.28±0.27	0.28±0.27	0.24±0.26	0.25±0.19	0.28±0.25	0.28±0.28	46.8	2416	8
0.23±0.23	0.25±0.26	0.27±0.21	0.26±0.26	0.3±0.28	0.22±0.24	0.24±0.19	0.22±0.23	0.25±0.26	46.4	2268	9
0.22±0.23	0.24±0.26	0.23±0.20	0.28±0.27	0.28±0.26	0.22±0.24	0.25±0.18	0.29±0.26	0.25±0.26	45	2307	10
0.23±0.23	0.25±0.26	0.23±0.22	0.27±0.26	0.31±0.28	0.23±0.25	0.27±0.18	0.28±0.26	0.27±0.28	45.2	2368	11
0.22±0.23	0.26±0.27	0.21±0.20	0.26±0.26	0.27±0.26	0.22±0.25	0.24±0.19	0.26±0.25	0.26±0.27	47.1	1933	12
0.2±0.22	0.23±0.26	0.23±0.19	0.26±0.26	0.23±0.24	0.21±0.23	0.26±0.18	0.26±0.25	0.22±0.25	44.7	1872	13
0.21±0.22	0.24±0.27	0.24±0.22	0.26±0.26	0.25±0.25	0.22±0.24	0.26±0.18	0.27±0.25	0.25±0.26	42.7	1945	14
0.2±0.21	0.22±0.26	0.23±0.17	0.27±0.27	0.29±0.28	0.19±0.24	0.24±0.16	0.27±0.26	0.28±0.28	47.2	1798	15
0.24±0.24	0.26±0.25	0.27±0.20	0.26±0.27	0.27±0.26	0.23±0.26	0.31±0.19	0.3±0.26	0.27±0.27	46.6	1742	16
0.22±0.23	0.24±0.27	0.24±0.21	0.25±0.25	0.29±0.28	0.23±0.26	0.24±0.18	0.27±0.26	0.25±0.27	45.1	1658	17
0.19±0.21	0.21±0.26	0.21±0.17	0.24±0.26	0.25±0.26	0.2±0.23	0.26±0.16	0.25±0.25	0.22±0.24	47	1397	18
0.22±0.23	0.25±0.27	0.23±0.20	0.25±0.25	0.27±0.26	0.22±0.25	0.28±0.18	0.28±0.25	0.27±0.27	45.9	1384	19
0.22±0.23	0.25±0.26	0.26±0.21	0.28±0.28	0.28±0.27	0.2±0.25	0.25±0.19	0.26±0.25	0.25±0.27	45.3	1584	20
0.21±0.22	0.24±0.27	0.25±0.17	0.22±0.24	0.29±0.28	0.22±0.24	0.26±0.17	0.27±0.25	0.25±0.26	45.7	1510	21
0.21±0.23	0.23±0.26	0.21±0.18	0.25±0.26	0.23±0.24	0.22±0.24	0.25±0.17	0.23±0.24	0.24±0.26	44.4	1379	22
0.21±0.22	0.22±0.27	0.23±0.18	0.27±0.27	0.28±0.28	0.22±0.25	0.25±0.17	0.28±0.26	0.25±0.27	46.7	1115	23
0.21±0.22	0.23±0.27	0.23±0.18	0.26±0.26	0.28±0.27	0.21±0.22	0.28±0.17	0.21±0.22	0.24±0.26	42.4	1462	24
0.18±0.21	0.18±0.28	0.18±0.16	0.24±0.26	0.26±0.26	0.2±0.24	0.23±0.15	0.24±0.24	0.21±0.24	43.1	991	25
0.19±0.21	0.22±0.25	0.23±0.17	0.24±0.26	0.26±0.26	0.2±0.23	0.2±0.16	0.25±0.25	0.24±0.26	43.5	1178	26
0.21±0.22	0.22±0.27	0.20±0.17	0.24±0.26	0.25±0.25	0.2±0.22	0.26±0.16	0.21±0.22	0.21±0.24	44.6	1017	27
0.22±0.23	0.23±0.27	0.23±0.18	0.27±0.27	0.24±0.25	0.22±0.24	0.22±0.17	0.27±0.25	0.27±0.28	44.1	1043	28
0.19±0.21	0.22±0.27	0.23±0.18	0.24±0.25	0.25±0.26	0.2±0.23	0.23±0.17	0.26±0.25	0.25±0.27	47.2	1076	29
0.3±0.3	0.50±0.20	0.42±0.31	0.39±0.31	0.59±0.32	0.29±0.3	0.44±0.28	0.39±0.29	0.48±0.33	68.2	2181	30
0.22±0.29	0.24±0.26	0.23±0.31	0.27±0.26	0.28±0.27	0.24±0.24	0.26±0.18	0.27±0.25	0.26±0.27	46.7	1914	Ave
