# Supplementary material for: Linkage Disequilibrium and Effective Population Size of Buffalo Populations of Iran, Turkey, Pakistan, and Egypt Using a Medium Density SNP Array
Source: Front Genet. 2021 Dec 7;12:608186. doi: 10.3389/fgene.2021.608186 (PMC8689148; doi:10.3389/fgene.2021.608186)
Supplement: Supplementary file 3 [file Table3.XLSX]

## Sheet: r2 Disturbution For Buffalo pop
The r2 distribution on AZI breed genome						The r2 distribution on Genome of AZI breed (SNP %)
R2	SNP_NO	Ferquency (%)	Cumultive SNP_NO	Cumulative frequency (%)			AZI	KHU	MAZ	IRI	ANA	EGY	KUN	NIL	PAK
(0 ,0.1]	18388	32.0215	19902	34.658		0.2<‌ r2	51	55	47	46	42	51	53	50	47
(0.1,0.2]	7988	13.9106	27890	48.5685		0.3<‌ r2	42	46	36	32	43	41	43	39	36
(0.2, 0.3]	5515	9.604	33405	58.1725
(0.3,0.4]	4672	8.13597	38077	66.3085
(0.4,0.5]	3064	5.33575	41141	71.6443
(0.5,0.6]	3037	5.28873	44178	76.933
(0.6,0.7]	2277	3.96524	46455	80.8982
(0.7,0.8]	1466	2.55294	47921	83.4512
(0.8,0.9]	2000	3.48286	49921	86.934
(0.9,1]	7503	13.066	57424	100
The r2 distribution on KHU breed genome
R2	SNP_NO	Ferquency (%)	Cumultive SNP_NO	Cumulative frequency (%)
(0 ,0.1]	16246	28.2913	17773	30.9505
(0.1,0.2]	8300	14.4539	26073	45.4044
(0.2, 0.3]	4772	8.31011	30845	53.7145
(0.3,0.4]	5166	8.99624	36011	62.7107
(0.4,0.5]	3291	5.73105	39302	68.4418
(0.5,0.6]	2471	4.30308	41773	72.7448
(0.6,0.7]	3090	5.38103	44863	78.1259
(0.7,0.8]	1657	2.88555	46520	81.0114
(0.8,0.9]	1688	2.93954	48208	83.951
(0.9,1]	9216	16.049	57424	100
The r2 distribution on MAZ breed genome
R2	SNP_NO	Ferquency (%)	Cumultive SNP_NO	Cumulative frequency(%)
(0 ,0.1]	20463	410.33	21968	38.26
(0.1,0.2]	8682	174.09	30650	53.37
(0.2, 0.3]	5944	119.19	36594	63.72
(0.3,0.4]	4408	88.39	41002	71.4
(0.4,0.5]	3491	70	44493	77.48
(0.5,0.6]	2731	54.76	47224	82.24
(0.6,0.7]	2187	43.85	49411	86.04
(0.7,0.8]	1566	31.4	50977	88.77
(0.8,0.9]	1461	29.3	52438	91.32
(0.9,1]	4987	100	57425	100
The r2 distribution on IRI breed genome
R2	SNP_NO	Ferquency (%)	Cumultive SNP_NO	Cumulative frequency(%)
0	2400	4.17995	2400	4.17995
(0 ,0.1]	28615	49.8372	31015	54.0171
(0.1,0.2]	8192	14.2676	39207	68.2847
(0.2, 0.3]	4344	7.5657	43551	75.8504
(0.3,0.4]	2732	4.75817	46283	80.6085
(0.4,0.5]	1960	3.41362	48243	84.0222
(0.5,0.6]	1491	2.59679	49734	86.6189
(0.6,0.7]	1381	2.40521	51115	89.0242
(0.7,0.8]	1195	2.08127	52310	91.1054
(0.8,0.9]	998	1.73816	53308	92.8436
(0.9,1]	4109	7.15642	57417	100
The r2 distribution on ANA breed genome
R2	SNP_NO	Ferquency (%)	Cumultive SNP_NO	Cumulative frequency(%)
(0 ,0.1]	16603	28.9125	18762	32.6722
(0.1,0.2]	8544	14.8785	27306	47.5507
(0.2, 0.3]	5385	9.37745	32691	56.9282
(0.3,0.4]	3808	6.63126	36499	63.5594
(0.4,0.5]	3555	6.19068	40054	69.7501
(0.5,0.6]	3401	5.92251	43455	75.6726
(0.6,0.7]	1645	2.86461	45100	78.5372
(0.7,0.8]	2012	3.5037	47112	82.0409
(0.8,0.9]	1938	3.37484	49050	85.4158
(0.9,1]	8375	14.5842	57425	100
The r2 distribution on EGY breed genome
R2	SNP_NO	Ferquency (%)	Cumultive SNP_NO	Cumulative frequency(%)
(0 ,0.1]	18272	34.58	19857	34.57
(0.1,0.2]	8173	48.81	28030	48.81
(0.2, 0.3]	5589	58.55	33619	58.54
(0.3,0.4]	4608	66.57	38227	66.56
(0.4,0.5]	3070	71.92	41297	71.91
(0.5,0.6]	3227	77.54	44524	77.53
(0.6,0.7]	1968	80.96	46492	80.962
(0.7,0.8]	1969	84.39	48461	84.391
(0.8,0.9]	1255	86.58	49716	86.57
(0.9,1]	7708	100	57424	100
The r2 distribution on KUN breed genome
R2	SNP_NO	Ferquency (%)	Cumultive SNP_NO	Cumulative frequency (%)
0	3065	5.41022	3065	5.41
(0 ,0.1]	15761	27.8207	18826	33.231
(0.1,0.2]	7816	13.7965	26642	47.0275
(0.2, 0.3]	5907	10.4268	32549	57.4543
(0.3,0.4]	3681	6.49756	36230	63.9518
(0.4,0.5]	3684	6.50286	39914	70.4547
(0.5,0.6]	2315	4.08635	42229	74.5411
(0.6,0.7]	2203	3.88865	44432	78.4297
(0.7,0.8]	2737	4.83125	47169	83.261
(0.8,0.9]	516	0.910824	47685	84.1718
(0.9,1]	8967	15.8282	56652	100
The r2 distribution on NIL breed genome
R2	SNP_NO	Ferquency (%)	Cumultive SNP_NO	Cumulative frequency (%)
0	1591	2.79584	1591	2.79584
(0 ,0.1]	19029	33.4394	20620	36.2352
(0.1,0.2]	7818	13.7384	28438	49.9736
(0.2, 0.3]	6167	10.8372	34605	60.8108
(0.3,0.4]	4301	7.55808	38906	68.3689
(0.4,0.5]	3861	6.78487	42767	75.1538
(0.5,0.6]	2343	4.11732	45110	79.2711
(0.6,0.7]	2355	4.1384	47465	83.4095
(0.7,0.8]	1675	2.94345	49140	86.3529
(0.8,0.9]	1078	1.89435	50218	88.2473
(0.9,1]	6688	11.7527	56906	100
The r2 distribution on PAK breed genome
R2	SNP_NO	Ferquency (%)	Cumultive SNP_NO	Cumulative frequency (%)
0	1505	2.62127	1505	2.62127
(0 ,0.1]	20462	35.6388	21967	38.26
(0.1,0.2]	8681	15.1197	30648	53.3798
(0.2, 0.3]	5944	10.3527	36592	63.7325
(0.3,0.4]	4407	7.67569	40999	71.4082
(0.4,0.5]	3490	6.07855	44489	77.4867
(0.5,0.6]	2731	4.7566	47220	82.2433
(0.6,0.7]	2187	3.80911	49407	86.0524
(0.7,0.8]	1564	2.72403	50971	88.7765
(0.8,0.9]	1460	2.54289	52431	91.3193
(0.9,1]	4984	8.68066	57415	100
