# Supplementary material for: Linkage Disequilibrium and Effective Population Size of Buffalo Populations of Iran, Turkey, Pakistan, and Egypt Using a Medium Density SNP Array
Source: Front Genet. 2021 Dec 7;12:608186. doi: 10.3389/fgene.2021.608186 (PMC8689148; doi:10.3389/fgene.2021.608186)
Supplement: Supplementary file 9 [file Table6.XLSX]

## Sheet: Estimated Ne  past to recent
Averaged r2 for Studied populations									Averaged Corrected r2 for Studied populations												Estimated Ne from r2 (Not Corrected data) for studied populations									Estimated Ne from Corrected r2 for studied populations (This section presented in manuscript)
AZI	EGY	IR	KHU	MAZ	TUR	PAK	KUN	NIL	AZI	EGY	IR	KHU	MAZ	TUR	PAK	KUN	NIL	Dist (×100000 bp)	distance (C)	Generation Ago	Ne_AZI	Ne_EGY	Ne_IR	Ne_KHU	Ne_MAZ	Ne_TUR	Ne_PAK	Ne_KUN	Ne_NIL	Ne_AZI	Ne_EGY	Ne_IR	Ne_KHU	Ne_MAZ	Ne_TUR	Ne_PAK	Ne_KUN	Ne_NIL
r2means	r2means	r2means	r2means	r2means	r2means	r2means	r2means	r2means
0.310071	0.310688	0.189528	0.3403	0.355335	0.321603	0.258074	0.334195	0.287452	0.238643	0.244021	0.159225	0.249391	0.230335	0.23827	0.214596	0.223084	0.216023	1	0.001	500	806.266	804.666	1319.06	734.645	703.562	777.355	968.714	748.066	869.712	1047.59	1024.5	1570.1	1002.44	1085.38	1049.23	1164.98	1120.65	1157.28
0.213842	0.221376	0.110481	0.245465	0.279914	0.224356	0.155222	0.254726	0.197326	0.142413	0.154709	0.0801777	0.154556	0.154914	0.141023	0.111743	0.143615	0.125898	2	0.002	250	584.544	564.65	1131.42	509.237	446.565	557.149	805.3	490.723	633.468	877.727	807.967	1559.04	808.768	806.898	886.38	1118.63	870.382	992.868
0.175484	0.183985	0.0834154	0.205937	0.249677	0.181424	0.116369	0.224938	0.163987	0.104056	0.117318	0.0531123	0.115028	0.124677	0.098091	0.0728906	0.113827	0.092558	3	0.003	166.667	474.876	452.936	999.016	404.654	333.765	459.328	716.114	370.472	508.172	800.852	710.319	1569	724.46	668.396	849.551	1143.27	732.103	900.337
0.153894	0.163933	0.0702311	0.184874	0.233866	0.160565	0.0975506	0.209202	0.146469	0.0824658	0.0972659	0.0399281	0.0939652	0.108866	0.077232	0.0540723	0.0980913	0.0750405	4	0.004	125	406.123	381.254	889.919	338.068	267.247	389.25	640.693	298.754	426.711	757.89	642.568	1565.31	665.14	574.099	809.25	1155.86	637.161	832.884
0.141209	0.151135	0.062648	0.171154	0.222428	0.147996	0.0865833	0.199939	0.136707	0.0697802	0.0844688	0.032345	0.0802453	0.0974285	0.064663	0.043105	0.0888275	0.0652785	5	0.005	100	354.086	330.829	798.11	292.134	224.791	337.846	577.479	250.077	365.745	716.536	591.935	1545.83	623.09	513.197	773.239	1159.96	562.889	765.949
0.13369	0.142808	0.0574582	0.162319	0.214198	0.139671	0.0793246	0.195882	0.129192	0.0622611	0.0761414	0.0271551	0.0714098	0.0891982	0.0563378	0.0358463	0.0847706	0.057763	6	0.006	83.3333	311.667	291.767	725.165	256.696	194.524	298.32	525.268	212.713	322.519	669.225	547.228	1534.39	583.487	467.125	739.587	1162.37	491.523	721.339
0.127927	0.137164	0.0539679	0.155853	0.208672	0.134085	0.074727	0.192002	0.124155	0.0564986	0.0704969	0.0236648	0.0649444	0.083672	0.0507521	0.0312487	0.0808908	0.0527266	7	0.007	71.4286	279.177	260.377	661.769	229.153	171.15	266.355	477.93	186.01	287.658	632.127	506.608	1509.17	549.921	426.837	703.7	1142.9	441.512	677.348
0.124702	0.132103	0.0515065	0.150706	0.204594	0.13078	0.0715253	0.189696	0.121963	0.0532734	0.0654359	0.0212035	0.0597964	0.0795936	0.0474469	0.0280471	0.078585	0.050534	8	0.008	62.5	250.598	236.559	606.72	207.358	152.742	238.95	436.908	164.737	256.226	586.597	477.566	1473.82	522.606	392.619	658.631	1114.2	397.659	618.396
0.121306	0.12814	0.0498062	0.14755	0.2023	0.127715	0.0688571	0.185747	0.119236	0.0498775	0.0614734	0.0195031	0.0566412	0.0772996	0.0443816	0.0253789	0.0746357	0.0478071	9	0.009	55.5556	228.989	216.777	557.718	188.26	137.31	217.498	403.412	149.546	232.965	556.92	451.866	1424.27	490.416	359.352	625.885	1094.52	372.178	581.039
0.119178	0.125411	0.0482148	0.143966	0.199759	0.125777	0.0676911	0.184681	0.117677	0.0477496	0.0587443	0.0179117	0.0530572	0.0747593	0.0424441	0.0242128	0.0735699	0.0462481	10	0.01	50	209.77	199.345	518.513	173.652	125.151	198.764	369.325	135.369	212.446	523.565	425.573	1395.73	471.189	334.406	589.011	1032.51	339.813	540.562
0.116263	0.123119	0.0464375	0.141527	0.198523	0.123348	0.0659092	0.185182	0.116559	0.0448344	0.0564524	0.0161345	0.050618	0.0735229	0.0400145	0.0224309	0.0740708	0.0451302	11	0.011	45.4545	195.482	184.596	489.416	160.586	114.482	184.254	344.827	122.729	194.986	506.916	402.592	1408.61	448.996	309.118	567.977	1013.21	306.832	503.594
0.115316	0.121394	0.0460685	0.139889	0.195118	0.122629	0.0648583	0.182397	0.115503	0.0438873	0.0547271	0.0157654	0.04898	0.0701181	0.0392955	0.0213801	0.0712857	0.0440748	12	0.012	41.6667	180.663	171.618	452.226	148.927	106.773	169.889	321.213	114.22	180.37	474.701	380.677	1321.46	425.344	297.118	530.171	974.428	292.251	472.681
0.114874	0.121372	0.0452733	0.137817	0.193303	0.122259	0.0640769	0.181208	0.114766	0.0434452	0.0547056	0.0149703	0.0469076	0.0683029	0.038926	0.0205986	0.0700967	0.0433375	13	0.013	38.4615	167.408	158.444	424.77	139.539	99.4852	157.295	300.12	106.125	167.565	442.644	351.532	1284.59	409.971	281.551	494.033	933.594	274.346	443.745
0.113111	0.1196	0.0443202	0.136454	0.19266	0.12017	0.0628764	0.179374	0.113544	0.0416827	0.0529336	0.0140171	0.0455447	0.0676604	0.0368365	0.0193982	0.0682626	0.0421158	14	0.014	35.7143	157.872	149.307	402.912	130.866	92.6871	148.599	284.004	99.5527	157.27	428.407	337.35	1273.95	392.079	263.923	484.767	920.558	261.595	424.001
0.112246	0.117808	0.0441201	0.135593	0.19279	0.120564	0.0619787	0.179611	0.112554	0.0408171	0.0511409	0.0138171	0.0446844	0.0677904	0.0372306	0.0185005	0.0684995	0.0411258	15	0.015	33.3333	148.484	141.474	377.757	122.916	86.4497	138.239	268.909	92.7933	148.077	408.325	325.897	1206.24	372.986	245.856	447.661	900.878	243.311	405.261
0.111562	0.116554	0.0429991	0.134218	0.191841	0.119539	0.0614972	0.178127	0.112127	0.040133	0.0498874	0.0126961	0.0433085	0.0668415	0.0362057	0.0180189	0.0670161	0.0406981	16	0.016	31.25	140.057	134.058	363.379	116.415	81.4475	130.71	254.077	87.7182	139.351	389.33	313.205	1230.69	360.784	233.762	431.562	867.145	233.153	383.924
0.110961	0.11634	0.0431297	0.132914	0.190448	0.118923	0.06162	0.178769	0.111684	0.0395329	0.0496737	0.0128266	0.0420052	0.0654485	0.0355896	0.0181417	0.0676575	0.0402558	17	0.017	29.4118	132.531	126.404	340.969	110.642	77.2171	123.659	238.654	82.2621	131.674	371.991	296.05	1146.51	350.097	224.694	413.207	810.611	217.358	365.311
0.111267	0.114729	0.0427391	0.133316	0.190126	0.118938	0.0614704	0.177816	0.111824	0.0398388	0.0480619	0.0124361	0.0424067	0.0651263	0.0356051	0.0179922	0.0667051	0.0403959	18	0.018	27.7778	124.824	121.059	324.969	104.18	73.0508	116.774	225.944	78.1081	124.203	348.627	288.979	1116.82	327.516	213.261	390.081	771.941	208.213	343.819
0.110102	0.114564	0.0423702	0.133585	0.188949	0.117194	0.0612941	0.179028	0.11129	0.0386738	0.0478974	0.0120671	0.0426761	0.0639492	0.0338607	0.0178158	0.0679166	0.0398611	19	0.019	26.3158	119.506	114.852	310.546	98.4982	69.6372	112.274	214.668	73.4964	118.231	340.228	274.71	1090.39	308.32	205.756	388.589	738.552	193.736	330.093
0.110441	0.114314	0.0420672	0.132106	0.187803	0.116612	0.0606111	0.178317	0.110349	0.0390123	0.047647	0.0117642	0.041197	0.0628032	0.0332786	0.0171328	0.0672063	0.03892	20	0.02	25	113.183	109.348	297.144	94.6209	66.5591	107.193	206.233	70.0997	113.277	320.412	262.346	1062.55	303.42	199.035	375.617	729.593	185.994	321.172
0.110037	0.114138	0.0420639	0.131021	0.188991	0.116809	0.0602516	0.176307	0.110745	0.038608	0.0474713	0.0117609	0.0401118	0.063991	0.0334752	0.0167734	0.065196	0.0393163	21	0.021	23.8095	108.189	104.301	283.016	90.8616	62.9912	101.917	197.584	67.5229	107.497	308.35	250.778	1012.23	296.79	186.038	355.63	709.742	182.6	302.794
0.110764	0.113618	0.0424212	0.130482	0.187858	0.117562	0.060341	0.17677	0.110153	0.0393354	0.0469514	0.0121181	0.0395732	0.0628576	0.0342285	0.0168627	0.0656592	0.0387245	22	0.022	22.7273	102.593	100.016	267.877	87.0895	60.4907	96.6609	188.324	64.2847	103.162	288.891	242.03	937.738	287.155	180.784	331.993	673.89	173.07	293.448
0.1109	0.113042	0.0418066	0.129795	0.18739	0.116309	0.0606989	0.176866	0.111629	0.0394715	0.0463758	0.0115036	0.0388864	0.0623896	0.032976	0.0172206	0.0657552	0.0402008	23	0.023	21.7391	98.0122	96.1547	259.996	83.7438	58.0052	93.454	179.073	61.4564	97.3719	275.377	234.38	944.885	279.521	174.221	329.621	631.194	165.304	270.382
0.109203	0.113476	0.0412072	0.128268	0.186611	0.116461	0.0600138	0.176982	0.110033	0.0377744	0.0468098	0.0109042	0.0373593	0.0616107	0.0331274	0.0165356	0.0658706	0.0386041	24	0.024	20.8333	95.3881	91.7958	252.787	81.2099	55.8203	89.4436	173.571	58.8573	94.6689	275.76	222.532	955.29	278.824	169.072	314.442	629.955	158.138	269.833
0.109673	0.111798	0.0415832	0.129905	0.185248	0.116537	0.0601789	0.177519	0.110008	0.0382449	0.0451316	0.0112802	0.0389955	0.0602482	0.0332038	0.0167006	0.0664077	0.0385792	25	0.025	20	91.1798	89.4468	240.482	76.9796	53.9816	85.8096	166.171	56.3321	90.9027	261.473	221.574	886.51	256.44	165.98	301.171	598.781	150.585	259.207
0.108727	0.111823	0.0412859	0.130071	0.185786	0.115479	0.0602701	0.179152	0.109984	0.0372989	0.0451561	0.0109829	0.0391615	0.0607865	0.0321453	0.0167918	0.0680409	0.0385559	26	0.026	19.2308	88.4357	85.9877	232.897	73.9243	51.755	83.2655	159.538	53.6717	87.4249	257.793	212.936	875.486	245.531	158.183	299.123	572.623	141.318	249.388
0.108553	0.112089	0.0414479	0.131367	0.185139	0.116365	0.0595213	0.178613	0.108457	0.0371247	0.0454227	0.0111449	0.0404581	0.0601393	0.0330316	0.0160431	0.0675019	0.037028	27	0.027	18.5185	85.2969	82.6061	223.395	70.4838	50.0124	79.5709	155.562	51.8398	85.373	249.409	203.847	830.808	228.86	153.964	280.316	577.149	137.17	250.061
0.108573	0.111325	0.0409523	0.129561	0.184392	0.114554	0.0592429	0.177854	0.108748	0.0371447	0.0446588	0.0106492	0.0386516	0.0593922	0.0312209	0.0157647	0.0667429	0.0373199	28	0.028	17.8571	82.2355	80.2024	218.024	68.9142	48.4216	77.9418	150.711	50.2017	82.1029	240.373	199.929	838.424	231.002	150.332	285.98	566.366	133.775	239.244
0.107922	0.110805	0.0408342	0.129165	0.185209	0.113672	0.0595247	0.176234	0.108525	0.036493	0.0441384	0.0105312	0.0382555	0.0602088	0.0303385	0.0160464	0.0651234	0.0370959	29	0.029	17.2414	79.8792	77.8005	211.114	66.7419	46.5458	75.8384	144.825	48.916	79.4354	236.228	195.31	818.587	225.345	143.18	284.15	537.235	132.375	232.389
0.108881	0.111637	0.0408545	0.126991	0.184664	0.114705	0.0596233	0.175939	0.108798	0.0374526	0.0449702	0.0105515	0.036082	0.0596635	0.0313716	0.016145	0.0648282	0.0373695	30	0.03	16.6667	76.5361	74.6468	203.976	65.6214	45.1271	72.6502	139.766	47.3648	76.5945	222.504	185.308	789.779	230.955	139.672	265.633	516.154	128.545	222.998
0.109607	0.110722	0.0410865	0.127327	0.184374	0.114236	0.0594865	0.175653	0.108651	0.0381785	0.0440549	0.0107835	0.0364174	0.0593736	0.0309029	0.0160082	0.0645423	0.0372228	31	0.031	16.129	73.5766	72.836	196.281	63.3373	43.7401	70.5951	135.569	45.9115	74.2238	211.232	183.056	747.86	221.447	135.827	260.963	503.774	124.949	216.655
0.108404	0.110346	0.0408513	0.126634	0.183556	0.114347	0.0590084	0.176756	0.107097	0.0369756	0.0436789	0.0105483	0.0357245	0.0585563	0.031014	0.0155301	0.065645	0.0356685	32	0.032	15.625	72.0683	70.8003	191.242	61.6938	42.5619	68.3225	132.396	44.1993	72.9479	211.288	178.862	740.642	218.688	133.419	251.903	503.054	119.011	219.031
0.108081	0.110329	0.040583	0.126357	0.183496	0.114429	0.0581487	0.176547	0.106947	0.0366528	0.0436625	0.01028	0.0354482	0.0584964	0.0310955	0.0146704	0.0654362	0.0355189	33	0.033	15.1515	70.0931	68.665	186.673	59.9551	41.2856	66.205	130.282	42.9106	70.8363	206.69	173.507	736.941	213.713	129.508	243.629	516.396	115.773	213.288
0.109027	0.110255	0.0404978	0.127062	0.182961	0.113453	0.0585356	0.176323	0.107637	0.0375988	0.043588	0.0101948	0.0361531	0.0579608	0.0301196	0.0150573	0.0652117	0.0362083	34	0.034	14.7059	67.4412	66.6905	181.564	57.8688	40.1886	64.8105	125.615	41.7016	68.3125	195.563	168.692	721.247	203.383	126.861	244.125	488.33	112.755	203.074
0.108916	0.112399	0.0406922	0.127645	0.182329	0.114597	0.0585908	0.177247	0.106256	0.0374877	0.0457328	0.0103892	0.0367364	0.0573294	0.0312641	0.0151126	0.0661363	0.0348274	35	0.035	14.2857	65.5812	63.5489	175.534	55.9586	39.1756	62.33	121.911	40.2988	67.2231	190.539	156.187	687.528	194.436	124.593	228.468	472.644	108.002	205.093
0.107539	0.110737	0.0402673	0.126776	0.183164	0.114883	0.058095	0.174151	0.106301	0.0361101	0.0440704	0.00996425	0.0358668	0.0581637	0.0315501	0.0146167	0.0630397	0.034872	36	0.036	13.8889	64.5763	62.7111	172.459	54.7773	37.9139	60.4478	119.536	39.876	65.3284	192.313	157.576	696.936	193.618	119.395	220.109	475.102	110.16	199.141
0.10762	0.110502	0.0400048	0.126912	0.182072	0.114697	0.0587603	0.175553	0.106817	0.0361914	0.0438358	0.00970174	0.0360028	0.0570719	0.0313637	0.0152821	0.0644419	0.0353885	37	0.037	13.5135	62.7835	61.1458	168.899	53.2397	37.1104	58.9096	114.988	38.4884	63.2554	186.695	154.138	696.448	187.673	118.39	215.432	442.137	104.85	190.931
0.106432	0.109874	0.0399352	0.126738	0.181969	0.114678	0.0582819	0.177065	0.106784	0.0350032	0.0432078	0.00963217	0.0358286	0.0569688	0.0313444	0.0148036	0.0659541	0.0353552	38	0.038	13.1579	61.8137	59.877	164.741	51.9099	36.1543	57.369	112.882	37.1555	61.61	187.953	152.263	683.018	183.623	115.483	209.892	444.415	99.7504	186.081
0.106769	0.110519	0.0399059	0.12609	0.182078	0.114837	0.0577078	0.17746	0.105865	0.0353401	0.0438526	0.00960285	0.0351806	0.0570777	0.0315039	0.0142295	0.0663488	0.0344369	39	0.039	12.8205	60.0388	58.0012	160.634	50.8388	35.2062	55.8204	111.081	36.1223	60.551	181.388	146.177	667.537	182.21	112.308	203.475	450.49	96.6145	186.145
0.107924	0.109524	0.0400778	0.127195	0.182883	0.115138	0.0575687	0.177215	0.105537	0.0364949	0.0428577	0.00977479	0.0362861	0.0578835	0.0318048	0.0140905	0.066104	0.0341082	40	0.04	12.5	57.9114	57.0649	155.947	49.1371	34.1748	54.2826	108.566	35.2679	59.2211	171.257	145.832	639.4	172.242	107.976	196.511	443.562	94.548	183.24
0.107672	0.110777	0.0400121	0.126691	0.182827	0.114228	0.0579328	0.178388	0.105423	0.0362439	0.0441108	0.00970903	0.0357816	0.0578269	0.0308946	0.0144546	0.0672769	0.0339944	41	0.041	12.1951	56.6306	55.0433	152.393	48.1295	33.3516	53.3806	105.252	34.1814	57.839	168.237	138.233	628.03	170.41	105.445	197.366	421.843	90.6338	179.369
0.107428	0.109444	0.0400047	0.12661	0.18217	0.114247	0.0581705	0.17637	0.107682	0.0359999	0.0427774	0.00970164	0.0357007	0.0571695	0.0309134	0.0146922	0.0652585	0.0362536	42	0.042	11.9048	55.4079	54.3874	148.792	47.0136	32.675	52.1011	102.327	33.7495	55.2773	165.344	139.148	613.544	166.73	104.118	192.55	405.139	91.2124	164.187
0.107286	0.109691	0.0397571	0.125741	0.181621	0.113263	0.0578548	0.176478	0.10657	0.0358578	0.0430247	0.00945404	0.0348319	0.0566212	0.0299294	0.0143766	0.0653667	0.035141	43	0.043	11.6279	54.191	53.0028	146.237	46.2375	32.0114	51.3315	100.492	32.9444	54.5555	162.139	135.131	614.97	166.915	102.682	194.255	404.405	88.9437	165.446
0.106748	0.109906	0.0395283	0.125565	0.181438	0.111648	0.0580693	0.174778	0.106381	0.0353197	0.0432393	0.00922531	0.034656	0.0564378	0.0283148	0.014591	0.0636671	0.0349521	44	0.044	11.3636	53.2263	51.6971	143.74	45.25	31.3155	50.8904	97.8455	32.5087	53.4102	160.868	131.404	615.894	163.949	100.674	200.666	389.405	89.2426	162.56
0.107244	0.109437	0.0399244	0.126114	0.180895	0.113086	0.0576983	0.174268	0.105922	0.0358149	0.0427708	0.00962138	0.0352049	0.0558951	0.0297529	0.0142201	0.0631571	0.0344933	45	0.045	11.1111	51.8032	50.7647	139.152	44.0518	30.7115	49.1267	96.2862	31.8793	52.4496	155.118	129.891	577.418	157.806	99.3926	186.723	390.684	87.9641	161.062
0.107093	0.110128	0.0399541	0.126107	0.179864	0.114074	0.0582922	0.176473	0.107039	0.0356647	0.0434614	0.00965112	0.0351982	0.0548642	0.0307403	0.014814	0.0653618	0.0356105	46	0.046	10.8696	50.7481	49.3497	136.025	43.0965	30.216	47.6428	93.2334	30.7967	50.7738	152.386	125.049	563.125	154.405	99.0588	176.797	366.869	83.1492	152.617
0.107639	0.11018	0.0399919	0.126237	0.180824	0.113175	0.057913	0.175147	0.106238	0.0362107	0.0435137	0.00968891	0.0353281	0.0558235	0.0298416	0.0144347	0.064036	0.0348097	47	0.047	10.6383	49.4165	48.2767	133.006	42.1361	29.4162	46.9993	91.8473	30.3696	50.0681	146.895	122.241	548.994	150.564	95.2851	178.246	368.497	83.0649	152.806
0.107239	0.11021	0.0395102	0.125001	0.179185	0.113286	0.0573355	0.175379	0.105573	0.0358101	0.0435435	0.00920721	0.0340917	0.0541846	0.0299526	0.0138572	0.0642675	0.0341447	48	0.048	10.4167	48.5677	47.2582	131.822	41.6664	29.0669	45.9751	90.8397	29.6977	49.3338	145.443	119.612	565.68	152.774	96.1221	173.886	375.858	81.0415	152.537
0.106709	0.109312	0.0396153	0.125667	0.179889	0.11379	0.0568274	0.175007	0.105725	0.0352806	0.0426448	0.00931223	0.0347578	0.0548889	0.0304568	0.0133492	0.0638955	0.034296	49	0.049	10.2041	47.8126	46.6743	128.79	40.5997	28.3622	44.8373	89.7813	29.1534	48.2578	144.613	119.64	547.886	146.788	92.9521	167.517	382.2	79.8498	148.765
0.107621	0.108856	0.0394153	0.125368	0.180287	0.113083	0.0574387	0.17527	0.106229	0.0361922	0.0421889	0.00911222	0.0344592	0.0552868	0.02975	0.0139604	0.0641585	0.0348009	50	0.05	10	46.4594	45.9324	126.854	39.8825	27.7336	44.2152	87.0494	28.5275	47.0679	138.151	118.515	548.714	145.099	90.4375	168.067	358.155	77.932	143.674
0.10609	0.1082	0.0394704	0.125638	0.17918	0.113425	0.0573924	0.174946	0.105907	0.0346613	0.0415335	0.00916738	0.0347292	0.0541796	0.0300916	0.0139141	0.0638347	0.0344783	51	0.051	9.80392	46.2058	45.3045	124.193	39.0165	27.3578	43.2177	85.4114	28.0199	46.2856	141.425	118.024	534.718	141.148	90.4761	162.901	352.301	76.7915	142.175
0.10583	0.107997	0.0395184	0.125813	0.180058	0.113181	0.0570998	0.174079	0.105751	0.0344013	0.0413302	0.00921538	0.0349044	0.0550576	0.029848	0.0136215	0.062968	0.0343223	52	0.052	9.61538	45.4285	44.517	121.657	38.2129	26.7009	42.4778	84.1981	27.6179	45.4624	139.753	116.324	521.703	137.739	87.3212	161.072	352.948	76.3514	140.075
0.105663	0.108995	0.0391762	0.124918	0.179107	0.112986	0.0572866	0.173251	0.104893	0.0342341	0.0423287	0.00887318	0.0340091	0.0541066	0.0296527	0.0138084	0.0621397	0.0334647	53	0.053	9.43396	44.6419	43.2769	120.404	37.7606	26.3362	41.7483	82.34	27.2263	44.9693	137.786	111.437	531.6	138.698	87.1795	159.074	341.603	75.9093	140.954
0.106372	0.108154	0.0395443	0.124923	0.179174	0.115027	0.057496	0.173916	0.106049	0.0349437	0.0414873	0.00924132	0.0340137	0.0541745	0.0316933	0.0140177	0.0628049	0.0346202	54	0.054	9.25926	43.5229	42.8059	117.074	37.0599	25.8387	40.2483	80.5209	26.6199	43.6557	132.488	111.592	500.971	136.111	85.4577	146.076	330.269	73.7145	133.726
0.106638	0.108921	0.0394994	0.124903	0.179082	0.11462	0.0575614	0.175048	0.105733	0.0352099	0.0422538	0.00919642	0.0339941	0.0540821	0.0312869	0.0140831	0.0639374	0.0343046	55	0.055	9.09091	42.6249	41.7319	115.076	36.3918	25.382	39.6567	78.9671	25.9668	42.9899	129.096	107.575	494.264	133.713	84.0474	145.283	322.759	71.0923	132.503
0.106932	0.108227	0.039707	0.125175	0.178518	0.113756	0.0569217	0.174618	0.104844	0.0355037	0.0415603	0.00940401	0.0342656	0.0535178	0.0304226	0.0134434	0.063507	0.0334155	56	0.056	8.92857	41.7487	41.2493	112.431	35.6645	25.0075	39.2444	78.4286	25.566	42.5802	125.742	107.417	474.722	130.285	83.4168	146.742	332.08	70.2959	133.599
0.105443	0.108246	0.0391337	0.124025	0.178631	0.114327	0.0567102	0.176881	0.10348	0.0340143	0.0415796	0.00883067	0.0331157	0.0536311	0.0309941	0.013232	0.0657702	0.0320511	57	0.057	8.77193	41.5956	40.5184	112.076	35.3636	24.5532	38.3632	77.3399	24.7961	42.3848	128.945	105.483	496.674	132.443	81.7802	141.51	331.468	66.6862	136.843
0.10601	0.108502	0.0396608	0.124712	0.179336	0.113714	0.0568382	0.175974	0.104377	0.034581	0.0418355	0.00935781	0.0338033	0.0543361	0.0303807	0.01336	0.064863	0.032948	58	0.058	8.62069	40.66	39.7259	108.68	34.5623	24.035	37.9051	75.8353	24.4942	41.2961	124.645	103.031	460.615	127.513	79.3274	141.878	322.631	66.453	130.823
0.105906	0.108046	0.039494	0.124498	0.180696	0.114207	0.0567362	0.173943	0.104168	0.0344779	0.0413792	0.00919097	0.0335887	0.0556964	0.0308735	0.0132579	0.0628316	0.0327394	59	0.059	8.47458	40.0097	39.2175	107.289	34.035	23.4498	37.1019	74.684	24.3602	40.6774	122.899	102.401	461.027	126.152	76.0783	137.247	319.604	67.4388	129.425
0.105699	0.107717	0.0390954	0.124579	0.1798	0.114967	0.0571269	0.174358	0.103983	0.0342707	0.0410501	0.00879238	0.0336694	0.0547998	0.0316336	0.0136487	0.0632466	0.0325546	60	0.06	8.33333	39.42	38.6817	106.577	33.4461	23.1739	36.2423	72.937	23.8972	40.0706	121.581	101.502	473.895	123.752	76.0344	131.716	305.28	65.8797	127.99
0.106186	0.108001	0.0394295	0.124561	0.179029	0.115309	0.0572061	0.174375	0.104746	0.0347575	0.0413348	0.0091265	0.0336521	0.0540286	0.0319754	0.0137278	0.0632637	0.0333173	61	0.061	8.19672	38.596	37.9473	103.941	32.9024	22.8922	35.5425	71.642	23.5032	39.1267	117.913	99.1504	449.061	121.786	75.8553	128.172	298.544	64.7822	123.01
0.105097	0.107415	0.0392678	0.125379	0.178015	0.114504	0.056956	0.174733	0.104097	0.0336684	0.040748	0.00896481	0.0344702	0.0530149	0.0311702	0.0134777	0.0636218	0.0326684	62	0.062	8.06452	38.367	37.5392	102.686	32.1605	22.6512	35.2151	70.7961	23.0767	38.7356	119.764	98.956	449.788	116.978	76.0589	129.363	299.18	63.3785	123.43
0.105055	0.107719	0.0389495	0.123506	0.177132	0.114414	0.0566169	0.173989	0.103398	0.033626	0.0410522	0.00864642	0.0325973	0.0521317	0.0310806	0.0131387	0.0628784	0.0319692	63	0.063	7.93651	37.7733	36.839	101.882	32.1299	22.4028	34.6833	70.0895	22.8074	38.3785	118.011	96.6635	458.948	121.736	76.1197	127.676	302.029	63.11	124.127
0.106028	0.107298	0.0388882	0.124363	0.177797	0.114528	0.0569748	0.173491	0.104435	0.0345992	0.0406317	0.0085852	0.0334538	0.0527971	0.031195	0.0134965	0.0623799	0.0330063	64	0.064	7.8125	36.8418	36.4055	100.448	31.4101	21.9703	34.1073	68.561	22.5156	37.4037	112.9	96.138	454.998	116.766	73.9861	125.22	289.426	62.6204	118.349
0.105399	0.107007	0.0389001	0.123183	0.178716	0.114373	0.0570052	0.171828	0.104844	0.0339701	0.0403407	0.00859712	0.0322744	0.0537162	0.03104	0.0135269	0.060717	0.0334156	65	0.065	7.69231	36.4915	35.9429	98.8725	31.223	21.521	33.6281	67.4703	22.3837	36.6845	113.222	95.3417	447.377	119.171	71.6014	123.91	284.334	63.3456	115.101
0.104996	0.108452	0.0390397	0.12388	0.178365	0.114847	0.0568056	0.173454	0.10431	0.0335673	0.0417851	0.00873666	0.0329712	0.0533648	0.0315136	0.0133273	0.0623432	0.0328818	66	0.066	7.57576	36.0765	34.9269	97.0263	30.5769	21.2367	32.982	66.6815	21.8379	36.3135	112.844	90.6515	433.561	114.885	70.9808	120.198	284.22	60.7585	115.197
0.104855	0.107675	0.0389658	0.123877	0.178047	0.114045	0.0571754	0.173198	0.104839	0.033426	0.041008	0.00866278	0.0329677	0.0530467	0.0307114	0.0136971	0.0620872	0.0334104	67	0.067	7.46269	35.5859	34.6539	95.7594	30.1214	20.9571	32.7183	65.2613	21.5438	35.5912	111.63	90.9905	430.733	113.182	70.3407	121.497	272.418	60.0984	111.682
0.106103	0.108271	0.0390219	0.124293	0.178207	0.115407	0.0572479	0.173007	0.105797	0.0346749	0.0416042	0.00871887	0.0333838	0.0532065	0.0320741	0.0137696	0.0618959	0.0343684	68	0.068	7.35294	34.6499	33.9562	94.2156	29.5791	20.6304	31.8564	64.2202	21.2504	34.7502	106.027	88.3678	421.668	110.128	69.0981	114.624	266.999	59.3977	106.972
0.105841	0.108184	0.0391553	0.123858	0.178535	0.114589	0.0568987	0.173354	0.105621	0.0344124	0.0415172	0.00885223	0.0329492	0.0535354	0.0312556	0.0134204	0.0622434	0.0341924	69	0.069	7.24638	34.2324	33.491	92.5339	29.2527	20.2939	31.619	63.6779	20.9005	34.3037	105.287	87.2695	409.297	109.963	67.6784	115.921	269.976	58.21	105.965
0.105244	0.108437	0.0389643	0.123567	0.178352	0.114514	0.0569896	0.173829	0.10465	0.0338153	0.0417704	0.0086613	0.0326575	0.0533521	0.0311808	0.0135113	0.0627176	0.0332217	70	0.07	7.14286	33.9348	32.9355	91.6589	28.9029	20.0246	31.1877	62.6681	20.5457	34.1273	105.616	85.5014	412.343	109.36	66.9408	114.539	264.329	56.9446	107.503
0.106216	0.108912	0.039079	0.123395	0.179414	0.11416	0.0574102	0.174905	0.104585	0.0347876	0.0422451	0.00877601	0.0324862	0.0544141	0.0308272	0.013932	0.0637939	0.033156	71	0.071	7.04225	33.1506	32.3301	90.1027	28.5353	19.6257	30.8437	61.3328	20.1317	33.6678	101.218	83.35	401.222	108.388	64.7098	114.222	252.737	55.1954	106.199
0.104819	0.107556	0.0386463	0.123071	0.178281	0.114196	0.0570447	0.173128	0.103849	0.0333908	0.0408896	0.00834332	0.0321616	0.053281	0.0308628	0.0135664	0.0620165	0.03242	72	0.072	6.94444	33.1258	32.2828	89.8461	28.2132	19.4761	30.4058	60.8685	20.0559	33.4354	103.987	84.9169	416.168	107.962	65.1681	112.505	255.942	55.9886	107.101
0.105955	0.107142	0.0391634	0.124226	0.179994	0.113386	0.0569798	0.173671	0.104833	0.0345269	0.0404749	0.00886037	0.0333165	0.0549936	0.030053	0.0135016	0.0625598	0.0334046	73	0.073	6.84932	32.3217	31.9639	87.4454	27.5681	19.0266	30.2034	60.103	19.7192	32.6677	99.1882	84.6119	386.514	102.792	62.2738	113.954	253.649	54.7421	102.52
0.10658	0.107511	0.0389909	0.122625	0.178196	0.113633	0.0565296	0.172336	0.10431	0.0351517	0.0408443	0.00868788	0.0317155	0.0531964	0.0302992	0.0130513	0.0612254	0.0328815	74	0.074	6.75676	31.698	31.4236	86.6453	27.5506	18.9587	29.7307	59.763	19.6034	32.3878	96.1085	82.7137	388.861	106.521	63.5077	111.501	258.854	55.1794	102.744
0.1072	0.107715	0.0390351	0.122609	0.178662	0.113682	0.0567743	0.173342	0.104564	0.035771	0.0410482	0.00873209	0.0316998	0.0536617	0.0303487	0.0132961	0.0622308	0.0331358	75	0.075	6.66667	31.0947	30.9459	85.3932	27.1867	18.6572	29.3216	58.712	19.2298	31.8783	93.1854	81.2053	381.734	105.153	62.1176	109.835	250.701	53.564	100.596
0.10622	0.108047	0.0390626	0.122384	0.178802	0.112763	0.0572846	0.174355	0.105593	0.0347911	0.0413805	0.00875955	0.0314751	0.0538022	0.0294298	0.0138064	0.0632436	0.0341645	76	0.076	6.57895	30.9686	30.4448	84.2104	26.8783	18.3973	29.1715	57.4233	18.8666	31.1524	94.5494	79.4934	375.53	104.51	61.1401	111.774	238.258	52.0128	96.2833
0.106273	0.107512	0.039209	0.123029	0.176795	0.113259	0.0565993	0.173574	0.104322	0.034844	0.0408448	0.00890593	0.0321195	0.0517949	0.0299252	0.013121	0.062463	0.0328939	77	0.077	6.49351	30.5512	30.1991	82.8064	26.3902	18.3645	28.6667	57.3639	18.7053	31.1223	93.1797	79.4899	364.561	101.084	62.6847	108.496	247.447	51.9789	98.7038
0.105719	0.10727	0.0388911	0.123205	0.175822	0.112673	0.056617	0.172114	0.105055	0.0342902	0.0406031	0.00858804	0.0322956	0.0508221	0.0293396	0.0131387	0.0610034	0.0336261	78	0.078	6.41026	30.3175	29.8791	82.413	26.0147	18.2294	28.4463	56.6107	18.6221	30.5092	93.4706	78.9381	373.209	99.2434	63.0657	109.242	243.945	52.5402	95.3167
0.106213	0.107147	0.0390244	0.12316	0.175134	0.112483	0.0569699	0.173374	0.105191	0.0347843	0.04048	0.00872132	0.0322508	0.0501338	0.0291499	0.0134916	0.0622626	0.0337623	79	0.079	6.32911	29.7945	29.5348	81.0919	25.6947	18.0694	28.1336	55.5479	18.2528	30.0839	90.9766	78.1758	362.853	98.1233	63.1222	108.561	234.558	50.826	93.7304
0.106977	0.106662	0.0392373	0.123737	0.175013	0.114198	0.0564464	0.172206	0.105379	0.0355482	0.0399956	0.00893423	0.0328275	0.0500129	0.0308646	0.0129682	0.0610945	0.0339501	80	0.08	6.25	29.2119	29.2981	79.6437	25.2553	17.8558	27.3648	55.3622	18.1469	29.655	87.9087	78.1336	349.778	95.1945	62.4839	101.249	240.974	51.1503	92.0469
0.106597	0.107015	0.0391788	0.123747	0.175165	0.113706	0.0565909	0.173017	0.105293	0.0351685	0.0403488	0.00887579	0.0328381	0.0501647	0.0303731	0.0131126	0.0619059	0.0338642	81	0.081	6.17284	28.9541	28.8409	78.7778	24.9413	17.6201	27.1437	54.5392	17.8388	29.3127	87.761	76.4935	347.735	93.9891	61.5258	101.617	235.378	49.8566	91.141
0.104656	0.107886	0.0388768	0.122991	0.175737	0.113497	0.0564483	0.172208	0.104826	0.0332277	0.0412194	0.00857381	0.0320824	0.0507368	0.0301636	0.01297	0.0610966	0.0333973	82	0.082	6.09756	29.1314	28.2593	78.4215	24.7885	17.3486	26.8622	54.0102	17.7041	29.0842	91.7543	73.9647	355.592	95.0297	60.0901	101.075	235.064	49.901	91.2882
0.105681	0.108562	0.0388247	0.122761	0.174531	0.112835	0.0566873	0.173789	0.104366	0.0342528	0.0418954	0.00852168	0.0318518	0.049531	0.0295021	0.013209	0.0626781	0.0329378	83	0.083	6.0241	28.5012	27.7449	77.5807	24.5359	17.258	26.6942	53.1345	17.3316	28.8603	87.9358	71.8945	353.457	94.5645	60.8114	102.096	228.03	48.0558	91.4466
0.105772	0.108129	0.0389579	0.123274	0.176273	0.113805	0.05687	0.172976	0.104582	0.0343437	0.0414621	0.00865483	0.032365	0.0512732	0.0304718	0.0133917	0.0618647	0.033153	84	0.084	5.95238	28.1377	27.5245	76.3951	24.1429	16.884	26.1516	52.3332	17.2058	28.4581	86.6589	71.7811	343.876	91.957	58.0458	97.6704	222.241	48.1081	89.7713
0.104591	0.107699	0.038968	0.123393	0.176788	0.112505	0.0567763	0.173361	0.10488	0.0331624	0.0410328	0.00866497	0.0324842	0.0517885	0.0291719	0.013298	0.0622502	0.0334515	85	0.085	5.88235	28.1207	27.3091	75.4767	23.8358	16.6367	26.1426	51.8029	16.9656	28.0432	88.69	71.6786	339.433	90.5418	56.7921	100.822	221.174	47.2476	87.9236
0.105093	0.10763	0.0387199	0.123687	0.175357	0.113643	0.0563285	0.172669	0.104203	0.033664	0.0409629	0.00841691	0.0327782	0.050357	0.0303093	0.0128503	0.0615583	0.0327742	86	0.086	5.81395	27.6611	27.0091	75.077	23.5026	16.5775	25.58	51.6076	16.8355	27.8973	86.3528	70.9661	345.373	88.6862	57.7274	95.9105	226.219	47.2231	88.6971
0.104766	0.108005	0.0387859	0.122713	0.176088	0.112994	0.0565367	0.173515	0.104444	0.0333377	0.0413388	0.0084829	0.0318042	0.0510881	0.0296605	0.0130584	0.0624036	0.0330151	87	0.087	5.74713	27.4283	26.6057	74.0878	23.4169	16.3189	25.4312	50.8265	16.5609	27.513	86.1957	69.5125	338.748	90.3517	56.2472	96.8819	220.054	46.048	87.0377
0.104756	0.107139	0.038637	0.12289	0.17486	0.113387	0.056326	0.172685	0.104495	0.0333277	0.0404719	0.00833396	0.031981	0.0498601	0.0300532	0.0128477	0.0615742	0.0330668	88	0.088	5.68182	27.1192	26.5162	73.5282	23.1175	16.2468	25.0551	50.4369	16.4514	27.1869	85.2417	70.1946	340.883	88.831	56.9776	94.5294	221.121	46.138	85.9143
0.103907	0.107055	0.0386878	0.123872	0.175115	0.112516	0.0557454	0.172378	0.103463	0.0324789	0.0403879	0.00838475	0.0329624	0.0501146	0.0291827	0.0122671	0.0612669	0.032034	89	0.089	5.61798	27.0336	26.2389	72.6066	22.6766	16.0409	24.9652	50.3896	16.2955	27.1498	86.4866	69.5503	335.012	85.2179	56.0513	96.2552	228.985	45.8484	87.6877
0.103743	0.10641	0.0382615	0.123426	0.17368	0.11245	0.0557008	0.172301	0.102564	0.0323148	0.0397432	0.00795846	0.0325168	0.0486803	0.0291167	0.0122225	0.0611899	0.0311351	90	0.09	5.55556	26.7755	26.1045	72.5998	22.5056	15.9936	24.7023	49.8696	16.1217	27.0834	85.9599	69.8932	349.035	85.4258	57.0616	95.4016	227.267	45.396	89.2168
0.104067	0.107193	0.0384448	0.122754	0.174071	0.113141	0.0558635	0.170933	0.103232	0.0326381	0.0405262	0.00814178	0.0318449	0.0490711	0.0298076	0.0123852	0.0598216	0.0318033	91	0.091	5.49451	26.399	25.6291	71.4597	22.3802	15.7824	24.2817	49.178	16.0721	26.6124	84.1732	67.7896	337.427	86.2699	55.9851	92.1661	221.817	45.9241	86.3826
0.104905	0.107708	0.0387332	0.122385	0.174826	0.11316	0.0559546	0.17136	0.103467	0.0334767	0.0410416	0.00843015	0.0314763	0.049826	0.0298272	0.0124764	0.0602492	0.0320387	92	0.092	5.43478	25.9033	25.2292	70.1567	22.2036	15.5434	24.0136	48.5642	15.8578	26.2633	81.1727	66.2106	322.342	86.3313	54.5376	91.1046	217.803	45.1025	84.816
0.104951	0.106843	0.0385909	0.12297	0.175607	0.11356	0.0558914	0.171505	0.103591	0.0335221	0.0401761	0.00828784	0.032061	0.0506073	0.0302268	0.0124132	0.0603942	0.0321629	93	0.093	5.37634	25.6137	25.1601	69.6582	21.8604	15.3079	23.6718	48.0963	15.674	25.9497	80.191	66.9098	324.351	83.8455	53.1182	88.9333	216.558	44.5104	83.5799
0.105591	0.106397	0.0390401	0.123365	0.176225	0.112429	0.0559606	0.171044	0.103802	0.0341626	0.0397307	0.0087371	0.0324556	0.0512251	0.0290957	0.0124823	0.0599332	0.0323733	94	0.094	5.31915	25.1875	24.9966	68.1241	21.5586	15.0919	23.6556	47.5258	15.549	25.6216	77.8504	66.9401	304.4	81.9449	51.9194	91.408	213.067	44.3756	82.1532
0.105889	0.10564	0.0389352	0.123479	0.174374	0.113357	0.0567779	0.172745	0.104556	0.0344601	0.0389732	0.00863213	0.0325699	0.0493741	0.030024	0.0132996	0.0616338	0.0331279	95	0.095	5.26316	24.8523	24.9108	67.5888	21.312	15.0916	23.2149	46.3487	15.2339	25.169	76.366	67.5228	304.859	80.7978	53.2987	87.6491	197.869	42.697	79.437
0.106309	0.105772	0.0389853	0.122602	0.174495	0.112988	0.0559973	0.170663	0.10415	0.0348808	0.0391052	0.0086823	0.0316933	0.0494949	0.0296549	0.0125191	0.0595523	0.032721	96	0.096	5.20833	24.4961	24.6206	66.7986	21.2408	14.924	23.0481	46.5052	15.2591	25.0041	74.6591	66.5938	299.94	82.1678	52.6148	87.8158	208.016	43.7291	79.5871
0.105189	0.107328	0.0385668	0.122913	0.173319	0.112524	0.0568063	0.171335	0.104794	0.0337607	0.0406612	0.00826378	0.0320035	0.0483188	0.0291908	0.013328	0.0602236	0.0333649	97	0.097	5.15464	24.5017	24.0135	66.8274	20.9687	14.8704	22.9046	45.3703	15.0426	24.5943	76.3409	63.3852	311.881	80.5325	53.3399	88.2922	193.376	42.7958	77.2463
0.104555	0.107496	0.0384211	0.123571	0.172802	0.113553	0.0566101	0.171923	0.104756	0.0331261	0.0408294	0.00811805	0.0326621	0.047802	0.0302195	0.0131318	0.0608121	0.0333278	98	0.098	5.10204	24.3989	23.7313	66.3964	20.6441	14.7627	22.4655	45.063	14.8381	24.3519	77.0094	62.48	314.241	78.1034	53.3664	84.4164	194.263	41.9492	76.5434
0.104781	0.107228	0.0385926	0.123134	0.174011	0.112483	0.0565504	0.172121	0.104468	0.0333525	0.0405609	0.00828958	0.0322247	0.0490106	0.02915	0.0130721	0.0610103	0.0330391	99	0.099	5.05051	24.1003	23.5504	65.4336	20.5082	14.5121	22.45	44.6549	14.6713	24.1726	75.7141	62.2583	304.63	78.364	51.5246	86.6296	193.179	41.3906	76.4321
0.10511	0.107348	0.0387463	0.123154	0.173525	0.113262	0.0563823	0.172319	0.105155	0.0336819	0.0406809	0.00844325	0.0322448	0.0485252	0.0299286	0.012904	0.0612083	0.0337263	100	0.1	5	23.7845	23.2888	64.5223	20.2998	14.4071	22.0727	44.3402	14.5079	23.7744	74.2238	61.4539	296.095	77.5319	51.5197	83.5321	193.738	40.8441	74.126
0.105533	0.107637	0.0385682	0.123818	0.175264	0.112994	0.0564814	0.173886	0.104311	0.0341041	0.0409705	0.00826513	0.032909	0.0502642	0.0296606	0.0130031	0.0627747	0.0328825	101	0.101	4.9505	23.4548	22.9962	64.1785	19.991	14.1229	21.906	43.8241	14.2349	23.7295	72.5792	60.4154	299.481	75.2149	49.2447	83.4524	190.358	39.4307	75.2755
0.104829	0.106523	0.0384071	0.123426	0.17406	0.11219	0.0562746	0.172484	0.103741	0.0334006	0.0398565	0.00810412	0.0325165	0.0490595	0.0288567	0.0127963	0.0613731	0.0323126	102	0.102	4.90196	23.3807	23.0089	63.8157	19.858	14.0813	21.8467	43.554	14.2099	23.6259	73.3814	61.4951	302.437	75.3765	49.9593	84.9363	191.538	39.9357	75.8521
0.105066	0.106669	0.0387349	0.123813	0.174717	0.112364	0.055896	0.17152	0.102475	0.0336378	0.0400023	0.00843186	0.0329036	0.049717	0.0290308	0.0124178	0.0604087	0.0310468	103	0.103	4.85437	23.1014	22.7544	62.6614	19.6037	13.8921	21.6011	43.4232	14.151	23.6855	72.1564	60.6762	287.859	73.7665	48.82	83.6074	195.46	40.1794	78.1781
0.10469	0.10707	0.03862	0.122988	0.174982	0.112018	0.0560656	0.171818	0.102462	0.0332611	0.0404033	0.00831694	0.0320794	0.0499824	0.0286848	0.0125874	0.0607074	0.0310331	104	0.104	4.80769	22.9616	22.4512	62.2436	19.5453	13.7376	21.4594	42.8756	13.9906	23.4609	72.2719	59.4962	289.03	74.9342	48.0938	83.8021	190.973	39.5973	77.4606
0.104579	0.107238	0.0385347	0.122984	0.173758	0.111852	0.0564005	0.173679	0.103702	0.0331504	0.0405714	0.00823168	0.0320752	0.0487576	0.0285188	0.0129222	0.0625678	0.0322733	105	0.105	4.7619	22.767	22.2025	61.7872	19.3598	13.7027	21.2866	42.2151	13.7089	22.9596	71.8227	58.6855	289.243	74.2303	48.8324	83.4873	184.252	38.054	73.7747
0.104497	0.106922	0.0385723	0.123379	0.174277	0.112701	0.0561724	0.173162	0.103434	0.0330681	0.0402558	0.00826927	0.0324697	0.0492774	0.0293681	0.0126942	0.0620508	0.0320052	106	0.106	4.71698	22.57	22.0579	61.1447	19.1158	13.533	20.9269	41.9866	13.6201	22.8019	71.3222	58.5876	285.212	72.6366	47.8615	80.308	185.793	38.009	73.6909
0.104903	0.106468	0.0384584	0.123881	0.174013	0.112862	0.0560552	0.172859	0.103514	0.0334742	0.0398009	0.00815535	0.0329723	0.0490135	0.0295288	0.0125769	0.0617482	0.0320856	107	0.107	4.6729	22.2725	21.9452	60.7527	18.8604	13.4268	20.7018	41.6812	13.5165	22.5713	69.7985	58.7034	286.493	70.8609	47.6695	79.1245	185.773	37.8383	72.8191
0.1058	0.107747	0.0390585	0.123624	0.175618	0.113253	0.0559986	0.171917	0.103499	0.0343711	0.0410808	0.00875543	0.0327149	0.0506183	0.0299193	0.0125204	0.0608062	0.0320701	108	0.108	4.62963	21.8792	21.4837	59.2654	18.7246	13.1809	20.4394	41.337	13.4647	22.3657	67.3477	56.3479	264.386	70.7573	45.7308	77.3687	184.884	38.0687	72.1799
0.105494	0.107268	0.039081	0.12364	0.17521	0.112537	0.0564245	0.171751	0.104051	0.0340655	0.0406017	0.00877797	0.0327306	0.0502098	0.0292041	0.0129462	0.0606395	0.0326229	109	0.109	4.58716	21.7413	21.3817	58.6878	18.5505	13.0905	20.3806	40.6486	13.3541	22.0427	67.3285	56.4897	261.288	70.0744	45.6798	78.5362	177.162	37.8232	70.3058
0.104827	0.106962	0.0387427	0.123095	0.173095	0.112876	0.0562363	0.171472	0.10331	0.0333988	0.0402949	0.00843964	0.0321855	0.0480953	0.0295428	0.012758	0.0603608	0.0318813	110	0.11	4.54545	21.6807	21.2481	58.6621	18.4633	13.1299	20.1347	40.4139	13.2542	21.9991	68.0483	56.4024	269.292	70.6135	47.2547	76.9301	178.141	37.6523	71.2871
0.104473	0.107106	0.0388392	0.124493	0.174056	0.112467	0.0560732	0.17243	0.102964	0.0330443	0.0404397	0.00853614	0.0335835	0.0490565	0.0291333	0.012595	0.0613194	0.0315354	111	0.111	4.5045	21.5583	21.0282	57.9892	18.0915	12.9398	20.026	40.1663	13.0618	21.8742	68.1587	55.694	263.849	67.0643	45.9114	77.3085	178.822	36.7299	71.4199
0.104442	0.107173	0.0385984	0.122818	0.173978	0.112254	0.0562358	0.172079	0.103532	0.0330129	0.0405062	0.00829535	0.0319088	0.0489781	0.028921	0.0127575	0.0609676	0.0321038	112	0.112	4.46429	21.3722	20.8275	57.83	18.1744	12.83	19.8847	39.6926	12.9716	21.5599	67.6142	55.1063	269.084	69.9538	45.5743	77.1806	174.967	36.612	69.529
0.105216	0.107776	0.038973	0.122434	0.174746	0.113051	0.0562323	0.171369	0.103657	0.0337871	0.0411092	0.00866996	0.0315246	0.0497456	0.0297173	0.0127541	0.0602575	0.0322287	113	0.113	4.42478	21.0272	20.5277	56.7673	18.0701	12.6606	19.5699	39.3437	12.9101	21.3433	65.4804	53.8174	255.179	70.1798	44.4741	74.448	173.465	36.7156	68.6466
0.104996	0.107953	0.0388084	0.122333	0.173877	0.114187	0.0560447	0.172145	0.103825	0.0335673	0.0412867	0.00850537	0.0314238	0.0488769	0.0308534	0.0125664	0.0610341	0.032396	114	0.114	4.38596	20.8864	20.3142	56.5079	17.9263	12.6123	19.2052	39.1292	12.7391	21.122	65.331	53.116	257.835	69.7872	44.8675	71.0775	174.511	35.9305	67.693
0.105152	0.108425	0.0385851	0.122164	0.173315	0.111968	0.0556166	0.172128	0.103559	0.0337235	0.0417583	0.00828203	0.0312553	0.0483146	0.0286351	0.0121383	0.0610171	0.0321309	115	0.115	4.34783	20.674	20.0499	56.3408	17.795	12.5432	19.4154	39.0875	12.6296	20.9919	64.4628	52.0594	262.486	69.5534	44.9949	75.9179	179.095	35.6279	67.6581
0.104644	0.107876	0.0383305	0.122368	0.173977	0.111412	0.055583	0.170839	0.1036	0.0332152	0.0412092	0.00802745	0.0314586	0.0489774	0.0280784	0.0121047	0.0597275	0.0321712	116	0.116	4.31034	20.5953	19.9783	56.2261	17.6123	12.3877	19.3442	38.7739	12.6153	20.8029	64.885	52.2983	268.475	68.5081	44.0034	76.7556	178.044	36.0834	66.9907
0.105817	0.10854	0.038524	0.121213	0.175274	0.112053	0.0554209	0.17177	0.102661	0.0343884	0.0418736	0.00822096	0.0303042	0.0502743	0.0287193	0.0119426	0.0606591	0.0312324	117	0.117	4.2735	20.1929	19.6863	55.4655	17.628	12.1909	19.0692	38.555	12.4396	20.8137	62.1359	51.0286	259.915	70.5102	42.5019	74.4012	178.918	35.2256	68.4147
0.104935	0.108146	0.0382065	0.122381	0.173352	0.112435	0.0563525	0.171282	0.1033	0.0335068	0.0414791	0.00790348	0.0314723	0.0483515	0.0291019	0.0128743	0.060171	0.0318719	118	0.118	4.23729	20.19	19.5906	55.4524	17.3118	12.2217	18.8432	37.5962	12.3693	20.5095	63.2303	51.0774	268.065	67.3177	43.8175	72.8008	164.564	35.2104	66.4738
0.104879	0.108232	0.0385222	0.123022	0.17505	0.112817	0.0562667	0.171364	0.102331	0.0334504	0.0415656	0.00821914	0.0321128	0.0500499	0.0294839	0.0127885	0.0602525	0.0309028	119	0.119	4.20168	20.0311	19.4105	54.5359	17.077	12.0014	18.6216	37.3372	12.2595	20.5298	62.8046	50.5428	255.603	65.4206	41.9749	71.2539	164.276	34.8673	67.9823
0.104121	0.108498	0.0384144	0.122993	0.173576	0.112596	0.0559849	0.171847	0.102588	0.0326923	0.0418317	0.00811132	0.0320842	0.0485759	0.0292624	0.0125066	0.0607359	0.0311593	120	0.12	4.16667	20.0088	19.2015	54.2332	16.9386	12.0024	18.5028	37.2124	12.1232	20.3078	63.7254	49.8027	256.843	64.9333	42.8882	71.1948	166.578	34.3015	66.8608
0.104355	0.106738	0.0383133	0.122859	0.173836	0.11294	0.0555422	0.171582	0.102631	0.0329259	0.0400712	0.00801026	0.03195	0.0488362	0.0296068	0.012064	0.0604711	0.031202	121	0.121	4.13223	19.799	19.3569	53.9269	16.817	11.8854	18.2939	37.199	12.0415	20.1316	62.7504	51.5611	257.934	64.6673	42.3071	69.7851	171.264	34.167	66.2175
0.104124	0.108269	0.0382317	0.122234	0.173275	0.113361	0.0560233	0.172485	0.102278	0.0326959	0.0416026	0.00792865	0.0313247	0.0482749	0.0300273	0.012545	0.0613741	0.030849	122	0.122	4.09836	19.6801	18.9267	53.599	16.7644	11.8262	18.0766	36.5773	11.8803	20.0355	62.6739	49.256	258.453	65.4174	42.4481	68.2439	163.346	33.3884	66.4261
0.104267	0.106771	0.0384927	0.122832	0.173712	0.112803	0.0565663	0.17181	0.103363	0.032838	0.0401045	0.00818964	0.0319229	0.048712	0.0294692	0.013088	0.0606987	0.0319347	123	0.123	4.06504	19.4935	19.0362	52.8028	16.5472	11.7005	18.0184	35.9317	11.8301	19.6638	61.8953	50.6807	248.182	63.6697	41.7253	68.9711	155.296	33.4854	63.6461
0.103537	0.107466	0.0379917	0.122722	0.172821	0.113671	0.0562723	0.170765	0.102482	0.0321085	0.0407991	0.00768868	0.0318134	0.0478214	0.0303378	0.012794	0.0596537	0.031053	124	0.124	4.03226	19.4725	18.7607	53.0676	16.4284	11.666	17.7365	35.8281	11.8065	19.6731	62.7912	49.416	262.221	63.3736	42.1595	66.456	157.584	33.7972	64.9254
0.104025	0.10634	0.0380439	0.122075	0.172769	0.11312	0.0564453	0.172038	0.103711	0.0325966	0.0396733	0.00774086	0.0311663	0.0477695	0.0297865	0.012967	0.0609269	0.0322825	125	0.125	4	19.2261	18.8076	52.5709	16.3833	11.5761	17.6804	35.4325	11.6253	19.2844	61.356	50.4118	258.369	64.172	41.8677	67.1445	154.237	32.8262	61.9532
0.10408	0.105918	0.0380977	0.122941	0.173946	0.11271	0.0564013	0.171582	0.10328	0.0326514	0.0392509	0.00779468	0.0320324	0.0489459	0.0293772	0.012923	0.0604709	0.0318516	126	0.126	3.96825	19.0635	18.7328	52.08	16.1388	11.4066	17.6037	35.1788	11.5637	19.2111	60.7669	50.5499	254.549	61.9413	40.5371	67.5398	153.534	32.8113	62.2929
0.104045	0.106711	0.0383878	0.122416	0.173351	0.112645	0.0562794	0.17057	0.103183	0.0326161	0.0400439	0.00808481	0.0315067	0.0483508	0.0293117	0.0128011	0.059459	0.0317545	127	0.127	3.93701	18.9198	18.4471	51.2794	16.0805	11.3556	17.4753	34.9774	11.5407	19.0778	60.3537	49.1587	243.482	62.4789	40.713	67.1577	153.776	33.1069	61.9912
0.103475	0.107275	0.0379347	0.122537	0.1723	0.11273	0.0564645	0.171749	0.103586	0.0320467	0.0406082	0.00763169	0.0316275	0.0472999	0.0293963	0.0129863	0.0606382	0.0321577	128	0.128	3.90625	18.8753	18.2067	51.4865	15.9391	11.3356	17.3258	34.5903	11.372	18.8551	60.9463	48.0968	255.923	61.754	41.2924	66.4413	150.399	32.2095	60.7358
0.102823	0.106389	0.0380289	0.121979	0.174223	0.112945	0.0562573	0.173091	0.103464	0.0313944	0.0397221	0.00772584	0.0310703	0.0492226	0.0296116	0.0127791	0.0619796	0.0320352	129	0.129	3.87597	18.8478	18.2161	50.9609	15.8878	11.1236	17.1587	34.4486	11.1964	18.731	61.7302	48.7886	250.845	62.3741	39.3719	65.4468	151.653	31.2681	60.4955
0.10431	0.107753	0.0380478	0.12141	0.17369	0.11308	0.0560914	0.171917	0.102681	0.0328817	0.0410864	0.0077448	0.030501	0.0486898	0.0297462	0.0126132	0.0608058	0.0312529	130	0.13	3.84615	18.4361	17.8471	50.5437	15.8395	11.0719	17.0064	34.2847	11.1861	18.7286	58.4848	46.8057	248.306	63.0496	39.4965	64.6495	152.466	31.6266	61.5327
0.104357	0.105779	0.0382036	0.122574	0.174528	0.113464	0.0557322	0.171597	0.102671	0.0329284	0.0391122	0.00790062	0.0316649	0.0495279	0.0301305	0.012254	0.0604856	0.0312428	131	0.131	3.81679	18.2872	18.0414	49.9533	15.5694	10.9346	16.8194	34.2422	11.1214	18.5874	57.9559	48.7929	241.55	60.2686	38.5318	63.3378	155.737	31.5513	61.0828
0.104757	0.106832	0.0384458	0.1234	0.174225	0.112799	0.0562722	0.172113	0.102923	0.0333283	0.0401651	0.00814279	0.0324908	0.0492253	0.0294653	0.012794	0.0610017	0.0314947	132	0.132	3.78788	18.0794	17.7282	49.2626	15.348	10.8706	16.7904	33.6567	11.0041	18.4015	56.8268	47.1539	232.591	58.2916	38.475	64.2769	148.034	31.0473	60.1353
0.105244	0.106113	0.0385892	0.123424	0.173402	0.112136	0.0556818	0.169614	0.103275	0.0338157	0.0394463	0.00828616	0.032515	0.0484021	0.0288026	0.0122036	0.0585033	0.0318467	133	0.133	3.7594	17.8603	17.7141	48.7105	15.2296	10.8401	16.7627	33.7579	11.0822	18.2009	55.5866	47.6521	226.848	57.8102	38.8351	65.2615	154.029	32.1298	59.0234
0.104528	0.106132	0.0381207	0.123357	0.172912	0.112532	0.0555482	0.169891	0.102275	0.0330994	0.0394651	0.00781764	0.0324483	0.0479121	0.0291983	0.0120699	0.05878	0.0308463	134	0.134	3.73134	17.8485	17.5788	48.9412	15.1241	10.7897	16.5791	33.5866	10.9816	18.2417	56.3658	47.2739	238.649	57.4968	38.9394	63.8967	154.572	31.7399	60.4829
0.103545	0.106644	0.0384497	0.122538	0.173159	0.111672	0.0558234	0.170264	0.10212	0.0321162	0.0399778	0.00814671	0.0316292	0.0481595	0.028339	0.0123451	0.0591532	0.0306919	135	0.135	3.7037	17.8846	17.3647	48.1629	15.1124	10.6945	16.5829	33.1734	10.8763	18.134	57.661	46.322	227.313	58.5488	38.4525	65.3464	150.007	31.306	60.3369
0.102892	0.10659	0.0379574	0.123249	0.172501	0.111954	0.0556537	0.170387	0.102377	0.0314631	0.0399235	0.00765433	0.0323404	0.0475006	0.0286207	0.0121755	0.0592755	0.0309483	136	0.136	3.67647	17.8657	17.2458	48.429	14.9147	10.6564	16.4196	33.0299	10.7886	17.9556	58.4251	46.044	240.156	56.8402	38.6992	64.2275	150.979	31.0117	59.397
0.103888	0.107101	0.0381714	0.122854	0.173992	0.111787	0.0555557	0.171192	0.101993	0.0324594	0.0404344	0.00786841	0.0319449	0.0489924	0.0284535	0.0120775	0.0600809	0.0305644	137	0.137	3.64964	17.5652	17.0383	47.8058	14.8535	10.4879	16.3241	32.8466	10.6595	17.8916	56.2184	45.1304	231.917	57.1238	37.247	64.1333	151.093	30.3727	59.704
0.103558	0.10747	0.0381374	0.122911	0.174861	0.113043	0.0549062	0.169973	0.102911	0.032129	0.0408031	0.00783436	0.0320019	0.0498608	0.0297096	0.0114279	0.0588615	0.031482	138	0.138	3.62319	17.4936	16.8568	47.5018	14.7391	10.3602	16.0257	32.9944	10.6582	17.6036	56.385	44.3984	231.237	56.6089	36.333	60.9767	158.524	30.7773	57.5439
0.104431	0.10641	0.0383159	0.123461	0.173868	0.11259	0.0556942	0.169439	0.103169	0.033002	0.0397434	0.0080129	0.0325515	0.0488676	0.0292567	0.0122159	0.0583284	0.03174	139	0.139	3.59712	17.2226	16.9022	46.9403	14.5679	10.3444	15.9744	32.2935	10.6148	17.4332	54.4985	45.2543	224.458	55.2527	36.8048	61.4752	147.231	30.8351	56.6654
0.104308	0.106358	0.0383134	0.122781	0.174159	0.112346	0.0566659	0.169869	0.104009	0.0328792	0.0396913	0.00801035	0.0318718	0.0491593	0.0290131	0.0131877	0.0587576	0.0325807	140	0.14	3.57143	17.1197	16.7897	46.6081	14.5439	10.2533	15.8947	31.513	10.5123	17.1688	54.3114	44.9901	222.926	56.028	36.3251	61.5485	135.408	30.3912	54.809
0.103236	0.106342	0.03828	0.122774	0.17383	0.112562	0.0565295	0.169483	0.10407	0.0318077	0.0396758	0.00797699	0.0318653	0.0488299	0.0292287	0.0130513	0.0583721	0.0326414	141	0.141	3.5461	17.1747	16.673	46.3179	14.4415	10.1999	15.7518	31.365	10.4615	17.0371	55.7428	44.6885	222.27	55.6419	36.3108	60.6612	135.853	30.3749	54.319
0.103499	0.106094	0.0379375	0.12293	0.173778	0.111023	0.0566818	0.169542	0.104085	0.0320701	0.0394269	0.00763443	0.0320211	0.0487778	0.0276899	0.0132035	0.0584314	0.0326561	142	0.142	3.52113	17.0105	16.5944	46.407	14.3217	10.1311	15.8576	31.0605	10.3842	16.9147	54.8974	44.6538	230.608	54.9814	36.0935	63.5815	133.34	30.1305	53.9122
0.103801	0.10631	0.0383564	0.122845	0.17465	0.11255	0.0560186	0.167421	0.103654	0.0323719	0.0396435	0.00805341	0.0319355	0.0496502	0.0292164	0.0125403	0.0563102	0.0322259	143	0.143	3.4965	16.8424	16.4448	45.5791	14.2314	10.01	15.5331	31.2084	10.4422	16.8662	54.0052	44.0993	217.082	54.7432	35.2114	59.8379	139.41	31.0468	54.25
0.103471	0.106293	0.0384086	0.123093	0.172779	0.111583	0.056796	0.169907	0.104642	0.0320428	0.0396265	0.00810556	0.032184	0.0477794	0.0282501	0.0133178	0.0587954	0.0332139	144	0.144	3.47222	16.7787	16.3332	45.2011	14.1041	10.0481	15.5589	30.5675	10.218	16.5909	54.181	43.8119	214.188	53.9433	36.336	61.455	130.36	29.528	52.2706
0.104017	0.106949	0.0382499	0.124466	0.171231	0.111926	0.0564023	0.169463	0.103333	0.0325886	0.0402828	0.00794684	0.0335569	0.0462311	0.0285931	0.012924	0.0583517	0.0319049	145	0.145	3.44828	16.5755	16.1211	45.0757	13.8523	10.0691	15.4042	30.5686	10.1741	16.6852	52.9062	42.8009	216.959	51.3796	37.2939	60.2992	133.406	29.5474	54.04
0.10404	0.106912	0.0383952	0.124688	0.17093	0.112972	0.0566617	0.169924	0.104059	0.0326119	0.0402452	0.00809221	0.0337794	0.0459298	0.0296391	0.0131835	0.0588129	0.0326302	146	0.146	3.42466	16.4583	16.0163	44.5974	13.7329	10.0177	15.1571	30.2202	10.077	16.4554	52.5063	42.5474	211.602	50.6915	37.2815	57.7727	129.885	29.1149	52.4767
0.104084	0.105947	0.0381044	0.123096	0.170425	0.112475	0.0567957	0.170827	0.103532	0.0326559	0.0392802	0.00780137	0.0321867	0.0454254	0.0291414	0.0133175	0.0597158	0.0321035	147	0.147	3.40136	16.3394	16.0522	44.6321	13.8159	9.97903	15.1205	29.9438	9.95557	16.4266	52.0788	43.2962	217.998	52.838	37.4389	58.3595	127.703	28.4796	52.975
0.105103	0.106279	0.0387276	0.12407	0.171318	0.112616	0.0568327	0.169775	0.10377	0.0336746	0.0396126	0.00842454	0.0331613	0.0463182	0.0292824	0.0133544	0.0586643	0.0323419	148	0.148	3.37838	16.0717	15.8939	43.6172	13.6148	9.85995	14.9996	29.7221	9.94955	16.2781	50.1621	42.6427	200.508	50.9386	36.4692	57.6862	126.489	28.7942	52.2292
0.104433	0.106143	0.0382651	0.123881	0.170789	0.111865	0.0556465	0.169605	0.102937	0.0330048	0.0394762	0.0079621	0.0329723	0.045789	0.0285314	0.0121682	0.0584943	0.0315083	149	0.149	3.3557	16.0663	15.8075	43.8481	13.544	9.82412	14.9989	30.152	9.89268	16.2998	50.8367	42.5029	210.73	50.8867	36.6431	58.8072	137.888	28.684	53.2511
0.103493	0.107234	0.0380583	0.122599	0.170849	0.11125	0.056345	0.170357	0.10364	0.0320647	0.0405675	0.00775522	0.0316898	0.0458494	0.0279164	0.0128667	0.0592463	0.0322118	150	0.15	3.33333	16.1041	15.5423	43.7925	13.5945	9.75518	14.9813	29.5797	9.78336	16.0813	51.9782	41.0838	214.909	52.5932	36.3509	59.702	129.533	28.1312	51.7409
																														52.0928	42.6694	212.413	51.8958	36.8305	59.1545	130.752	28.897	52.7119
