# Supplementary material for: Linkage Disequilibrium and Effective Population Size of Buffalo Populations of Iran, Turkey, Pakistan, and Egypt Using a Medium Density SNP Array
Source: Front Genet. 2021 Dec 7;12:608186. doi: 10.3389/fgene.2021.608186 (PMC8689148; doi:10.3389/fgene.2021.608186)
Supplement: Supplementary file 10 [file Table4.XLSX]

## Sheet: LD_Decay_100K bin
The LD Decay based on corrected r2
Distance Mbp	Populations
	AZI	KHU	MAZ	IRI	ANA	EGY	PAK	KUN	NIL		No.	Distance mean (Kb)	Distance group (× 100Kb)	AZeri_MEAN r2			Khuzestani_MEAN_r2			Mazandarani_MEAN_r2
0.1	0.238643	0.249391	0.230335	0.159225	0.23827	0.244021	0.214596	0.223084	0.216023		1	56.8674	1	0.233893	0.00475018	1.9905	0.253566	-0.00417434	-1.67381	0.29682		-0.0664849	-28.8645
0.2	0.142413	0.154556	0.154914	0.0801777	0.141023	0.154709	0.111743	0.143615	0.125898		2	149.866	2	0.120293	0.0221203	15.5325	0.144147	0.0104092	6.73491	0.209822		-0.0549077	-35.4439
0.3	0.104056	0.115028	0.124677	0.0531123	0.098091	0.117318	0.0728906	0.113827	0.092558		3	249.925	3	0.0773531	0.0267027	25.6619	0.101162	0.0138666	12.0549	0.175714		-0.051037	-40.9355
0.4	0.0824658	0.0939652	0.108866	0.0399281	0.077232	0.0972659	0.0540723	0.0980913	0.0750405		4	350.017	4	0.0557295	0.0267363	32.4211	0.0785678	0.0153974	16.3863	0.156704		-0.047838	-43.942
0.5	0.0697802	0.0802453	0.0974285	0.032345	0.064663	0.0844688	0.043105	0.0888275	0.0652785		5	449.978	5	0.042342	0.0274382	39.3209	0.0637081	0.0165372	20.6083	0.144772		-0.0473438	-48.5934
0.6	0.0622611	0.0714098	0.0891982	0.0271551	0.0563378	0.0761414	0.0358463	0.0847706	0.057763		6	549.96	6	0.0335115	0.0287496	46.1758	0.0536043	0.0178055	24.9342	0.135651		-0.0464526	-52.078
0.7	0.0564986	0.0649444	0.083672	0.0236648	0.0507521	0.0704969	0.0312487	0.0808908	0.0527266		7	649.916	7	0.0278402	0.0286584	50.7241	0.0468755	0.0180688	27.822	0.128708		-0.0450356	-53.8239
0.8	0.0532734	0.0597964	0.0795936	0.0212035	0.0474469	0.0654359	0.0280471	0.078585	0.050534		8	749.93	8	0.0236314	0.029642	55.6412	0.0412718	0.0185246	30.9794	0.12436		-0.0447663	-56.2436
0.9	0.0498775	0.0566412	0.0772996	0.0195031	0.0443816	0.0614734	0.0253789	0.0746357	0.0478071		9	849.945	9	0.020322	0.0295555	59.2562	0.0372166	0.0194246	34.2942	0.121114		-0.0438142	-56.681
1	0.0477496	0.0530572	0.0747593	0.0179117	0.0424441	0.0587443	0.0242128	0.0735699	0.0462481		10	949.965	10	0.0180257	0.0297239	62.2496	0.0343647	0.0186925	35.2309	0.118559		-0.0438	-58.588
1.1	0.0448344	0.050618	0.0735229	0.0161345	0.0400145	0.0564524	0.0224309	0.0740708	0.0451302		11	1049.89	11	0.0160794	0.028755	64.1361	0.0315547	0.0190633	37.661	0.114407		-0.0408845	-55.6079
1.2	0.0438873	0.04898	0.0701181	0.0157654	0.0392955	0.0547271	0.0213801	0.0712857	0.0440748		12	1149.96	12	0.0147525	0.0291348	66.3855	0.0297727	0.0192073	39.2147	0.11179		-0.0416722	-59.4315
1.3	0.0434452	0.0469076	0.0683029	0.0149703	0.038926	0.0547056	0.0205986	0.0700967	0.0433375		13	1250.05	13	0.0135905	0.0298546	68.7179	0.0279873	0.0189203	40.3352	0.109687		-0.041384	-60.589
1.4	0.0416827	0.0455447	0.0676604	0.0140171	0.0368365	0.0529336	0.0193982	0.0682626	0.0421158		14	1349.95	14	0.0125694	0.0291133	69.8451	0.0264508	0.0190939	41.9234	0.108144		-0.0404832	-59.8329
1.5	0.0408171	0.0446844	0.0677904	0.0138171	0.0372306	0.0511409	0.0185005	0.0684995	0.0411258		15	1449.98	15	0.0116492	0.0291679	71.46	0.0249747	0.0197097	44.1086	0.106393		-0.038603	-56.9447
1.6	0.040133	0.0433085	0.0668415	0.0126961	0.0362057	0.0498874	0.0180189	0.0670161	0.0406981		16	1550.04	16	0.0110146	0.0291184	72.5548	0.0241998	0.0191087	44.1222	0.104557		-0.0377151	-56.4246
1.7	0.0395329	0.0420052	0.0654485	0.0128266	0.0355896	0.0496737	0.0181417	0.0676575	0.0402558		17	1649.98	17	0.0105538	0.0289791	73.3037	0.0231859	0.0188193	44.8023	0.104074		-0.0386251	-59.0161
1.8	0.0398388	0.0424067	0.0651263	0.0124361	0.0356051	0.0480619	0.0179922	0.0667051	0.0403959		18	1749.92	18	0.0100088	0.02983	74.8768	0.0223544	0.0200524	47.2858	0.102612		-0.037486	-57.5588
1.9	0.0386738	0.0426761	0.0639492	0.0120671	0.0338607	0.0478974	0.0178158	0.0679166	0.0398611		19	1850	19	0.00972281	0.028951	74.8594	0.0218269	0.0208492	48.8544	0.101658		-0.0377084	-58.9662
2	0.0390123	0.041197	0.0628032	0.0117642	0.0332786	0.047647	0.0171328	0.0672063	0.03892		20	1949.98	20	0.00941006	0.0296023	75.8793	0.0211711	0.0200259	48.6101	0.100214		-0.037411	-59.5686
2.1	0.038608	0.0401118	0.063991	0.0117609	0.0334752	0.0474713	0.0167734	0.065196	0.0393163		21	2050	21	0.00909762	0.0295104	76.4359	0.0205187	0.019593	48.8461	0.0989787		-0.0349877	-54.6759
2.2	0.0393354	0.0395732	0.0628576	0.0121181	0.0342285	0.0469514	0.0168627	0.0656592	0.0387245		22	2150.01	22	0.00873455	0.0306008	77.7947	0.0198563	0.0197169	49.8239	0.0987931		-0.0359355	-57.1697
2.3	0.0394715	0.0388864	0.0623896	0.0115036	0.032976	0.0463758	0.0172206	0.0657552	0.0402008		23	2249.99	23	0.00855009	0.0309215	78.3386	0.0194555	0.0194309	49.9684	0.0979867		-0.0355971	-57.0562
2.4	0.0377744	0.0373593	0.0616107	0.0109042	0.0331274	0.0468098	0.0165356	0.0658706	0.0386041		24	2350.02	24	0.00837605	0.0293983	77.8261	0.0189977	0.0183616	49.1487	0.0969072		-0.0352965	-57.2896
2.5	0.0382449	0.0389955	0.0602482	0.0112802	0.0332038	0.0451316	0.0167006	0.0664077	0.0385792		25	2450.06	25	0.00815156	0.0300933	78.6859	0.018861	0.0201344	51.6328	0.0964638		-0.0362157	-60.1109
2.6	0.0372989	0.0391615	0.0607865	0.0109829	0.0321453	0.0451561	0.0167918	0.0680409	0.0385559		26	2550	26	0.00802656	0.0292723	78.4804	0.0184977	0.0206639	52.7657	0.0954648		-0.0346783	-57.0494
2.7	0.0371247	0.0404581	0.0601393	0.0111449	0.0330316	0.0454227	0.0160431	0.0675019	0.037028		27	2650.01	27	0.00778511	0.0293396	79.0299	0.0181035	0.0223547	55.2538	0.0948943		-0.0347551	-57.791
2.8	0.0371447	0.0386516	0.0593922	0.0106492	0.0312209	0.0446588	0.0157647	0.0667429	0.0373199		28	2750.01	28	0.00768305	0.0294616	79.3159	0.0178437	0.0208079	53.8345	0.094289		-0.0348968	-58.7566
2.9	0.036493	0.0382555	0.0602088	0.0105312	0.0303385	0.0441384	0.0160464	0.0651234	0.0370959		29	2849.99	29	0.00759635	0.0288967	79.1841	0.0176011	0.0206545	53.9908	0.0936501		-0.0334413	-55.5422
3	0.0374526	0.036082	0.0596635	0.0105515	0.0313716	0.0449702	0.016145	0.0648282	0.0373695		30	2949.96	30	0.00757258	0.02988	79.7809	0.0172911	0.018791	52.0785	0.092929		-0.0332655	-55.7551
3.1	0.0381785	0.0364174	0.0593736	0.0107835	0.0309029	0.0440549	0.0160082	0.0645423	0.0372228		31	3050	31	0.00751123	0.0306672	80.326	0.0172688	0.0191486	52.581	0.0921484		-0.0327748	-55.2009
3.2	0.0369756	0.0357245	0.0585563	0.0105483	0.031014	0.0436789	0.0155301	0.065645	0.0356685		32	3150.01	32	0.00732934	0.0296462	80.1779	0.0169966	0.0187279	52.4231	0.0920283		-0.033472	-57.1621
3.3	0.0366528	0.0354482	0.0584964	0.01028	0.0310955	0.0436625	0.0146704	0.0654362	0.0355189		33	3249.97	33	0.00725734	0.0293954	80.1998	0.0168465	0.0186017	52.4758	0.0916778		-0.0331814	-56.7238
3.4	0.0375988	0.0361531	0.0579608	0.0101948	0.0301196	0.043588	0.0150573	0.0652117	0.0362083		34	3349.97	34	0.00727128	0.0303275	80.6609	0.0166701	0.019483	53.8902	0.090455		-0.0324942	-56.0623
3.5	0.0374877	0.0367364	0.0573294	0.0103892	0.0312641	0.0457328	0.0151126	0.0661363	0.0348274		35	3449.9	35	0.0072199	0.0302678	80.7406	0.0165276	0.0202088	55.0103	0.0900531		-0.0327236	-57.08
3.6	0.0361101	0.0358668	0.0581637	0.00996425	0.0315501	0.0440704	0.0146167	0.0630397	0.034872		36	3549.93	36	0.00721538	0.0288947	80.0184	0.0165348	0.0193319	53.8993	0.0888688		-0.0307051	-52.7908
3.7	0.0361914	0.0360028	0.0570719	0.00970174	0.0313637	0.0438358	0.0152821	0.0644419	0.0353885		37	3649.93	37	0.00708262	0.0291088	80.4301	0.0163321	0.0196707	54.6366	0.0884667		-0.0313948	-55.0092
3.8	0.0350032	0.0358286	0.0569688	0.00963217	0.0313444	0.0432078	0.0148036	0.0659541	0.0353552		38	3749.96	38	0.00700085	0.0280024	79.9994	0.0161435	0.0196852	54.9426	0.0887558		-0.031787	-55.7972
3.9	0.0353401	0.0351806	0.0570777	0.00960285	0.0315039	0.0438526	0.0142295	0.0663488	0.0344369		39	3849.92	39	0.00693153	0.0284085	80.3862	0.0160411	0.0191395	54.4035	0.0873422		-0.0302646	-53.0235
4	0.0364949	0.0362861	0.0578835	0.00977479	0.0318048	0.0428577	0.0140905	0.066104	0.0341082		40	3950.01	40	0.00683559	0.0296593	81.2698	0.0158671	0.0204189	56.2721	0.0879122		-0.0300287	-51.8778
4.1	0.0362439	0.0357816	0.0578269	0.00970903	0.0308946	0.0441108	0.0144546	0.0672769	0.0339944		41	4049.97	41	0.00674658	0.0294973	81.3856	0.0157906	0.019991	55.8694	0.0879078		-0.030081	-52.019
4.2	0.0359999	0.0357007	0.0571695	0.00970164	0.0309134	0.0427774	0.0146922	0.0652585	0.0362536		42	4150.05	42	0.00677295	0.029227	81.1862	0.0156055	0.0200952	56.2879	0.0875603		-0.0303908	-53.159
4.3	0.0358578	0.0348319	0.0566212	0.00945404	0.0299294	0.0430247	0.0143766	0.0653667	0.035141		43	4250.08	43	0.00669253	0.0291652	81.3359	0.0155817	0.0192501	55.2659	0.0870997		-0.0304786	-53.8289
4.4	0.0353197	0.034656	0.0564378	0.00922531	0.0283148	0.0432393	0.014591	0.0636671	0.0349521		44	4350.01	44	0.00664532	0.0286744	81.1853	0.0154358	0.0192201	55.4598	0.0868528		-0.030415	-53.8913
4.5	0.0358149	0.0352049	0.0558951	0.00962138	0.0297529	0.0427708	0.0142201	0.0631571	0.0344933		45	4449.97	45	0.00664821	0.0291667	81.4373	0.0152348	0.0199702	56.7255	0.0866056		-0.0307105	-54.9432
4.6	0.0356647	0.0351982	0.0548642	0.00965112	0.0307403	0.0434614	0.014814	0.0653618	0.0356105		46	4550	46	0.00666249	0.0290022	81.3191	0.0152416	0.0199566	56.6978	0.0854064		-0.0305422	-55.6686
4.7	0.0362107	0.0353281	0.0558235	0.00968891	0.0298416	0.0435137	0.0144347	0.064036	0.0348097		47	4650.1	47	0.0066869	0.0295238	81.5333	0.0150203	0.0203078	57.4834	0.08546		-0.0296365	-53.0896
4.8	0.0358101	0.0340917	0.0541846	0.00920721	0.0299526	0.0435435	0.0138572	0.0642675	0.0341447		48	4750.02	48	0.00657085	0.0292393	81.6509	0.0150266	0.0190651	55.9229	0.0845895		-0.0304049	-56.1136
4.9	0.0352806	0.0347578	0.0548889	0.00931223	0.0304568	0.0426448	0.0133492	0.0638955	0.034296		49	4849.98	49	0.00649265	0.0287879	81.5971	0.0147744	0.0199834	57.4932	0.0842016		-0.0293127	-53.4037
5	0.0361922	0.0344592	0.0552868	0.00911222	0.02975	0.0421889	0.0139604	0.0641585	0.0348009		50	4950.05	50	0.00650089	0.0296913	82.0379	0.0149303	0.0195289	56.6726	0.0840558		-0.028769	-52.0359
5.1	0.0346613	0.0347292	0.0541796	0.00916738	0.0300916	0.0415335	0.0139141	0.0638347	0.0344783		51	5050.04	51	0.0063691	0.0282922	81.6247	0.0148027	0.0199265	57.3768	0.0834513		-0.0292717	-54.0272
5.2	0.0344013	0.0349044	0.0550576	0.00921538	0.029848	0.0413302	0.0136215	0.062968	0.0343223		52	5149.95	52	0.00636147	0.0280398	81.5081	0.0146774	0.020227	57.9498	0.0837264		-0.0286688	-52.0707
5.3	0.0342341	0.0340091	0.0541066	0.00887318	0.0296527	0.0423287	0.0138084	0.0621397	0.0334647		53	5250	53	0.00634604	0.0278881	81.4628	0.0146309	0.0193782	56.9794	0.0826054		-0.0284989	-52.6717
5.4	0.0349437	0.0340137	0.0541745	0.00924132	0.0316933	0.0414873	0.0140177	0.0628049	0.0346202		54	5349.98	54	0.00628649	0.0286572	82.0097	0.0146601	0.0193537	56.8995	0.082097		-0.0279225	-51.5418
5.5	0.0352099	0.0339941	0.0540821	0.00919642	0.0312869	0.0422538	0.0140831	0.0639374	0.0343046		55	5449.97	55	0.00630506	0.0289048	82.0929	0.0143914	0.0196027	57.6649	0.0820438		-0.0279618	-51.7025
5.6	0.0355037	0.0342656	0.0535178	0.00940401	0.0304226	0.0415603	0.0134434	0.063507	0.0334155		56	5550.03	56	0.00636749	0.0291362	82.0653	0.0143985	0.0198671	57.9797	0.0822356		-0.0287177	-53.6601
5.7	0.0340143	0.0331157	0.0536311	0.00883067	0.0309941	0.0415796	0.013232	0.0657702	0.0320511		57	5650.01	57	0.00629664	0.0277177	81.4883	0.0144582	0.0186575	56.3404	0.0820389		-0.0284078	-52.9688
5.8	0.034581	0.0338033	0.0543361	0.00935781	0.0303807	0.0418355	0.01336	0.064863	0.032948		58	5749.9	58	0.00631061	0.0282704	81.7512	0.0143737	0.0194296	57.4785	0.0822992		-0.0279631	-51.4632
5.9	0.0344779	0.0335887	0.0556964	0.00919097	0.0308735	0.0413792	0.0132579	0.0628316	0.0327394		59	5849.95	59	0.00632515	0.0281527	81.6545	0.0143136	0.0192751	57.3857	0.0816296		-0.0259332	-46.5618
6	0.0342707	0.0336694	0.0547998	0.00879238	0.0316336	0.0410501	0.0136487	0.0632466	0.0325546		60	5949.94	60	0.00622514	0.0280456	81.8354	0.0142113	0.0194581	57.7915	0.0808423		-0.0260425	-47.5231
6.1	0.0347575	0.0336521	0.0540286	0.0091265	0.0319754	0.0413348	0.0137278	0.0632637	0.0333173		61	6050.04	61	0.00615824	0.0285993	82.2823	0.0141193	0.0195328	58.0432	0.080616		-0.0265873	-49.2097
6.2	0.0336684	0.0344702	0.0530149	0.00896481	0.0311702	0.040748	0.0134777	0.0636218	0.0326684		62	6149.95	62	0.00620654	0.0274619	81.5657	0.0140152	0.020455	59.3412	0.0804415		-0.0274266	-51.7337
6.3	0.033626	0.0325973	0.0521317	0.00864642	0.0310806	0.0410522	0.0131387	0.0628784	0.0319692		63	6249.99	63	0.00618382	0.0274422	81.61	0.0138747	0.0187226	57.4361	0.0807904		-0.0286586	-54.9735
6.4	0.0345992	0.0334538	0.0527971	0.0085852	0.031195	0.0406317	0.0134965	0.0623799	0.0330063		64	6349.99	64	0.00616651	0.0284327	82.1773	0.0139127	0.0195411	58.4121	0.0799684		-0.0271714	-51.4638
6.5	0.0339701	0.0322744	0.0537162	0.00859712	0.03104	0.0403407	0.0135269	0.060717	0.0334156		65	6449.93	65	0.00612962	0.0278405	81.9558	0.0138974	0.0183769	56.9398	0.079554		-0.0258378	-48.1007
6.6	0.0335673	0.0329712	0.0533648	0.00873666	0.0315136	0.0417851	0.0133273	0.0623432	0.0328818		66	6550	66	0.00619162	0.0273756	81.5546	0.0139168	0.0190544	57.7912	0.0798758		-0.026511	-49.6787
6.7	0.033426	0.0329677	0.0530467	0.00866278	0.0307114	0.041008	0.0136971	0.0620872	0.0334104		67	6650.01	67	0.00614878	0.0272772	81.6048	0.0138108	0.0191569	58.1081	0.0796385		-0.0265918	-50.129
6.8	0.0346749	0.0333838	0.0532065	0.00871887	0.0320741	0.0416042	0.0137696	0.0618959	0.0343684		68	6750.15	68	0.00610727	0.0285676	82.387	0.0137335	0.0196502	58.8617	0.0786481		-0.0254416	-47.8166
6.9	0.0344124	0.0329492	0.0535354	0.00885223	0.0312556	0.0415172	0.0134204	0.0622434	0.0341924		69	6850.09	69	0.00609113	0.0283213	82.2996	0.0137387	0.0192104	58.3032	0.0787097		-0.0251743	-47.0237
7	0.0338153	0.0326575	0.0533521	0.0086613	0.0311808	0.0417704	0.0135113	0.0627176	0.0332217		70	6950.1	70	0.0061289	0.0276864	81.8753	0.0136399	0.0190177	58.2336	0.0784728		-0.0251207	-47.0848
7.1	0.0347876	0.0324862	0.0544141	0.00877601	0.0308272	0.0422451	0.013932	0.0637939	0.033156		71	7050.05	71	0.00607391	0.0287136	82.54	0.0135028	0.0189834	58.4354	0.0790389		-0.0246248	-45.2545
7.2	0.0333908	0.0321616	0.053281	0.00834332	0.0308628	0.0408896	0.0135664	0.0620165	0.03242		72	7149.96	72	0.00605968	0.0273312	81.8523	0.0135549	0.0186067	57.8538	0.0786297		-0.0253487	-47.5754
7.3	0.0345269	0.0333165	0.0549936	0.00886037	0.030053	0.0404749	0.0135016	0.0625598	0.0334046		73	7249.95	73	0.00613453	0.0283923	82.2326	0.0136654	0.0196511	58.9832	0.0782449		-0.0232513	-42.2801
7.4	0.0351517	0.0317155	0.0531964	0.00868788	0.0302992	0.0408443	0.0130513	0.0612254	0.0328815		74	7350.04	74	0.00612912	0.0290226	82.5638	0.0134709	0.0182446	57.5259	0.0781564		-0.0249601	-46.9206
7.5	0.035771	0.0316998	0.0536617	0.00873209	0.0303487	0.0410482	0.0132961	0.0622308	0.0331358		75	7449.96	75	0.00604	0.029731	83.1148	0.0134143	0.0182855	57.6834	0.0774685		-0.0238069	-44.3647
7.6	0.0347911	0.0314751	0.0538022	0.00875955	0.0294298	0.0413805	0.0138064	0.0632436	0.0341645		76	7549.95	76	0.0061214	0.0286697	82.4053	0.0133247	0.0181504	57.6658	0.0772656		-0.0234634	-43.6104
7.7	0.034844	0.0321195	0.0517949	0.00890593	0.0299252	0.0408448	0.013121	0.062463	0.0328939		77	7649.93	77	0.00609106	0.0287529	82.519	0.0132923	0.0188272	58.6161	0.0766379		-0.0248429	-47.964
7.8	0.0342902	0.0322956	0.0508221	0.00858804	0.0293396	0.0406031	0.0131387	0.0610034	0.0336261		78	7749.99	78	0.00609992	0.0281903	82.2109	0.0133212	0.0189744	58.7522	0.0765076		-0.0256855	-50.5401
7.9	0.0347843	0.0322508	0.0501338	0.00872132	0.0291499	0.04048	0.0134916	0.0622626	0.0337623		79	7850.01	79	0.00604935	0.0287349	82.609	0.0132024	0.0190484	59.0633	0.0764256		-0.0262918	-52.4433
8	0.0355482	0.0328275	0.0500129	0.00893423	0.0308646	0.0399956	0.0129682	0.0610945	0.0339501		80	7950.01	80	0.00602744	0.0295208	83.0443	0.0133564	0.0194712	59.3136	0.0761645		-0.0261516	-52.2898
8.1	0.0351685	0.0328381	0.0501647	0.00887579	0.0303731	0.0403488	0.0131126	0.0619059	0.0338642		81	8049.91	81	0.00600262	0.0291658	82.9318	0.0133167	0.0195213	59.4473	0.0763757		-0.026211	-52.2499
8.2	0.0332277	0.0320824	0.0507368	0.00857381	0.0301636	0.0412194	0.01297	0.0610966	0.0333973		82	8149.99	82	0.00607212	0.0271556	81.7257	0.0131658	0.0189166	58.9626	0.0756291		-0.0248923	-49.0616
8.3	0.0342528	0.0318518	0.049531	0.00852168	0.0295021	0.0418954	0.013209	0.0626781	0.0329378		83	8250.03	83	0.00606876	0.0281841	82.2824	0.0130638	0.018788	58.9856	0.0766499		-0.0271189	-54.7513
8.4	0.0343437	0.032365	0.0512732	0.00865483	0.0304718	0.0414621	0.0133917	0.0618647	0.033153		84	8350.03	84	0.00602405	0.0283197	82.4595	0.0131398	0.0192253	59.4013	0.0758535		-0.0245804	-47.94
8.5	0.0331624	0.0324842	0.0517885	0.00866497	0.0291719	0.0410328	0.013298	0.0622502	0.0334515		85	8450.01	85	0.00597071	0.0271917	81.9956	0.0130797	0.0194045	59.7352	0.0754739		-0.0236854	-45.735
8.6	0.033664	0.0327782	0.050357	0.00841691	0.0303093	0.0409629	0.0128503	0.0615583	0.0327742		86	8549.95	86	0.00594576	0.0277182	82.3379	0.0131158	0.0196624	59.9862	0.0753598		-0.0250028	-49.6511
8.7	0.0333377	0.0318042	0.0510881	0.0084829	0.0296605	0.0413388	0.0130584	0.0624036	0.0330151		87	8649.95	87	0.00588812	0.0274495	82.3379	0.0132552	0.0185489	58.3223	0.0754969		-0.0244087	-47.7777
8.8	0.0333277	0.031981	0.0498601	0.00833396	0.0300532	0.0404719	0.0128477	0.0615742	0.0330668		88	8750.02	88	0.00588678	0.0274409	82.3367	0.013186	0.018795	58.7693	0.0747733		-0.0249132	-49.9661
8.9	0.0324789	0.0329624	0.0501146	0.00838475	0.0291827	0.0403879	0.0122671	0.0612669	0.032034		89	8849.97	89	0.00586166	0.0266172	81.9524	0.013128	0.0198344	60.1727	0.0744427		-0.0243281	-48.5448
9	0.0323148	0.0325168	0.0486803	0.00795846	0.0291167	0.0397432	0.0122225	0.0611899	0.0311351		90	8950.02	90	0.00587659	0.0264382	81.8145	0.0130657	0.0194511	59.8186	0.0738838		-0.0252035	-51.7735
9.1	0.0326381	0.0318449	0.0490711	0.00814178	0.0298076	0.0405262	0.0123852	0.0598216	0.0318033		91	9050.03	91	0.00585968	0.0267784	82.0465	0.0129826	0.0188623	59.2319	0.0742202		-0.0251491	-51.2502
9.2	0.0334767	0.0314763	0.049826	0.00843015	0.0298272	0.0410416	0.0124764	0.0602492	0.0320387		92	9149.95	92	0.00586941	0.0276073	82.4671	0.0130342	0.0184422	58.5906	0.0741184		-0.0242924	-48.7543
9.3	0.0335221	0.032061	0.0506073	0.00828784	0.0302268	0.0401761	0.0124132	0.0603942	0.0321629		93	9249.97	93	0.00581435	0.0277078	82.6552	0.0130196	0.0190414	59.3911	0.0744788		-0.0238715	-47.17
9.4	0.0341626	0.0324556	0.0512251	0.0087371	0.0290957	0.0397307	0.0124823	0.0599332	0.0323733		94	9349.93	94	0.00585004	0.0283126	82.8759	0.0131586	0.019297	59.4567	0.0741715		-0.0229464	-44.7953
9.5	0.0344601	0.0325699	0.0493741	0.00863213	0.030024	0.0389732	0.0132996	0.0616338	0.0331279		95	9450.04	95	0.00575675	0.0287033	83.2944	0.0129498	0.0196201	60.2399	0.0738061		-0.024432	-49.4834
9.6	0.0348808	0.0316933	0.0494949	0.0086823	0.0296549	0.0391052	0.0125191	0.0595523	0.032721		96	9549.96	96	0.00579757	0.0290832	83.3789	0.0128921	0.0188012	59.3224	0.0735164		-0.0240215	-48.5332
9.7	0.0337607	0.0320035	0.0483188	0.00826378	0.0291908	0.0406612	0.013328	0.0602236	0.0333649		97	9649.97	97	0.00579511	0.0279656	82.8347	0.0128852	0.0191183	59.7381	0.0736257		-0.025307	-52.3751
9.8	0.0331261	0.0326621	0.047802	0.00811805	0.0302195	0.0408294	0.0131318	0.0608121	0.0333278		98	9750.07	98	0.00581118	0.0273149	82.4574	0.0128301	0.019832	60.7187	0.0731135		-0.0253115	-52.9506
9.9	0.0333525	0.0322247	0.0490106	0.00828958	0.02915	0.0405609	0.0130721	0.0610103	0.0330391		99	9849.99	99	0.00574032	0.0276121	82.7889	0.0127058	0.0195189	60.5713	0.0728418		-0.0238312	-48.6246
10	0.0336819	0.0322448	0.0485252	0.00844325	0.0299286	0.0406809	0.012904	0.0612083	0.0337263		100	9950.01	100	0.00578873	0.0278932	82.8135	0.0128253	0.0194195	60.2252	0.0726924		-0.0241672	-49.8035
10.1	0.0341041	0.032909	0.0502642	0.00826513	0.0296606	0.0409705	0.0130031	0.0627747	0.0328825		101	10050	101	0.00583933	0.0282648	82.8779	0.0128224	0.0200866	61.0368	0.0732748		-0.0230106	-45.7793
10.2	0.0334006	0.0325165	0.0490595	0.00810412	0.0288567	0.0398565	0.0127963	0.0613731	0.0323126		102	10150	102	0.00574817	0.0276524	82.7902	0.0127932	0.0197233	60.6564	0.0729595		-0.0239	-48.7163
10.3	0.0336378	0.0329036	0.049717	0.00843186	0.0290308	0.0400023	0.0124178	0.0604087	0.0310468		103	10250	103	0.00572412	0.0279137	82.9831	0.0127562	0.0201474	61.2317	0.0730495		-0.0233325	-46.9306
10.4	0.0332611	0.0320794	0.0499824	0.00831694	0.0286848	0.0404033	0.0125874	0.0607074	0.0310331		104	10350	104	0.00581341	0.0274477	82.5219	0.0127046	0.0193748	60.3965	0.0728294		-0.022847	-45.7101
10.5	0.0331504	0.0320752	0.0487576	0.00823168	0.0285188	0.0405714	0.0129222	0.0625678	0.0322733		105	10450.1	105	0.00570601	0.0274444	82.7875	0.0128013	0.0192739	60.0897	0.0721395		-0.0233819	-47.9554
10.6	0.0330681	0.0324697	0.0492774	0.00826927	0.0293681	0.0402558	0.0126942	0.0620508	0.0320052		106	10550	106	0.00569302	0.0273751	82.784	0.0125979	0.0198719	61.2012	0.0720577		-0.0227802	-46.2286
10.7	0.0334742	0.0329723	0.0490135	0.00815535	0.0295288	0.0398009	0.0125769	0.0617482	0.0320856		107	10650.1	107	0.00573109	0.0277431	82.8791	0.0126863	0.020286	61.5243	0.072315		-0.0233015	-47.541
10.8	0.0343711	0.0327149	0.0506183	0.00875543	0.0299193	0.0410808	0.0125204	0.0608062	0.0320701		108	10750	108	0.00567612	0.028695	83.4858	0.0125814	0.0201334	61.5422	0.0725525		-0.0219342	-43.3325
10.9	0.0340655	0.0327306	0.0502098	0.00877797	0.0292041	0.0406017	0.0129462	0.0606395	0.0326229		109	10850	109	0.00568854	0.028377	83.3012	0.0126389	0.0200917	61.3852	0.0718612		-0.0216514	-43.1217
11	0.0333988	0.0321855	0.0480953	0.00843964	0.0295428	0.0402949	0.012758	0.0603608	0.0318813		110	10950	110	0.00569815	0.0277006	82.9391	0.0126356	0.0195498	60.7411	0.0712503		-0.023155	-48.144
11.1	0.0330443	0.0335835	0.0490565	0.00853614	0.0291333	0.0404397	0.012595	0.0613194	0.0315354		111	11050	111	0.00574572	0.0272985	82.612	0.0126249	0.0209586	62.4075	0.0715406		-0.0224842	-45.8333
11.2	0.0330129	0.0319088	0.0489781	0.00829535	0.028921	0.0405062	0.0127575	0.0609676	0.0321038		112	11149.9	112	0.00569769	0.0273152	82.741	0.0125181	0.0193907	60.7692	0.0712779		-0.0222997	-45.53
11.3	0.0337871	0.0315246	0.0497456	0.00866996	0.0297173	0.0411092	0.0127541	0.0602575	0.0322287		113	11250	113	0.00569106	0.028096	83.1561	0.0124869	0.0190377	60.3898	0.0716712		-0.0219256	-44.0755
11.4	0.0335673	0.0314238	0.0488769	0.00850537	0.0308534	0.0412867	0.0125664	0.0610341	0.032396		114	11350	114	0.00568112	0.0278862	83.0754	0.0124357	0.0189881	60.4258	0.0713259		-0.0224491	-45.9298
11.5	0.0337235	0.0312553	0.0483146	0.00828203	0.0286351	0.0417583	0.0121383	0.0610171	0.0321309		115	11450.1	115	0.00569811	0.0280254	83.1035	0.0123964	0.0188589	60.3383	0.0706229		-0.0223083	-46.173
11.6	0.0332152	0.0314586	0.0489774	0.00802745	0.0280784	0.0412092	0.0121047	0.0597275	0.0321712		116	11550.1	116	0.00572627	0.027489	82.7601	0.0124309	0.0190278	60.485	0.070215		-0.0212375	-43.3619
11.7	0.0343884	0.0303042	0.0502743	0.00822096	0.0287193	0.0418736	0.0119426	0.0606591	0.0312324		117	11650	117	0.00566757	0.0287208	83.5189	0.0124262	0.017878	58.9951	0.070404		-0.0201297	-40.0397
11.8	0.0335068	0.0314723	0.0483515	0.00790348	0.0291019	0.0414791	0.0128743	0.060171	0.0318719		118	11750	118	0.00569244	0.0278143	83.0111	0.0124229	0.0190495	60.5276	0.0705945		-0.022243	-46.0027
11.9	0.0334504	0.0321128	0.0500499	0.00821914	0.0294839	0.0415656	0.0127885	0.0602525	0.0309028		119	11850	119	0.00566592	0.0277845	83.0618	0.0124003	0.0197125	61.3852	0.0701323		-0.0200824	-40.1248
12	0.0326923	0.0320842	0.0485759	0.00811132	0.0292624	0.0418317	0.0125066	0.0607359	0.0311593		120	11950.1	120	0.00567917	0.0270132	82.6284	0.0123817	0.0197025	61.4087	0.0696056		-0.0210296	-43.2923
12.1	0.0329259	0.03195	0.0488362	0.00801026	0.0296068	0.0400712	0.012064	0.0604711	0.031202		121	12050	121	0.00558684	0.0273391	83.0321	0.0122849	0.0196651	61.5496	0.0694607		-0.0206245	-42.2321
12.2	0.0326959	0.0313247	0.0482749	0.00792865	0.0300273	0.0416026	0.012545	0.0613741	0.030849		122	12150	122	0.00560961	0.0270863	82.8431	0.0123643	0.0189604	60.5286	0.069411		-0.0211361	-43.7827
12.3	0.032838	0.0319229	0.048712	0.00818964	0.0294692	0.0401045	0.013088	0.0606987	0.0319347		123	12250.1	123	0.00551795	0.0273201	83.1965	0.0124102	0.0195127	61.1245	0.0700366		-0.0213246	-43.777
12.4	0.0321085	0.0318134	0.0478214	0.00768868	0.0303378	0.0407991	0.012794	0.0596537	0.031053		124	12350	124	0.00557551	0.026533	82.6354	0.0124102	0.0194032	60.9905	0.0696867		-0.0218653	-45.7228
12.5	0.0325966	0.0311663	0.0477695	0.00774086	0.0297865	0.0396733	0.012967	0.0609269	0.0322825		125	12449.9	125	0.00560819	0.0269885	82.7952	0.0123166	0.0188497	60.481	0.0691668		-0.0213973	-44.7929
12.6	0.0326514	0.0320324	0.0489459	0.00779468	0.0293772	0.0392509	0.012923	0.0604709	0.0318516		126	12550	126	0.00559379	0.0270576	82.8682	0.012298	0.0197343	61.6076	0.0700142		-0.0210683	-43.044
12.7	0.0326161	0.0315067	0.0483508	0.00808481	0.0293117	0.0400439	0.0128011	0.059459	0.0317545		127	12650	127	0.00563325	0.0269829	82.7286	0.0123839	0.0191228	60.6943	0.0702063		-0.0218555	-45.2019
12.8	0.0320467	0.0316275	0.0472999	0.00763169	0.0293963	0.0406082	0.0129863	0.0606382	0.0321577		128	12749.9	128	0.00560114	0.0264455	82.5219	0.0122659	0.0193616	61.2175	0.0695749		-0.022275	-47.0931
12.9	0.0313944	0.0310703	0.0492226	0.00772584	0.0296116	0.0397221	0.0127791	0.0619796	0.0320352		129	12850	129	0.00560335	0.0257911	82.1518	0.0123247	0.0187456	60.3328	0.069235		-0.0200124	-40.657
13	0.0328817	0.030501	0.0486898	0.0077448	0.0297462	0.0410864	0.0126132	0.0608058	0.0312529		130	12950	130	0.00554473	0.0273369	83.1373	0.0122429	0.0182581	59.8607	0.069041		-0.0203512	-41.7978
13.1	0.0329284	0.0316649	0.0495279	0.00790062	0.0301305	0.0391122	0.012254	0.0604856	0.0312428		131	13050	131	0.00556716	0.0273613	83.0931	0.0122568	0.019408	61.292	0.0688148		-0.019287	-38.9417
13.2	0.0333283	0.0324908	0.0492253	0.00814279	0.0294653	0.0401651	0.012794	0.0610017	0.0314947		132	13150	132	0.0055419	0.0277864	83.3718	0.0124144	0.0200764	61.7909	0.0685013		-0.019276	-39.1588
13.3	0.0338157	0.032515	0.0484021	0.00828616	0.0288026	0.0394463	0.0122036	0.0585033	0.0318467		133	13250	133	0.00553947	0.0282762	83.6186	0.0123434	0.0201716	62.0379	0.0683869		-0.0199848	-41.2892
13.4	0.0330994	0.0324483	0.0479121	0.00781764	0.0291983	0.0394651	0.0120699	0.05878	0.0308463		134	13349.9	134	0.00553688	0.0275625	83.272	0.0123745	0.0200737	61.8638	0.0688975		-0.0209853	-43.7996
13.5	0.0321162	0.0316292	0.0481595	0.00814671	0.028339	0.0399778	0.0123451	0.0591532	0.0306919		135	13449.9	135	0.00555036	0.0265658	82.7179	0.0123095	0.0193197	61.0819	0.06869		-0.0205305	-42.6304
13.6	0.0314631	0.0323404	0.0475006	0.00765433	0.0286207	0.0399235	0.0121755	0.0592755	0.0309483		136	13550	136	0.00557474	0.0258884	82.2817	0.0122369	0.0201035	62.1622	0.0682473		-0.0207467	-43.6768
13.7	0.0324594	0.0319449	0.0489924	0.00786841	0.0284535	0.0404344	0.0120775	0.0600809	0.0305644		137	13650	137	0.00554655	0.0269129	82.9124	0.0121594	0.0197856	61.9365	0.0685136		-0.0195212	-39.8454
13.8	0.032129	0.0320019	0.0498608	0.00783436	0.0297096	0.0408031	0.0114279	0.0588615	0.031482		138	13750	138	0.0055623	0.0265667	82.6876	0.0121479	0.0198541	62.0402	0.0683435		-0.0184828	-37.0687
13.9	0.033002	0.0325515	0.0488676	0.0080129	0.0292567	0.0397434	0.0122159	0.0583284	0.03174		139	13850	139	0.00555429	0.0274477	83.1698	0.0122011	0.0203504	62.5175	0.067661		-0.0187934	-38.4578
14	0.0328792	0.0318718	0.0491593	0.00801035	0.0290131	0.0396913	0.0131877	0.0587576	0.0325807		140	13950.1	140	0.00554014	0.027339	83.15	0.0121533	0.0197185	61.8681	0.0677013		-0.0185421	-37.7184
14.1	0.0318077	0.0318653	0.0488299	0.00797699	0.0292287	0.0396758	0.0130513	0.0583721	0.0326414		141	14050	141	0.00549907	0.0263086	82.7115	0.0121397	0.0197256	61.903	0.0678201		-0.0189903	-38.8907
14.2	0.0320701	0.0320211	0.0487778	0.00763443	0.0276899	0.0394269	0.0132035	0.0584314	0.0326561		142	14150	142	0.00548523	0.0265849	82.8961	0.0120672	0.0199539	62.3149	0.0673631		-0.0185853	-38.1019
14.3	0.0323719	0.0319355	0.0496502	0.00805341	0.0292164	0.0396435	0.0125403	0.0563102	0.0322259		143	14250	143	0.0055073	0.0268646	82.9874	0.0119332	0.0200024	62.6336	0.0673144		-0.0176642	-35.5773
14.4	0.0320428	0.032184	0.0477794	0.00810556	0.0282501	0.0396265	0.0133178	0.0587954	0.0332139		144	14349.9	144	0.00553	0.0265128	82.7418	0.0120083	0.0201757	62.6885	0.0672969		-0.0195175	-40.8493
14.5	0.0325886	0.0335569	0.0462311	0.00794684	0.0285931	0.0402828	0.012924	0.0583517	0.0319049		145	14450	145	0.00547566	0.0271129	83.1976	0.0120433	0.0215135	64.1107	0.067002		-0.0207709	-44.9284
14.6	0.0326119	0.0337794	0.0459298	0.00809221	0.0296391	0.0402452	0.0131835	0.0588129	0.0326302		146	14550	146	0.00545083	0.027161	83.2857	0.0119321	0.0218473	64.6764	0.0671451		-0.0212153	-46.1908
14.7	0.0326559	0.0321867	0.0454254	0.00780137	0.0291414	0.0392802	0.0133175	0.0597158	0.0321035		147	14649.9	147	0.00547121	0.0271847	83.2459	0.0119913	0.0201954	62.7445	0.0672555		-0.0218301	-48.057
14.8	0.0336746	0.0331613	0.0463182	0.00842454	0.0292824	0.0396126	0.0133544	0.0586643	0.0323419		148	14750	148	0.00541486	0.0282597	83.92	0.0119461	0.0212152	63.9757	0.0673719		-0.0210537	-45.4544
14.9	0.0330048	0.0329723	0.045789	0.0079621	0.0285314	0.0394762	0.0121682	0.0584943	0.0315083		149	14850	149	0.00543414	0.0275706	83.5353	0.0119328	0.0210395	63.8095	0.0672258		-0.0214368	-46.8164
15	0.0320647	0.0316898	0.0458494	0.00775522	0.0279164	0.0405675	0.0128667	0.0592463	0.0322118		150	14950	150	0.00541553	0.0266492	83.1106	0.0120211	0.0196687	62.0664	0.0664557		-0.0206064	-44.9437

## Sheet: LD_Decay_By_1K_bin
Averaged r2 for Studied populations											Averaged corrected r2 for Studied populations									modification percent by correction of r2 related to calculated r2
AZI	KHU	MAZ	IR	TUR	EGY	KUN	NIL	PAK	*1000	AZI	KHU	MAZ	IR	TUR	EGY	KUN	NIL	PAK
0.574492	0.542954	0.533262	0.478585	0.5368	0.554831	0.518714	0.520908	0.521154	1	0.503064	0.452045	0.42215	0.448282	0.453467	0.488164	0.407603	0.449479	0.477676	12.4333	16.7434	20.8361	6.3318	15.5241	12.0157	21.4205	13.7123	8.34269
0.536333	0.553967	0.533483	0.450383	0.549267	0.5626	0.5084	0.474533	0.495583	2	0.464905	0.463058	0.422372	0.42008	0.465933	0.495933	0.397289	0.403105	0.452105	13.3179	16.4106	20.8275	6.72828	15.1717	11.8497	21.8551	15.0524	8.77315
0.459119	0.563643	0.550119	0.484405	0.632714	0.500881	0.599238	0.547429	0.569333	3	0.38769	0.472734	0.439008	0.454102	0.549381	0.434214	0.488127	0.476	0.525855	15.5577	16.1288	20.1976	6.25573	13.1708	13.3099	18.5421	13.048	7.6367
0.57544	0.57478	0.50334	0.40896	0.63468	0.48402	0.536857	0.563429	0.58366	4	0.504011	0.483871	0.392229	0.378657	0.551347	0.417353	0.425746	0.492	0.540182	12.4129	15.8163	22.0748	7.40978	13.13	13.7735	20.6966	12.6775	7.44924
0.501422	0.629067	0.589444	0.397378	0.576978	0.479644	0.544791	0.510667	0.524289	5	0.429994	0.538158	0.478333	0.367075	0.493644	0.412978	0.43368	0.439238	0.480811	14.2452	14.4514	18.8501	7.62575	14.4431	13.8992	20.3952	13.9873	8.29281
0.478436	0.559764	0.486436	0.403782	0.498382	0.471436	0.577235	0.476618	0.469255	6	0.407008	0.468855	0.375325	0.373479	0.415048	0.40477	0.466124	0.40519	0.425776	14.9296	16.2406	22.8419	7.5048	16.7208	14.1412	19.2488	14.9865	9.26539
0.544556	0.518302	0.531127	0.382254	0.521571	0.46081	0.510246	0.464274	0.466397	7	0.473127	0.427392	0.420016	0.351951	0.438238	0.394143	0.399135	0.392846	0.422919	13.1169	17.5398	20.9199	7.92746	15.9774	14.4673	21.776	15.385	9.32216
0.384237	0.417492	0.353136	0.277932	0.425085	0.39078	0.411103	0.419552	0.396932	8	0.312809	0.326582	0.242024	0.247629	0.341751	0.324113	0.299992	0.348123	0.353454	18.5897	21.7751	31.4641	10.903	19.6039	17.0599	27.0275	17.025	10.9536
0.419267	0.527267	0.445911	0.325756	0.365511	0.419244	0.332622	0.369205	0.314422	9	0.347838	0.436358	0.3348	0.295453	0.282178	0.352578	0.221511	0.297776	0.270944	17.0365	17.2416	24.9178	9.30238	22.7991	15.9016	33.4046	19.3466	13.828
0.5155	0.480381	0.423714	0.364214	0.499286	0.447667	0.395	0.502048	0.418143	10	0.444071	0.389472	0.312603	0.333911	0.415952	0.381	0.283889	0.430619	0.374665	13.8562	18.9244	26.2231	8.32011	16.6905	14.892	28.1294	14.2274	10.3979
0.396137	0.459549	0.45651	0.342216	0.441706	0.368118	0.370163	0.44034	0.420471	11	0.324709	0.36864	0.345399	0.311913	0.358373	0.301451	0.259052	0.368911	0.376992	18.0313	19.7822	24.3393	8.85495	18.8662	18.1102	30.0168	16.2212	10.3404
0.43998	0.42251	0.405469	0.271061	0.326143	0.337367	0.440109	0.353306	0.339306	12	0.368551	0.331601	0.294358	0.240758	0.24281	0.270701	0.328998	0.281878	0.295828	16.2345	21.5164	27.4031	11.1794	25.5512	19.7609	25.2463	20.2172	12.8139
0.414043	0.38017	0.447064	0.263681	0.430617	0.375319	0.29913	0.479149	0.381915	13	0.342614	0.289261	0.335953	0.233378	0.347284	0.308652	0.188019	0.40772	0.338437	17.2515	23.9127	24.8535	11.4923	19.3521	17.7627	37.1447	14.9074	11.3843
0.365409	0.445886	0.411455	0.238932	0.426068	0.370455	0.456357	0.356068	0.374455	14	0.293981	0.354977	0.300343	0.208629	0.342735	0.303788	0.345246	0.28464	0.330976	19.5476	20.3884	27.0045	12.6827	19.5587	17.9959	24.3474	20.0604	11.6111
0.291744	0.385628	0.410814	0.231419	0.362023	0.306465	0.468	0.352317	0.315628	15	0.220316	0.294719	0.299703	0.201116	0.27869	0.239798	0.356889	0.280889	0.27215	24.4833	23.5743	27.0466	13.0945	23.0188	21.7534	23.7417	20.2739	13.7752
0.403512	0.367415	0.388293	0.202512	0.427	0.386073	0.409025	0.370707	0.348585	16	0.332084	0.276506	0.277182	0.172209	0.343667	0.319407	0.297914	0.299279	0.305107	17.7017	24.7429	28.6153	14.9636	19.516	17.2679	27.1649	19.2682	12.4728
0.434036	0.469321	0.431357	0.278393	0.349375	0.386018	0.428109	0.402179	0.397179	17	0.362607	0.378412	0.320246	0.24809	0.266042	0.319351	0.316998	0.33075	0.3537	16.4568	19.3703	25.7585	10.885	23.8521	17.2704	25.9539	17.7604	10.9468
0.495192	0.47326	0.505562	0.343507	0.544	0.512164	0.533942	0.519849	0.516082	18	0.423763	0.382351	0.394451	0.313204	0.460667	0.445498	0.422831	0.448421	0.472604	14.4244	19.2091	21.9778	8.82167	15.3186	13.0167	20.8096	13.7402	8.42468
0.570125	0.521025	0.528863	0.3958	0.644825	0.466687	0.519649	0.567231	0.513625	19	0.498696	0.430116	0.417751	0.365497	0.561492	0.400021	0.408538	0.495802	0.470147	12.5286	17.4481	21.0095	7.65615	12.9234	14.2851	21.3819	12.5925	8.46498
0.421938	0.445416	0.44108	0.28546	0.443556	0.419369	0.444767	0.394613	0.380451	20	0.350509	0.354507	0.329969	0.255157	0.360223	0.352702	0.333656	0.323185	0.336972	16.9287	20.4099	25.1907	10.6155	18.7876	15.8969	24.9819	18.1009	11.4281
0.384337	0.418575	0.425508	0.276214	0.416952	0.419856	0.400795	0.360949	0.350016	21	0.312908	0.327666	0.314397	0.245911	0.333619	0.35319	0.289684	0.28952	0.306537	18.5849	21.7187	26.1126	10.9709	19.9863	15.8784	27.7227	19.7891	12.4218
0.40005	0.421313	0.411985	0.267782	0.415844	0.385274	0.398261	0.367429	0.349814	22	0.328621	0.330404	0.300874	0.237479	0.332511	0.318607	0.28715	0.296001	0.306336	17.8549	21.5776	26.9697	11.3163	20.0396	17.3037	27.8991	19.4401	12.429
0.3841	0.395487	0.405979	0.248409	0.395868	0.379641	0.380198	0.352504	0.331116	23	0.312671	0.304578	0.294868	0.218106	0.312535	0.312975	0.269087	0.281075	0.287637	18.5963	22.9866	27.3687	12.1989	21.0508	17.5604	29.2245	20.2632	13.1308
0.373832	0.427432	0.412653	0.257084	0.393133	0.376508	0.372663	0.351665	0.324767	24	0.302403	0.336523	0.301542	0.226781	0.3098	0.309842	0.261552	0.280236	0.281288	19.1071	21.2687	26.926	11.7872	21.1972	17.7066	29.8154	20.3116	13.3875
0.373983	0.401027	0.403167	0.248199	0.386376	0.362423	0.36708	0.347619	0.322596	25	0.302555	0.310118	0.292055	0.217896	0.303043	0.295756	0.255969	0.276191	0.279118	19.0994	22.6691	27.5596	12.2092	21.5679	18.3947	30.2689	20.5479	13.4776
0.370041	0.392714	0.399826	0.242854	0.379062	0.368563	0.384242	0.345594	0.3197	26	0.298613	0.301805	0.288715	0.212551	0.295728	0.301896	0.273131	0.274166	0.276222	19.3029	23.1489	27.7899	12.4779	21.9841	18.0883	28.9169	20.6683	13.5997
0.353991	0.390161	0.397825	0.235381	0.386366	0.366805	0.37136	0.34526	0.318071	27	0.282563	0.299252	0.286714	0.205078	0.303033	0.300138	0.260249	0.273832	0.274593	20.1781	23.3004	27.9296	12.874	21.5685	18.175	29.9201	20.6883	13.6694
0.3653	0.39778	0.4052	0.237523	0.372442	0.365998	0.387268	0.336348	0.319491	28	0.293872	0.306871	0.294089	0.20722	0.289109	0.299332	0.276156	0.26492	0.276013	19.5534	22.8541	27.4213	12.7579	22.3748	18.215	28.691	21.2365	13.6086
0.36757	0.400289	0.396326	0.241448	0.380934	0.366163	0.389188	0.343674	0.315978	29	0.296141	0.30938	0.285215	0.211145	0.2976	0.299497	0.278077	0.272245	0.2725	19.4327	22.7108	28.0353	12.5506	21.8761	18.2068	28.5495	20.7838	13.7599
0.36865	0.412863	0.39793	0.243174	0.385373	0.364703	0.388801	0.35394	0.331321	30	0.297222	0.321954	0.286819	0.212871	0.30204	0.298036	0.277689	0.282512	0.287843	19.3757	22.0192	27.9223	12.4615	21.6241	18.2797	28.5779	20.181	13.1227
0.364883	0.395286	0.402733	0.244901	0.372809	0.348954	0.370493	0.344334	0.319898	31	0.293454	0.304377	0.291622	0.214598	0.289476	0.282287	0.259382	0.272905	0.276419	19.5758	22.9983	27.5893	12.3736	22.3528	19.1047	29.99	20.744	13.5913
0.362603	0.38592	0.403651	0.231671	0.366117	0.347681	0.379582	0.331802	0.308083	32	0.291175	0.295011	0.292539	0.201368	0.282784	0.281015	0.268471	0.260373	0.264604	19.6988	23.5565	27.5266	13.0802	22.7614	19.1746	29.272	21.5275	14.1125
0.37038	0.399216	0.398256	0.234623	0.371618	0.354601	0.388668	0.337672	0.31844	33	0.298951	0.308307	0.287145	0.20432	0.288284	0.287934	0.277557	0.266244	0.274962	19.2852	22.7719	27.8994	12.9156	22.4245	18.8005	28.5877	21.1532	13.6535
0.36629	0.377382	0.397651	0.230901	0.358247	0.350691	0.379435	0.343065	0.315972	34	0.294861	0.286472	0.28654	0.200598	0.274913	0.284024	0.268324	0.271637	0.272494	19.5006	24.0894	27.9419	13.1238	23.2614	19.0101	29.2833	20.8207	13.7602
0.354561	0.374568	0.387031	0.225612	0.350639	0.33698	0.353102	0.321153	0.297565	35	0.283133	0.283659	0.27592	0.195309	0.267306	0.270314	0.241991	0.249725	0.254087	20.1456	24.2704	28.7086	13.4315	23.7661	19.7836	31.4671	22.2413	14.6113
0.34579	0.375879	0.412332	0.220615	0.371593	0.343579	0.367129	0.325481	0.301406	36	0.274361	0.28497	0.301221	0.190312	0.28826	0.276913	0.256018	0.254052	0.257928	20.6567	24.1857	26.947	13.7357	22.4259	19.4036	30.2649	21.9455	14.4252
0.335086	0.363998	0.371467	0.212802	0.361853	0.35046	0.372089	0.342667	0.316294	37	0.263658	0.273089	0.260356	0.182499	0.27852	0.283793	0.260978	0.271239	0.272816	21.3165	24.9751	29.9114	14.24	23.0296	19.0226	29.8614	20.8449	13.7461
0.328943	0.360882	0.364126	0.192715	0.356552	0.335527	0.354793	0.325555	0.297661	38	0.257514	0.269973	0.253015	0.162412	0.273219	0.268861	0.243682	0.254126	0.254182	21.7146	25.1908	30.5144	15.7243	23.372	19.8692	31.3172	21.9405	14.6067
0.329332	0.369268	0.373954	0.21313	0.347453	0.346966	0.36897	0.314744	0.294569	39	0.257903	0.278359	0.262843	0.182827	0.264119	0.280299	0.257859	0.243315	0.25109	21.6889	24.6187	29.7125	14.2181	23.9841	19.2142	30.1139	22.6942	14.76
0.366619	0.373576	0.378203	0.225896	0.365048	0.343879	0.344873	0.314894	0.280518	40	0.29519	0.282667	0.267092	0.195593	0.281715	0.277212	0.233762	0.243465	0.23704	19.4831	24.3348	29.3787	13.4146	22.828	19.3867	32.218	22.6834	15.4993
0.305461	0.353407	0.361038	0.192993	0.341931	0.317249	0.362396	0.30496	0.282579	41	0.234033	0.262498	0.249927	0.16269	0.258597	0.250582	0.251285	0.233531	0.2391	23.3838	25.7236	30.7755	15.7016	24.3714	21.014	30.6601	23.4223	15.3862
0.329082	0.360403	0.359391	0.20387	0.354739	0.324451	0.362532	0.300088	0.279829	42	0.257653	0.269494	0.24828	0.173567	0.271406	0.257784	0.251421	0.22866	0.236351	21.7054	25.2243	30.9165	14.8639	23.4914	20.5475	30.6486	23.8025	15.5374
0.315508	0.358525	0.373747	0.206518	0.344943	0.325197	0.356374	0.301778	0.282582	43	0.24408	0.267615	0.262636	0.176215	0.261609	0.258531	0.245263	0.230349	0.239104	22.6392	25.3564	29.7289	14.6733	24.1586	20.5004	31.1782	23.6693	15.3861
0.343623	0.364426	0.377656	0.219161	0.344249	0.340533	0.359785	0.311963	0.283639	44	0.272195	0.273517	0.266545	0.188858	0.260915	0.273867	0.248674	0.240535	0.24016	20.7869	24.9458	29.4212	13.8269	24.2073	19.5771	30.8826	22.8965	15.3287
0.323506	0.331269	0.368612	0.178024	0.330779	0.324979	0.327136	0.299309	0.266243	45	0.252077	0.24036	0.257501	0.147721	0.247446	0.258312	0.216025	0.227881	0.222765	22.0795	27.4427	30.1431	17.0219	25.193	20.5142	33.9648	23.8645	16.3303
0.33269	0.34556	0.372396	0.203277	0.336188	0.315699	0.337101	0.313272	0.275938	46	0.261261	0.254651	0.261284	0.172974	0.252854	0.249033	0.22599	0.241844	0.23246	21.47	26.3077	29.8369	14.9072	24.7877	21.1171	32.9608	22.8008	15.7565
0.328836	0.363441	0.358766	0.216388	0.333927	0.330601	0.34847	0.29548	0.272578	47	0.257407	0.272532	0.247655	0.186085	0.250594	0.263935	0.237359	0.224052	0.2291	21.7217	25.0134	30.9704	14.004	24.9555	20.1653	31.8854	24.1737	15.9507
0.32941	0.361685	0.35642	0.200002	0.342262	0.316477	0.342875	0.280402	0.257774	48	0.257982	0.270776	0.245309	0.169699	0.258929	0.24981	0.231764	0.208973	0.214295	21.6838	25.1349	31.1742	15.1514	24.3478	21.0653	32.4057	25.4737	16.8668
0.311433	0.325724	0.382583	0.193279	0.323924	0.320703	0.339114	0.298996	0.271943	49	0.240005	0.234815	0.271472	0.162976	0.24059	0.254036	0.228003	0.227567	0.228465	22.9354	27.9098	29.0423	15.6784	25.7262	20.7877	32.7652	23.8895	15.988
0.321624	0.345714	0.353984	0.187505	0.326419	0.325888	0.349488	0.305653	0.271935	50	0.250195	0.254805	0.242873	0.157202	0.243086	0.259221	0.238376	0.234224	0.228457	22.2087	26.2961	31.3887	16.1612	25.5295	20.457	31.7926	23.3692	15.9884
0.31191	0.335188	0.361766	0.188328	0.316793	0.313525	0.347631	0.300099	0.272351	51	0.240481	0.244279	0.250655	0.158025	0.23346	0.246858	0.23652	0.22867	0.228872	22.9004	27.1218	30.7136	16.0906	26.3053	21.2636	31.9624	23.8017	15.9641
0.320222	0.362391	0.36665	0.202037	0.323509	0.316642	0.351739	0.294217	0.270366	52	0.248793	0.271482	0.255539	0.171734	0.240176	0.249975	0.240628	0.222789	0.226888	22.306	25.0859	30.3044	14.9987	25.7592	21.0543	31.5891	24.2775	16.0812
0.300894	0.328984	0.340989	0.182932	0.314462	0.308347	0.321401	0.284125	0.250671	53	0.229466	0.238075	0.229878	0.152629	0.231129	0.24168	0.21029	0.212696	0.207193	23.7388	27.6333	32.5849	16.5652	26.5003	21.6207	34.5708	25.1399	17.3447
0.313366	0.346886	0.338706	0.191436	0.328607	0.323917	0.331716	0.283982	0.255531	54	0.241938	0.255977	0.227595	0.161133	0.245274	0.257251	0.220605	0.212553	0.212052	22.794	26.2072	32.8046	15.8293	25.3596	20.5814	33.4958	25.1525	17.0149
0.294917	0.330239	0.369415	0.182618	0.319478	0.321527	0.316707	0.277435	0.243798	55	0.223488	0.23933	0.258304	0.152315	0.236145	0.25486	0.205596	0.206007	0.20032	24.2199	27.5282	30.0776	16.5937	26.0842	20.7344	35.0832	25.746	17.8337
0.303788	0.337846	0.352273	0.188965	0.304367	0.308642	0.331932	0.282844	0.249292	56	0.232359	0.246937	0.241162	0.158662	0.221034	0.241975	0.220821	0.211415	0.205814	23.5126	26.9085	31.5412	16.0363	27.3792	21.6	33.474	25.2537	17.4407
0.310738	0.336212	0.351059	0.180967	0.304873	0.295206	0.316323	0.275806	0.242495	57	0.239309	0.245303	0.239948	0.150664	0.22154	0.228539	0.205212	0.204378	0.199017	22.9868	27.0392	31.6502	16.745	27.3337	22.5831	35.1259	25.8981	17.9295
0.297042	0.332435	0.330998	0.176175	0.297601	0.296212	0.326428	0.283793	0.250133	58	0.225613	0.241526	0.219887	0.145872	0.214267	0.229545	0.215317	0.212365	0.206655	24.0466	27.3464	33.5685	17.2005	28.0017	22.5064	34.0385	25.1692	17.3821
0.280159	0.320456	0.348634	0.167903	0.292506	0.273594	0.31185	0.250217	0.222422	59	0.20873	0.229547	0.237523	0.137599	0.209173	0.206927	0.200738	0.178789	0.178944	25.4957	28.3687	31.8704	18.048	28.4894	24.367	35.6297	28.5466	19.5476
0.287372	0.331435	0.32671	0.170462	0.294829	0.284916	0.30927	0.260852	0.230979	60	0.215943	0.240526	0.215599	0.140159	0.211496	0.21825	0.198159	0.189423	0.187501	24.8558	27.429	34.0091	17.777	28.265	23.3987	35.9269	27.3828	18.8234
0.283313	0.328849	0.350513	0.166806	0.304472	0.28376	0.321058	0.256045	0.230214	61	0.211885	0.23794	0.239402	0.136502	0.221138	0.217093	0.209947	0.184616	0.186736	25.2118	27.6446	31.6996	18.1667	27.3698	23.494	34.6078	27.8969	18.886
0.288273	0.3257	0.330106	0.176837	0.303211	0.294424	0.332312	0.265315	0.240102	62	0.216844	0.234791	0.218995	0.146534	0.219877	0.227758	0.221201	0.193886	0.196624	24.7781	27.9119	33.6592	17.1361	27.4836	22.6431	33.4357	26.9222	18.1083
0.292804	0.330562	0.347257	0.179147	0.304761	0.301135	0.328813	0.270066	0.237996	63	0.221375	0.239653	0.236146	0.148844	0.221428	0.234468	0.217702	0.198637	0.194518	24.3947	27.5014	31.9968	16.9152	27.3438	22.1385	33.7916	26.4486	18.2685
0.274429	0.310694	0.334072	0.164854	0.298395	0.28834	0.321552	0.268776	0.237281	64	0.203	0.219785	0.222961	0.134551	0.215062	0.221673	0.210441	0.197348	0.193803	26.0281	29.26	33.2597	18.3818	27.9272	23.1209	34.5547	26.5755	18.3235
0.299304	0.327085	0.344156	0.177872	0.311854	0.295653	0.335411	0.282471	0.25425	65	0.227876	0.236176	0.233045	0.147569	0.228521	0.228987	0.2243	0.211042	0.210772	23.8649	27.7937	32.2851	17.0364	26.7219	22.5489	33.1269	25.2871	17.1006
0.297473	0.316466	0.340428	0.168373	0.313302	0.28679	0.310663	0.26605	0.232346	66	0.226044	0.225557	0.229317	0.13807	0.229969	0.220123	0.199552	0.194621	0.188867	24.0118	28.7263	32.6386	17.9976	26.5984	23.2458	35.7658	26.8478	18.7128
0.281323	0.31015	0.34318	0.167947	0.303943	0.286219	0.305859	0.268377	0.230212	67	0.209894	0.219241	0.232069	0.137644	0.22061	0.219553	0.194748	0.196949	0.186734	25.3903	29.3113	32.377	18.0432	27.4174	23.2922	36.3275	26.615	18.8862
0.280833	0.296989	0.325157	0.15717	0.287244	0.28343	0.300477	0.261855	0.222456	68	0.209405	0.20608	0.214046	0.126867	0.20391	0.216763	0.189366	0.190426	0.178977	25.4345	30.6102	34.1716	19.2805	29.0114	23.5214	36.9782	27.2779	19.5447
0.268459	0.307679	0.336476	0.164578	0.294387	0.279014	0.317475	0.263375	0.224638	69	0.197031	0.21677	0.225364	0.134275	0.211054	0.212348	0.206364	0.191946	0.181159	26.6069	29.5467	33.022	18.4125	28.3074	23.8936	34.9983	27.1205	19.3548
0.290072	0.314495	0.330904	0.171529	0.287249	0.28442	0.311968	0.26396	0.235668	70	0.218644	0.223586	0.219792	0.141226	0.203916	0.217753	0.200857	0.192532	0.19219	24.6244	28.9063	33.5781	17.6664	29.0108	23.4395	35.6162	27.0604	18.4489
0.265858	0.313508	0.330341	0.14191	0.273766	0.27492	0.297383	0.257066	0.22157	71	0.194429	0.222599	0.21923	0.111607	0.190433	0.208253	0.186272	0.185637	0.178091	26.8672	28.9974	33.6353	21.3537	30.4396	24.2495	37.363	27.7861	19.6228
0.279437	0.303187	0.334812	0.165615	0.298171	0.287173	0.306872	0.259684	0.228352	72	0.208009	0.212278	0.223701	0.135312	0.214837	0.220506	0.195761	0.188256	0.184873	25.5616	29.9845	33.1861	18.2972	27.9482	23.2148	36.2076	27.5059	19.04
0.271787	0.304069	0.318174	0.157617	0.289447	0.273771	0.310725	0.248022	0.220165	73	0.200359	0.21316	0.207063	0.127314	0.206113	0.207104	0.199614	0.176594	0.176686	26.2811	29.8975	34.9215	19.2257	28.7906	24.3513	35.7587	28.7993	19.7481
0.266268	0.312686	0.312335	0.154173	0.274402	0.27089	0.294316	0.251408	0.210872	74	0.19484	0.221776	0.201223	0.123869	0.191068	0.204224	0.183205	0.179979	0.167393	26.8258	29.0736	35.5744	19.6553	30.3691	24.6102	37.7523	28.4114	20.6184
0.286092	0.30929	0.334705	0.166715	0.279002	0.290157	0.283134	0.248079	0.206717	75	0.214663	0.218381	0.223593	0.136412	0.195668	0.223491	0.172023	0.17665	0.163239	24.967	29.3928	33.1968	18.1766	29.8684	22.976	39.2433	28.7927	21.0327
0.269866	0.301698	0.318684	0.156522	0.288344	0.270065	0.300753	0.242226	0.210792	76	0.198437	0.210789	0.207573	0.126219	0.205011	0.203398	0.189642	0.170798	0.167314	26.4682	30.1325	34.8656	19.3602	28.9007	24.6854	36.9443	29.4884	20.6261
0.274763	0.297182	0.338159	0.148203	0.276582	0.271526	0.297999	0.241514	0.204064	77	0.203334	0.206273	0.227047	0.1179	0.193248	0.204859	0.186888	0.170085	0.160585	25.9964	30.5904	32.8577	20.4469	30.1297	24.5526	37.2857	29.5753	21.3062
0.274752	0.296321	0.311719	0.151234	0.281768	0.277547	0.303972	0.240513	0.209134	78	0.203323	0.205412	0.200608	0.120931	0.198435	0.21088	0.192861	0.169084	0.165655	25.9975	30.6793	35.6446	20.0372	29.5751	24.0199	36.5531	29.6984	20.7897
0.264697	0.297811	0.30806	0.142761	0.274155	0.257338	0.310473	0.250332	0.219292	79	0.193269	0.206902	0.196949	0.112458	0.190821	0.190671	0.199362	0.178903	0.175814	26.985	30.5258	36.068	21.2265	30.3965	25.9063	35.7877	28.5336	19.8267
0.26376	0.295574	0.315229	0.148105	0.277789	0.263545	0.292993	0.241263	0.209762	80	0.192332	0.204665	0.204118	0.117801	0.194455	0.196878	0.181882	0.169834	0.166284	27.0809	30.7568	35.2478	20.4606	29.9988	25.2961	37.9228	29.6061	20.7274
0.272972	0.300766	0.334666	0.154269	0.286846	0.269142	0.309477	0.248434	0.206743	81	0.201544	0.209857	0.223555	0.123966	0.203512	0.202475	0.198366	0.177005	0.163265	26.167	30.2259	33.2006	19.643	29.0516	24.7701	35.9029	28.7516	21.0301
0.262469	0.303265	0.312065	0.150337	0.266595	0.2666	0.294863	0.241894	0.210331	82	0.191041	0.212356	0.200954	0.120034	0.183262	0.199933	0.183752	0.170465	0.166853	27.2141	29.9768	35.6051	20.1567	31.2584	25.0063	37.6823	29.5289	20.6713
0.27884	0.297733	0.324394	0.154315	0.273619	0.268497	0.308654	0.256476	0.219436	83	0.207411	0.206824	0.213283	0.124012	0.190285	0.20183	0.197543	0.185048	0.175958	25.6163	30.5337	34.2519	19.6371	30.456	24.8296	35.9986	27.8499	19.8136
0.266933	0.294489	0.320988	0.148252	0.266929	0.255936	0.301922	0.241816	0.204364	84	0.195505	0.203579	0.209877	0.117949	0.183595	0.18927	0.190811	0.170388	0.160885	26.759	30.8702	34.6154	20.4402	31.2193	26.0481	36.8013	29.5384	21.2749
0.270378	0.287582	0.300048	0.140417	0.274667	0.270656	0.29139	0.238976	0.199408	85	0.198949	0.196673	0.188937	0.110114	0.191333	0.203989	0.180278	0.167547	0.15593	26.4181	31.6116	37.0311	21.5807	30.3398	24.6316	38.1315	29.8895	21.8037
0.27104	0.298989	0.328878	0.155417	0.273794	0.290429	0.302123	0.256567	0.216769	86	0.199611	0.208079	0.217767	0.125114	0.19046	0.223762	0.191012	0.185138	0.173291	26.3535	30.4055	33.7849	19.4979	30.4365	22.9546	36.7767	27.8402	20.0574
0.253796	0.304121	0.321601	0.147968	0.274792	0.266125	0.288205	0.241962	0.206446	87	0.182368	0.213212	0.21049	0.117665	0.191459	0.199459	0.177094	0.170534	0.162968	28.1441	29.8924	34.5493	20.4794	30.3259	25.0508	38.5527	29.5205	21.0603
0.242271	0.283218	0.311505	0.127881	0.258562	0.248475	0.278169	0.215264	0.186229	88	0.170842	0.192309	0.200394	0.0975781	0.175228	0.181808	0.167058	0.143835	0.14275	29.483	32.0986	35.6691	23.6963	32.2296	26.8303	39.9438	33.1819	23.3467
0.249741	0.287543	0.330564	0.139063	0.258623	0.265886	0.292223	0.227111	0.200676	89	0.178312	0.196634	0.219453	0.10876	0.17529	0.19922	0.181112	0.155682	0.157198	28.6011	31.6159	33.6125	21.7909	32.2219	25.0734	38.0227	31.451	21.6659
0.251214	0.280137	0.317111	0.144155	0.255127	0.252284	0.290213	0.219858	0.189042	90	0.179786	0.189228	0.205999	0.113852	0.171794	0.185617	0.179102	0.148429	0.145564	28.4333	32.4516	35.0386	21.0211	32.6634	26.4252	38.286	32.4886	22.9992
0.258251	0.287914	0.320274	0.147098	0.265826	0.257585	0.286581	0.228186	0.195401	91	0.186823	0.197005	0.209163	0.116795	0.182493	0.190919	0.17547	0.156758	0.151923	27.6586	31.5751	34.6925	20.6006	31.3488	25.8814	38.7713	31.3027	22.2508
0.254013	0.277379	0.29785	0.13867	0.261914	0.253047	0.290192	0.225126	0.19005	92	0.182584	0.18647	0.186739	0.108367	0.178581	0.186381	0.179081	0.153698	0.146572	28.1201	32.7743	37.3044	21.8526	31.8171	26.3455	38.2888	31.7282	22.8773
0.245346	0.273076	0.294337	0.126751	0.263827	0.251227	0.280006	0.221172	0.189105	93	0.173917	0.182167	0.183226	0.0964475	0.180494	0.18456	0.168895	0.149743	0.145627	29.1134	33.2908	37.7497	23.9076	31.5864	26.5364	39.6816	32.2955	22.9916
0.23622	0.270775	0.292691	0.126748	0.249054	0.253827	0.281595	0.229534	0.19251	94	0.164792	0.179865	0.18158	0.0964447	0.165721	0.18716	0.170484	0.158106	0.149032	30.2381	33.5737	37.9619	23.9082	33.4599	26.2646	39.4577	31.1189	22.5849
0.262431	0.295351	0.323672	0.142604	0.263604	0.267855	0.283257	0.231634	0.190047	95	0.191002	0.204442	0.212561	0.112301	0.18027	0.201188	0.172146	0.160206	0.146569	27.2181	30.78	34.3283	21.2497	31.6131	24.8891	39.2263	30.8368	22.8776
0.244791	0.289274	0.309639	0.142797	0.267963	0.243501	0.293506	0.228957	0.194983	96	0.173362	0.198365	0.198528	0.112494	0.18463	0.176834	0.182395	0.157529	0.151505	29.1795	31.4267	35.8841	21.2211	31.0988	27.3784	37.8564	31.1973	22.2985
0.245026	0.271011	0.321947	0.142038	0.265254	0.252623	0.289378	0.2299	0.195258	97	0.173597	0.180102	0.210836	0.111735	0.181921	0.185957	0.178266	0.158471	0.15178	29.1514	33.5444	34.5122	21.3344	31.4164	26.3898	38.3966	31.0695	22.2671
0.249088	0.270727	0.291268	0.126744	0.248422	0.249427	0.288505	0.208831	0.177263	98	0.177659	0.179818	0.180157	0.0964413	0.165088	0.182761	0.177393	0.137403	0.133785	28.676	33.5796	38.1474	23.9088	33.5451	26.7279	38.5128	34.204	24.5276
0.24754	0.274031	0.307807	0.134883	0.262045	0.259196	0.271424	0.225383	0.189471	99	0.176111	0.183122	0.196696	0.104579	0.178712	0.192529	0.160313	0.153954	0.145992	28.8554	33.1747	36.0976	22.4662	31.8011	25.7206	40.9363	31.6921	22.9472
0.252579	0.278033	0.299797	0.13252	0.253048	0.260504	0.274333	0.229837	0.188548	100	0.181151	0.187124	0.188686	0.102217	0.169714	0.193837	0.163222	0.158408	0.14507	28.2797	32.6972	37.0621	22.8668	32.9319	25.5914	40.5023	31.078	23.0595
0.250956	0.288136	0.314237	0.143246	0.253972	0.25096	0.279282	0.220425	0.183368	101	0.179527	0.197226	0.203125	0.112943	0.170638	0.184294	0.168171	0.148996	0.13989	28.4626	31.5508	35.3591	21.1546	32.8121	26.5646	39.7846	32.4049	23.7109
0.246897	0.279032	0.313122	0.136512	0.249773	0.248611	0.279367	0.226956	0.187728	102	0.175468	0.188123	0.202011	0.106209	0.166439	0.181945	0.168256	0.155527	0.144249	28.9306	32.5802	35.4849	22.198	33.3637	26.8156	39.7724	31.4725	23.1603
0.259754	0.275858	0.308313	0.133269	0.253779	0.260604	0.280118	0.23375	0.190937	103	0.188326	0.184948	0.197202	0.102966	0.170445	0.193937	0.169007	0.162322	0.147459	27.4985	32.9551	36.0384	22.7382	32.837	25.5816	39.6658	30.5577	22.771
0.241034	0.274903	0.311188	0.130307	0.267934	0.255448	0.272034	0.225331	0.193851	104	0.169605	0.183994	0.200077	0.100004	0.184601	0.188781	0.160923	0.153902	0.150373	29.6343	33.0695	35.7054	23.2551	31.1022	26.098	40.8445	31.6994	22.4287
0.241821	0.275738	0.284763	0.136101	0.256779	0.259561	0.274696	0.231018	0.187736	105	0.170393	0.184829	0.173652	0.105798	0.173446	0.192895	0.163585	0.15959	0.144257	29.5378	32.9694	39.0188	22.265	32.4533	25.6844	40.4487	30.919	23.1593
0.245947	0.278326	0.29664	0.135167	0.244952	0.24342	0.273483	0.220689	0.185311	106	0.174519	0.187417	0.185529	0.104864	0.161619	0.176754	0.162372	0.14926	0.141833	29.0422	32.6628	37.4565	22.419	34.0203	27.3875	40.6282	32.3662	23.4623
0.232024	0.277935	0.311136	0.132715	0.243026	0.250559	0.283307	0.22128	0.182415	107	0.160596	0.187026	0.200025	0.102412	0.159693	0.183892	0.172196	0.149851	0.138937	30.785	32.7087	35.7114	22.8331	34.2898	26.6072	39.2193	32.2798	23.8348
0.237156	0.271448	0.314296	0.13484	0.251296	0.236428	0.265519	0.223384	0.18264	108	0.165727	0.180539	0.203185	0.104537	0.167963	0.169761	0.154408	0.151955	0.139162	30.1188	33.4904	35.3523	22.4733	33.1614	28.1975	41.8468	31.9757	23.8054
0.226561	0.260421	0.29074	0.119094	0.246825	0.245808	0.276573	0.221707	0.176785	109	0.155132	0.169512	0.179629	0.0887906	0.163492	0.179142	0.165462	0.150278	0.133307	31.5273	34.9085	38.2166	25.4447	33.7621	27.1214	40.1742	32.2176	24.5939
0.248104	0.284325	0.312049	0.139354	0.243447	0.245653	0.267975	0.215835	0.180983	110	0.176676	0.193416	0.200938	0.109051	0.160113	0.178986	0.156864	0.144406	0.137504	28.7897	31.9737	35.6069	21.7453	34.2306	27.1386	41.4632	33.0941	24.0234
0.235801	0.262029	0.304802	0.12063	0.247117	0.24523	0.268847	0.223386	0.180104	111	0.164373	0.17112	0.193691	0.090327	0.163784	0.178563	0.157736	0.151958	0.136625	30.2918	34.6943	36.4535	25.1206	33.7222	27.1854	41.3288	31.9753	24.1407
0.232258	0.274393	0.277241	0.123421	0.247807	0.22912	0.282031	0.210352	0.174324	112	0.160829	0.183484	0.16613	0.0931177	0.164474	0.162454	0.17092	0.138924	0.130845	30.754	33.131	40.0774	24.5526	33.6283	29.0968	39.3967	33.9566	24.9411
0.241292	0.256449	0.309006	0.125076	0.250704	0.24749	0.264069	0.216698	0.177048	113	0.169863	0.16554	0.197895	0.0947733	0.16737	0.180823	0.152958	0.145269	0.13357	29.6026	35.4492	35.9576	24.2276	33.2398	26.9371	42.0765	32.9623	24.5573
0.232775	0.253631	0.297239	0.11937	0.242624	0.242405	0.27567	0.215857	0.177805	114	0.161346	0.162722	0.186128	0.0890667	0.159291	0.175738	0.164559	0.144429	0.134327	30.6857	35.8431	37.3811	25.3859	34.3467	27.5022	40.3058	33.0906	24.4527
0.228806	0.245093	0.31082	0.124754	0.248426	0.23621	0.261962	0.215139	0.173238	115	0.157377	0.154184	0.199709	0.0944506	0.165093	0.169543	0.150851	0.14371	0.12976	31.218	37.0917	35.7477	24.2903	33.5445	28.2235	42.415	33.2011	25.0974
0.234139	0.266627	0.295418	0.130031	0.241645	0.249881	0.285276	0.210764	0.180089	116	0.16271	0.175718	0.184307	0.0997276	0.158312	0.183215	0.174164	0.139335	0.136611	30.5069	34.096	37.6115	23.3045	34.4858	26.6793	38.9487	33.8904	24.1427
0.240238	0.277779	0.294516	0.126161	0.251711	0.236764	0.270806	0.216311	0.173556	117	0.16881	0.18687	0.183405	0.0958576	0.168378	0.170097	0.159694	0.144882	0.130077	29.7324	32.7272	37.7267	24.0194	33.1068	28.1574	41.0299	33.0213	25.0515
0.231837	0.262074	0.296707	0.126381	0.239808	0.241446	0.269984	0.222064	0.179721	118	0.160409	0.171165	0.185596	0.0960779	0.156475	0.174779	0.158873	0.150635	0.136242	30.8098	34.6884	37.4481	23.9775	34.75	27.6114	41.1547	32.1658	24.1921
0.241453	0.263911	0.314389	0.123894	0.24525	0.241695	0.267927	0.219767	0.180523	119	0.170024	0.173002	0.203278	0.0935909	0.161917	0.175028	0.156816	0.148339	0.137045	29.5828	34.4469	35.3419	24.4588	33.9789	27.583	41.4706	32.5019	24.0846
0.220703	0.254644	0.282933	0.122202	0.244103	0.229478	0.277785	0.207961	0.167331	120	0.149275	0.163735	0.171821	0.0918993	0.16077	0.162811	0.166674	0.136533	0.123853	32.3641	35.7004	39.2712	24.7974	34.1386	29.0515	39.999	34.3471	25.9834
0.233722	0.256678	0.295744	0.129887	0.250968	0.247423	0.261738	0.21843	0.174062	121	0.162294	0.165769	0.184633	0.0995836	0.167635	0.180757	0.150626	0.147002	0.130583	30.5613	35.4175	37.57	23.3304	33.2047	26.9444	42.4513	32.7009	24.9787
0.234299	0.257238	0.295929	0.122004	0.255994	0.23915	0.282716	0.213562	0.173859	122	0.162871	0.166329	0.184818	0.091701	0.172661	0.172484	0.171605	0.142134	0.130381	30.4861	35.3405	37.5466	24.8377	32.5528	27.8765	39.3014	33.4463	25.0077
0.234629	0.256157	0.298358	0.124019	0.248816	0.230558	0.2574	0.211149	0.168384	123	0.163201	0.165247	0.187247	0.0937157	0.165483	0.163891	0.146288	0.13972	0.124905	30.4432	35.4897	37.2409	24.4342	33.4919	28.9153	43.1668	33.8286	25.821
0.227581	0.261422	0.295821	0.118644	0.238792	0.237665	0.257834	0.207538	0.166381	124	0.156152	0.170513	0.18471	0.088341	0.155458	0.170999	0.146723	0.13611	0.122902	31.3861	34.7748	37.5602	25.5411	34.8979	28.0507	43.094	34.4171	26.1318
0.218737	0.251626	0.281934	0.115714	0.229496	0.228413	0.245231	0.196545	0.152492	125	0.147309	0.160717	0.170823	0.0854105	0.146163	0.161746	0.13412	0.125117	0.109014	32.655	36.1286	39.4103	26.188	36.3114	29.1869	45.3088	36.3421	28.5118
0.236345	0.249578	0.293438	0.114677	0.240709	0.242781	0.272907	0.220075	0.174418	126	0.164916	0.158668	0.182327	0.0843739	0.157376	0.176114	0.161796	0.148646	0.13094	30.2222	36.4252	37.8652	26.4247	34.6199	27.4596	40.714	32.4565	24.9276
0.214655	0.255294	0.29327	0.113727	0.219195	0.225984	0.257232	0.215814	0.171984	127	0.143226	0.164385	0.182159	0.0834238	0.135862	0.159317	0.146121	0.144386	0.128506	33.276	35.6095	37.8869	26.6455	38.0178	29.5007	43.1949	33.0972	25.2804
0.230099	0.266715	0.295387	0.128023	0.231683	0.231333	0.252549	0.199219	0.154991	128	0.15867	0.175806	0.184275	0.09772	0.148349	0.164666	0.141438	0.127791	0.111513	31.0425	34.0847	37.6155	23.67	35.9688	28.8185	43.9959	35.8542	28.0522
0.212024	0.261861	0.294312	0.119628	0.226891	0.233017	0.241296	0.195808	0.156719	129	0.140596	0.170952	0.183201	0.0893247	0.143558	0.166351	0.130185	0.12438	0.113241	33.6889	34.7165	37.7528	25.3311	36.7283	28.6102	46.0477	36.4789	27.7428
0.229426	0.270309	0.290523	0.130275	0.239514	0.23822	0.269325	0.210542	0.169276	130	0.157997	0.1794	0.179412	0.0999722	0.156181	0.171553	0.158214	0.139114	0.125798	31.1336	33.6316	38.2452	23.2608	34.7927	27.9854	41.2554	33.926	25.6848
0.223164	0.256618	0.284543	0.119071	0.226319	0.228009	0.269534	0.215579	0.174288	131	0.151735	0.165709	0.173432	0.0887676	0.142986	0.161343	0.158422	0.14415	0.13081	32.0073	35.4258	39.049	25.4496	36.8212	29.2386	41.2235	33.1334	24.9462
0.220847	0.259715	0.285229	0.114685	0.239417	0.226298	0.261301	0.200952	0.161723	132	0.149419	0.168806	0.174117	0.0843817	0.156083	0.159632	0.15019	0.129523	0.118245	32.343	35.0034	38.9551	26.4229	34.8068	29.4597	42.5222	35.5451	26.8843
0.227512	0.258194	0.287106	0.117091	0.24165	0.231218	0.255037	0.215814	0.164419	133	0.156083	0.167285	0.175995	0.0867882	0.158316	0.164551	0.143926	0.144386	0.120941	31.3955	35.2096	38.7004	25.8799	34.4852	28.8329	43.5666	33.0973	26.4435
0.223059	0.26424	0.287891	0.121391	0.237447	0.226129	0.261325	0.198822	0.159669	134	0.151631	0.173331	0.17678	0.0910884	0.154114	0.159462	0.150214	0.127394	0.11619	32.0222	34.404	38.5949	24.9631	35.0956	29.4817	42.5184	35.9259	27.2303
0.221268	0.243716	0.280574	0.112401	0.227488	0.228967	0.26348	0.198234	0.159801	135	0.149839	0.152806	0.169463	0.0820984	0.144155	0.1623	0.152369	0.126805	0.116323	32.2815	37.3013	39.6014	26.9596	36.632	29.1163	42.1706	36.0325	27.2077
0.230379	0.250372	0.270156	0.117255	0.223805	0.226571	0.257744	0.204056	0.161572	136	0.158951	0.159463	0.159045	0.0869522	0.140471	0.159904	0.146633	0.132627	0.118094	31.0047	36.3096	41.1285	25.8436	37.2349	29.4242	43.1091	35.0044	26.9096
0.21736	0.248152	0.269706	0.108619	0.210896	0.222824	0.259428	0.201421	0.161888	137	0.145931	0.157243	0.158595	0.0783161	0.127563	0.156157	0.148317	0.129992	0.11841	32.8619	36.6345	41.1971	27.8984	39.5139	29.919	42.8293	35.4623	26.857
0.225083	0.261877	0.282233	0.125307	0.234613	0.253258	0.264597	0.209705	0.166983	138	0.153655	0.170968	0.171122	0.0950044	0.15128	0.186591	0.153486	0.138276	0.123504	31.7343	34.7144	39.3685	24.183	35.5194	26.3237	41.9925	34.0615	26.0376
0.202358	0.238809	0.28473	0.105849	0.225822	0.225817	0.251155	0.200279	0.155308	139	0.130929	0.1479	0.173619	0.0755464	0.142489	0.15915	0.140043	0.128851	0.11183	35.2982	38.0677	39.0233	28.6284	36.9022	29.5224	44.2401	35.6645	27.9949
0.21775	0.24857	0.277229	0.11144	0.242701	0.22296	0.244627	0.198909	0.15202	140	0.146321	0.15766	0.166118	0.0811372	0.159368	0.156294	0.133516	0.127481	0.108542	32.8031	36.5729	40.0791	27.1922	34.3358	29.9007	45.4206	35.9101	28.6003
0.216729	0.242383	0.263332	0.107226	0.224555	0.225297	0.259331	0.200795	0.161594	141	0.145301	0.151474	0.152221	0.0769225	0.141222	0.158631	0.14822	0.129366	0.118116	32.9575	37.5063	42.1943	28.261	37.1104	29.5905	42.8453	35.5729	26.9059
0.225941	0.243663	0.27913	0.104606	0.234525	0.233338	0.246772	0.200361	0.156091	142	0.154512	0.152754	0.168019	0.0743033	0.151192	0.166671	0.135661	0.128932	0.112613	31.6139	37.3093	39.8062	28.9686	35.5328	28.5709	45.0258	35.6499	27.8544
0.21041	0.25307	0.288299	0.115634	0.229917	0.223076	0.25618	0.212605	0.168598	143	0.138981	0.16216	0.177188	0.0853305	0.146584	0.15641	0.145069	0.141176	0.12512	33.9473	35.9226	38.5402	26.2061	36.245	29.8851	43.3723	33.5968	25.7881
0.215615	0.242187	0.290468	0.108849	0.226922	0.216636	0.259861	0.204029	0.163516	144	0.144186	0.151278	0.179356	0.0785459	0.143589	0.149969	0.14875	0.132601	0.120038	33.1279	37.5367	38.2525	27.8395	36.7233	30.7736	42.7579	35.009	26.5896
0.218412	0.24698	0.280707	0.1116	0.213638	0.228431	0.259283	0.197241	0.153085	145	0.146984	0.156071	0.169596	0.0812965	0.130305	0.161764	0.148172	0.125812	0.109606	32.7035	36.8083	39.5826	27.1534	39.0068	29.1846	42.8532	36.2139	28.4014
0.209909	0.250075	0.267745	0.1117	0.220395	0.224299	0.262226	0.186657	0.150181	146	0.13848	0.159165	0.156634	0.0813971	0.137061	0.157632	0.151115	0.115228	0.106702	34.0284	36.3528	41.4989	27.1289	37.8109	29.7222	42.3723	38.2674	28.9507
0.206674	0.235302	0.270208	0.105646	0.211411	0.208543	0.247361	0.176259	0.135531	147	0.135246	0.144393	0.159097	0.0753432	0.128078	0.141876	0.13625	0.104831	0.0920528	34.561	38.6351	41.1206	28.6835	39.4176	31.9679	44.9186	40.5248	32.0799
0.208065	0.247002	0.281625	0.111389	0.224405	0.222317	0.253628	0.214798	0.166334	148	0.136636	0.156093	0.170514	0.0810856	0.141071	0.155651	0.142517	0.14337	0.122856	34.3299	36.8051	39.4536	27.2048	37.1353	29.9872	43.8086	33.2538	26.1391
0.207921	0.233882	0.284935	0.106472	0.225462	0.212941	0.246797	0.195065	0.153178	149	0.136493	0.142973	0.173824	0.0761694	0.142129	0.146274	0.135686	0.123636	0.109699	34.3537	38.8696	38.9952	28.4609	36.9612	31.3076	45.0212	36.6179	28.3842
0.212799	0.251259	0.285181	0.112778	0.226862	0.226494	0.262786	0.196952	0.154245	150	0.14137	0.160349	0.17407	0.082475	0.143529	0.159827	0.151675	0.125524	0.110766	33.5662	36.1815	38.9615	26.8696	36.733	29.4342	42.282	36.2669	28.1879
0.21229	0.251798	0.277426	0.108448	0.218517	0.212393	0.237014	0.196407	0.147208	151	0.140862	0.160889	0.166315	0.0781452	0.135184	0.145726	0.125903	0.124978	0.10373	33.6466	36.1039	40.0507	27.9424	38.1358	31.3883	46.8795	36.3677	29.5352
0.207187	0.247251	0.283299	0.107356	0.216426	0.209674	0.259105	0.190328	0.150755	152	0.135758	0.156342	0.172188	0.0770532	0.133093	0.143007	0.147994	0.1189	0.107277	34.4755	36.768	39.2204	28.2266	38.5043	31.7954	42.8826	37.5291	28.8403
0.202157	0.242084	0.25875	0.0982414	0.216936	0.220174	0.258875	0.177194	0.148816	153	0.130728	0.151175	0.147639	0.0679384	0.133603	0.153508	0.147764	0.105766	0.105338	35.3332	37.5527	42.9415	30.8455	38.4138	30.279	42.9207	40.3109	29.216
0.211158	0.244117	0.260932	0.104174	0.233523	0.221044	0.245837	0.194534	0.149041	154	0.13973	0.153207	0.149821	0.0738714	0.15019	0.154377	0.134726	0.123106	0.105563	33.8271	37.24	42.5825	29.0887	35.6852	30.1599	45.1971	36.7178	29.172
0.207428	0.242353	0.278488	0.10332	0.221096	0.205837	0.250004	0.18758	0.14753	155	0.136	0.151444	0.167377	0.0730171	0.137763	0.139171	0.138893	0.116151	0.104052	34.4353	37.511	39.8979	29.3293	37.691	32.3881	44.4437	38.079	29.4708
0.197995	0.224244	0.265067	0.0963062	0.210371	0.205416	0.250964	0.196822	0.15386	156	0.126566	0.133335	0.153956	0.0660032	0.127037	0.138749	0.139853	0.125393	0.110382	36.076	40.5402	41.9182	31.4653	39.6126	32.4545	44.2736	36.291	28.2582
0.207542	0.239519	0.275173	0.101656	0.207364	0.226197	0.236547	0.188859	0.148649	157	0.136113	0.14861	0.164062	0.0713528	0.12403	0.15953	0.125436	0.117431	0.105171	34.4165	37.9548	40.3786	29.8094	40.1871	29.4729	46.9722	37.8211	29.249
0.201758	0.23385	0.285146	0.100405	0.226383	0.20463	0.244496	0.184615	0.146143	158	0.130329	0.142941	0.174035	0.0701025	0.14305	0.137963	0.133385	0.113186	0.102665	35.4031	38.875	38.9664	30.1806	36.8108	32.5791	45.445	38.6906	29.7505
0.218076	0.262421	0.268394	0.120714	0.231167	0.230679	0.254452	0.188666	0.153735	159	0.146647	0.171512	0.157283	0.0904108	0.147834	0.164012	0.143341	0.117238	0.110257	32.754	34.6424	41.3985	25.1032	36.0489	28.9002	43.6668	37.8598	28.2813
0.218067	0.253093	0.281622	0.11625	0.218546	0.228648	0.251703	0.197409	0.151786	160	0.146638	0.162184	0.170511	0.0859466	0.135213	0.161981	0.140592	0.125981	0.108308	32.7554	35.9192	39.454	26.0672	38.1308	29.1569	44.1437	36.183	28.6444
0.207174	0.235492	0.264539	0.106261	0.222146	0.215285	0.244406	0.191212	0.151258	161	0.135745	0.144582	0.153428	0.0759578	0.138812	0.148618	0.133295	0.119783	0.10778	34.4776	38.604	42.0018	28.5176	37.5129	30.9667	45.4617	37.3557	28.7445
0.202997	0.247626	0.281706	0.106787	0.215978	0.212342	0.255064	0.180217	0.142842	162	0.131568	0.156717	0.170595	0.0764841	0.132645	0.145675	0.143953	0.108789	0.0993642	35.187	36.7123	39.4422	28.3771	38.5841	31.3959	43.5621	39.6347	30.4379
0.205892	0.229786	0.26558	0.104642	0.214576	0.203904	0.259042	0.181103	0.144107	163	0.134463	0.138877	0.154469	0.0743391	0.131243	0.137238	0.147931	0.109674	0.100628	34.6923	39.5625	41.8371	28.9587	38.8362	32.6951	42.8931	39.4409	30.1709
0.202592	0.238417	0.26166	0.102682	0.226051	0.20112	0.233399	0.183819	0.143367	164	0.131164	0.147508	0.150549	0.072379	0.142718	0.134453	0.122288	0.11239	0.0998887	35.2573	38.1302	42.4639	29.5115	36.8648	33.1477	47.6057	38.8581	30.3265
0.196217	0.22715	0.275669	0.0987338	0.216478	0.205496	0.248675	0.189543	0.146806	165	0.124789	0.136241	0.164558	0.0684308	0.133145	0.13883	0.137564	0.118115	0.103328	36.4028	40.0216	40.306	30.6917	38.495	32.4418	44.6812	37.6846	29.6161
0.206238	0.232641	0.276657	0.109071	0.222874	0.215184	0.263441	0.19126	0.149777	166	0.134809	0.141732	0.165546	0.0787681	0.13954	0.148518	0.15233	0.119831	0.106299	34.6341	39.077	40.1621	27.7828	37.3904	30.9812	42.1768	37.3464	29.0286
0.223549	0.230216	0.272502	0.108262	0.225155	0.214169	0.251718	0.183974	0.147958	167	0.152121	0.139307	0.161391	0.0779589	0.141822	0.147503	0.140607	0.112546	0.10448	31.952	39.4887	40.7744	27.9905	37.0116	31.128	44.141	38.8253	29.3855
0.199688	0.232655	0.2646	0.0976838	0.208376	0.207233	0.237226	0.178495	0.133969	168	0.128259	0.141746	0.153489	0.0673807	0.125043	0.140566	0.126114	0.107067	0.090491	35.7701	39.0746	41.9921	31.0216	39.9918	32.17	46.8378	40.0171	32.4539
0.196941	0.236397	0.275985	0.0994323	0.206702	0.210775	0.261413	0.177704	0.137522	169	0.125512	0.145488	0.164874	0.0691292	0.123369	0.144109	0.150302	0.106275	0.094044	36.2691	38.4562	40.2598	30.476	40.3156	31.6293	42.5041	40.1953	31.6154
0.196933	0.247815	0.273459	0.100674	0.213996	0.204482	0.239673	0.188888	0.142188	170	0.125505	0.156906	0.162348	0.0703708	0.130663	0.137816	0.128562	0.117459	0.0987101	36.2704	36.6843	40.6317	30.1002	38.9415	32.6026	46.3594	37.8154	30.5779
0.203743	0.222962	0.27279	0.101146	0.199912	0.212902	0.244182	0.188543	0.143366	171	0.132315	0.132053	0.161679	0.0708433	0.116579	0.146235	0.133071	0.117114	0.0998878	35.0581	40.7734	40.7314	29.9596	41.685	31.3134	45.5034	37.8845	30.3267
0.208422	0.233353	0.280136	0.102663	0.213846	0.217318	0.255943	0.194613	0.149217	172	0.136994	0.142443	0.169025	0.0723598	0.130513	0.150651	0.144831	0.123185	0.105739	34.2711	38.9578	39.6633	29.517	38.9688	30.677	43.4125	36.7028	29.1375
0.200632	0.236943	0.259752	0.0979542	0.212883	0.197838	0.254696	0.180598	0.137779	173	0.129203	0.146034	0.148641	0.0676512	0.12955	0.131172	0.143585	0.10917	0.0943003	35.6018	38.3675	42.7758	30.9359	39.1451	33.6975	43.625	39.5511	31.5566
0.197466	0.215513	0.261501	0.095531	0.203606	0.209173	0.252387	0.180905	0.141775	174	0.126037	0.124603	0.15039	0.065228	0.120272	0.142506	0.141276	0.109477	0.0982972	36.1726	42.1827	42.4897	31.7206	40.9288	31.8716	44.0241	39.484	30.667
0.194969	0.233615	0.264098	0.0961721	0.200334	0.197852	0.234121	0.177729	0.131389	175	0.12354	0.142706	0.152987	0.0658691	0.117	0.131186	0.12301	0.1063	0.0879103	36.6359	38.9141	42.0719	31.5092	41.5973	33.6951	47.4589	40.1896	33.0914
0.20183	0.228649	0.273947	0.100839	0.218701	0.199332	0.242399	0.177109	0.135616	176	0.130401	0.13774	0.162836	0.0705359	0.135368	0.132665	0.131288	0.10568	0.0921375	35.3905	39.7593	40.5593	30.0509	38.1038	33.445	45.8382	40.3303	32.0599
0.203728	0.234995	0.269235	0.102848	0.207585	0.217996	0.246903	0.185748	0.140796	177	0.132299	0.144086	0.158124	0.072545	0.124252	0.15133	0.135792	0.11432	0.0973177	35.0608	38.6856	41.2692	29.4639	40.1442	30.5816	45.0019	38.4545	30.8803
0.189623	0.229391	0.267169	0.0995832	0.201297	0.20468	0.236689	0.170056	0.128218	178	0.118195	0.138482	0.156058	0.0692802	0.117964	0.138014	0.125578	0.0986275	0.0847398	37.6687	39.6306	41.5882	30.4299	41.3981	32.5711	46.9439	42.003	33.9096
0.197154	0.234469	0.276215	0.102177	0.22018	0.20847	0.253342	0.192565	0.147694	179	0.125726	0.14356	0.165104	0.0718737	0.136846	0.141804	0.142231	0.121137	0.104215	36.2298	38.7723	40.2263	29.6575	37.8479	31.979	43.8582	37.0932	29.4381
0.192077	0.233169	0.267472	0.104397	0.208691	0.203343	0.239403	0.184606	0.140468	180	0.120648	0.142259	0.156361	0.0740941	0.125357	0.136676	0.128292	0.113178	0.0969893	37.1875	38.9886	41.5412	29.0267	39.9315	32.7854	46.4117	38.6924	30.9525
0.191099	0.221234	0.257802	0.090289	0.212412	0.209896	0.226765	0.175871	0.132	181	0.119671	0.130325	0.146691	0.0599859	0.129079	0.143229	0.115654	0.104442	0.0885217	37.3778	41.0919	43.0994	33.5623	39.2319	31.7618	48.9982	40.6142	32.9381
0.197536	0.233483	0.264889	0.0990768	0.216099	0.214466	0.243403	0.181404	0.140337	182	0.126108	0.142574	0.153777	0.0687738	0.132765	0.147799	0.132292	0.109976	0.0968591	36.1597	38.936	41.9464	30.5854	38.5626	31.0849	45.649	39.3753	30.9812
0.191033	0.220984	0.269656	0.098533	0.214018	0.211865	0.247714	0.185731	0.143129	183	0.119604	0.130075	0.158545	0.0682299	0.130685	0.145198	0.136603	0.114302	0.0996505	37.3908	41.1384	41.2047	30.7542	38.9376	31.4666	44.8545	38.4582	30.377
0.198522	0.221131	0.288958	0.0925662	0.205502	0.197502	0.248817	0.181352	0.134599	184	0.127093	0.130222	0.177847	0.0622632	0.122168	0.130836	0.137706	0.109923	0.0911203	35.9802	41.111	38.4523	32.7366	40.5512	33.7549	44.6557	39.3868	32.3022
0.182575	0.226954	0.25629	0.0916127	0.199176	0.200465	0.243807	0.189433	0.137478	185	0.111146	0.136045	0.145179	0.0613097	0.115843	0.133798	0.132696	0.118004	0.0939999	39.1229	40.0562	43.3537	33.0773	41.8391	33.256	45.5734	37.7066	31.6256
0.190505	0.235184	0.278578	0.103691	0.198135	0.203845	0.244309	0.182625	0.135229	186	0.119077	0.144275	0.167467	0.0733879	0.114801	0.137178	0.133198	0.111197	0.0917507	37.4943	38.6544	39.8851	29.2244	42.059	32.7046	45.4797	39.1121	32.1516
0.205423	0.223926	0.266751	0.0937795	0.200644	0.213478	0.255249	0.183131	0.139535	187	0.133994	0.133017	0.15564	0.0634765	0.117311	0.146812	0.144137	0.111703	0.096057	34.7715	40.5978	41.6535	32.3131	41.5329	31.2288	43.5305	39.0041	31.1593
0.195118	0.222355	0.264071	0.101323	0.204136	0.209157	0.240178	0.193661	0.14188	188	0.123689	0.131446	0.15296	0.0710196	0.120803	0.142491	0.129067	0.122232	0.0984021	36.608	40.8846	42.0762	29.9075	40.8224	31.8739	46.262	36.8833	30.6443
0.204945	0.227981	0.25884	0.0951924	0.19648	0.201446	0.23741	0.179711	0.133076	189	0.133517	0.137072	0.147729	0.0648894	0.113146	0.13478	0.126299	0.108283	0.0895975	34.8525	39.8757	42.9265	31.8334	42.4132	33.094	46.8013	39.7463	32.6718
0.190685	0.222695	0.26932	0.0947161	0.192252	0.199798	0.24267	0.186317	0.136206	190	0.119257	0.131786	0.158209	0.064413	0.108919	0.133131	0.131559	0.114889	0.0927274	37.4589	40.8222	41.2562	31.9935	43.3458	33.3671	45.787	38.3371	31.921
0.189149	0.216129	0.271141	0.0973803	0.20755	0.202544	0.248947	0.183124	0.140343	191	0.11772	0.12522	0.16003	0.0670773	0.124217	0.135878	0.137836	0.111695	0.0968643	37.7632	42.0624	40.9791	31.1182	40.1509	32.9146	44.6324	39.0056	30.9801
0.196164	0.224138	0.2625	0.0968667	0.208009	0.196418	0.229572	0.18428	0.137019	192	0.124736	0.133229	0.151388	0.0665637	0.124675	0.129751	0.118461	0.112851	0.0935404	36.4126	40.5594	42.3281	31.2832	40.0625	33.9413	48.3992	38.7609	31.7316
0.192404	0.224975	0.257657	0.0971035	0.204432	0.197778	0.232618	0.177864	0.131539	193	0.120976	0.134066	0.146545	0.0668005	0.121098	0.131112	0.121507	0.106435	0.0880611	37.1242	40.4085	43.1237	31.2069	40.7634	33.7077	47.7655	40.1591	33.0534
0.1883	0.213695	0.261235	0.0880464	0.211265	0.208662	0.245223	0.186174	0.142183	194	0.116871	0.122786	0.150124	0.0577434	0.127931	0.141995	0.134111	0.114746	0.0987044	37.9335	42.5415	42.533	34.4171	39.445	31.9496	45.3103	38.3665	30.5792
0.207801	0.222782	0.269772	0.100095	0.193916	0.20334	0.228734	0.182017	0.131459	195	0.136372	0.131873	0.158661	0.069792	0.110582	0.136674	0.117623	0.110588	0.0879807	34.3736	40.8064	41.1871	30.2743	42.974	32.7858	48.5765	39.2428	33.0736
0.192649	0.233211	0.258612	0.0947943	0.209361	0.193849	0.231491	0.179805	0.138098	196	0.12122	0.142302	0.147501	0.0644913	0.126028	0.127182	0.120379	0.108376	0.0946196	37.0771	38.9815	42.9643	31.9671	39.8036	34.391	47.9981	39.7257	31.4837
0.188186	0.213276	0.250121	0.0836525	0.207338	0.19273	0.234206	0.176958	0.126574	197	0.116757	0.122367	0.139009	0.0533495	0.124005	0.126063	0.123094	0.105529	0.0830954	37.9564	42.6251	44.423	36.2249	40.192	34.5908	47.4417	40.3648	34.3502
0.190635	0.225966	0.255328	0.0933011	0.194295	0.203947	0.244444	0.167984	0.133239	198	0.119206	0.135057	0.144217	0.062998	0.110962	0.13728	0.133333	0.0965559	0.0897603	37.4688	40.2312	43.5171	32.4788	42.8901	32.6883	45.4546	42.5209	32.6319
0.195487	0.219238	0.250737	0.0912675	0.200329	0.186977	0.247341	0.167244	0.129558	199	0.124059	0.128329	0.139626	0.0609645	0.116996	0.12031	0.13623	0.0958158	0.0860798	36.5387	41.4659	44.3138	33.2024	41.5982	35.655	44.9222	42.7091	33.5589
0.189538	0.241148	0.261194	0.0927828	0.185027	0.18652	0.232023	0.181041	0.135484	200	0.118109	0.150239	0.150082	0.0624798	0.101694	0.119853	0.120912	0.109612	0.092006	37.6857	37.6985	42.5398	32.6602	45.0384	35.7423	47.8879	39.4544	32.091
0.200456	0.228736	0.274623	0.100262	0.216526	0.199385	0.233209	0.177892	0.133941	201	0.129027	0.137827	0.163512	0.0699591	0.133192	0.132718	0.122097	0.106464	0.090463	35.6331	39.744	40.4595	30.2238	38.4866	33.4362	47.6445	40.1527	32.4607
0.19816	0.220922	0.272099	0.0989384	0.197516	0.193767	0.23267	0.167831	0.123934	202	0.126732	0.130013	0.160988	0.0686354	0.114183	0.1271	0.121559	0.0964025	0.0804554	36.0459	41.1499	40.8347	30.6282	42.1906	34.4056	47.7548	42.5598	35.0819
0.183058	0.219441	0.272763	0.0925507	0.196819	0.199944	0.239647	0.168504	0.126935	203	0.11163	0.128532	0.161652	0.0622477	0.113485	0.133277	0.128536	0.097075	0.0834565	39.0196	41.4276	40.7355	32.7421	42.3401	33.3427	46.3645	42.39	34.2525
0.194744	0.21458	0.259926	0.10176	0.200027	0.202554	0.242907	0.180661	0.130182	204	0.123315	0.123671	0.148815	0.0714573	0.116693	0.135888	0.131796	0.109233	0.0867042	36.6783	42.366	42.7472	29.7788	41.6611	32.913	45.7422	39.5372	33.3979
0.18253	0.22035	0.273077	0.087907	0.19452	0.209454	0.229409	0.170433	0.12369	205	0.111101	0.129441	0.161966	0.057604	0.111186	0.142788	0.118297	0.0990047	0.080212	39.1326	41.2566	40.6886	34.4717	42.8406	31.8287	48.4337	41.91	35.1509
0.181167	0.225152	0.258726	0.090717	0.203184	0.205632	0.24288	0.181983	0.134334	206	0.109739	0.134243	0.147614	0.0604139	0.11985	0.138966	0.131769	0.110554	0.0908561	39.4269	40.3767	42.9456	33.4039	41.0138	32.4203	45.7473	39.2502	32.3657
0.196424	0.231025	0.263358	0.0908081	0.199649	0.197554	0.224765	0.178194	0.127636	207	0.124995	0.140116	0.152247	0.0605051	0.116315	0.130887	0.113654	0.106766	0.0841576	36.3646	39.3504	42.1901	33.3704	41.74	33.7461	49.4344	40.0846	34.0643
0.182209	0.222467	0.252869	0.092705	0.195138	0.193599	0.225071	0.172434	0.124518	208	0.110781	0.131557	0.141758	0.0624019	0.111805	0.126932	0.11396	0.101005	0.0810402	39.2014	40.8642	43.9401	32.6876	42.7047	34.4355	49.3671	41.4237	34.9171
0.191125	0.213733	0.260935	0.0943603	0.197352	0.202441	0.236911	0.186702	0.134103	209	0.119697	0.122824	0.149824	0.0640573	0.114018	0.135775	0.1258	0.115273	0.0906245	37.3726	42.5339	42.582	32.1142	42.2258	32.9314	46.8999	38.2581	32.4216
0.183527	0.209154	0.241747	0.0847988	0.184534	0.193337	0.232406	0.16626	0.119032	210	0.112098	0.118245	0.130636	0.0544958	0.1012	0.12667	0.121295	0.0948314	0.0755537	38.9199	43.4651	45.9618	35.7352	45.1589	34.4822	47.8091	42.962	36.5265
0.183709	0.219345	0.267929	0.0875848	0.181973	0.191301	0.243916	0.174993	0.130108	211	0.112281	0.128436	0.156818	0.0572818	0.0986396	0.124634	0.132805	0.103565	0.0866298	38.8813	41.4458	41.4703	34.5985	45.7943	34.8491	45.5531	40.8179	33.417
0.192597	0.213251	0.251632	0.0924289	0.177661	0.19069	0.231301	0.165247	0.120034	212	0.121168	0.122342	0.140521	0.0621259	0.0943276	0.124023	0.12019	0.093818	0.0765562	37.0871	42.6301	44.1561	32.7852	46.9058	34.9607	48.0374	43.2254	36.2215
0.179175	0.214369	0.260226	0.0854105	0.193336	0.194779	0.228012	0.17943	0.127538	213	0.107746	0.12346	0.149115	0.0551074	0.110003	0.128113	0.116901	0.108001	0.0840597	39.8654	42.4078	42.6979	35.4793	43.1028	34.2268	48.7303	39.8086	34.0905
0.190791	0.210986	0.266389	0.0934672	0.192077	0.186821	0.237282	0.171629	0.127595	214	0.119362	0.120077	0.155278	0.0631642	0.108744	0.120154	0.126171	0.1002	0.0841168	37.4382	43.0878	41.7101	32.421	43.3853	35.6848	46.8267	41.6181	34.0752
0.192882	0.213721	0.255387	0.0942428	0.187906	0.200128	0.238481	0.179972	0.131154	215	0.121454	0.122811	0.144276	0.0639398	0.104573	0.133462	0.12737	0.108543	0.0876754	37.0322	42.5364	43.507	32.1542	44.3484	33.312	46.5912	39.6888	33.1506
0.176256	0.203082	0.252706	0.086992	0.188307	0.186802	0.236292	0.164799	0.119096	216	0.104827	0.112173	0.141595	0.056689	0.104973	0.120135	0.125181	0.0933705	0.0756173	40.5256	44.7647	43.9685	34.8343	44.2541	35.6885	47.0228	43.3428	36.507
0.187585	0.213854	0.259123	0.0934169	0.189432	0.192432	0.223513	0.178751	0.131361	217	0.116157	0.122945	0.148012	0.0631138	0.106099	0.125766	0.112402	0.107323	0.0878824	38.0779	42.51	42.8796	32.4385	43.9911	34.6442	49.7112	39.9598	33.0984
0.18506	0.236543	0.259054	0.0975953	0.199933	0.196525	0.245261	0.192575	0.141046	218	0.113632	0.145634	0.147943	0.0672923	0.116599	0.129858	0.13415	0.121147	0.0975675	38.5974	38.4324	42.8911	31.0497	41.6807	33.9228	45.3031	37.0912	30.8256
0.183688	0.204667	0.254425	0.0847146	0.185385	0.180606	0.217342	0.168079	0.123214	219	0.112259	0.113758	0.143314	0.0544116	0.102052	0.113939	0.106231	0.0966507	0.079736	38.8859	44.418	43.6714	35.7707	44.9515	36.9129	51.1226	42.497	35.2867
0.18473	0.216464	0.264981	0.0848714	0.185826	0.196584	0.238669	0.169713	0.116717	220	0.113302	0.125554	0.15387	0.0545683	0.102493	0.129918	0.127558	0.0982847	0.0732386	38.6664	41.9974	41.9317	35.7047	44.8448	33.9125	46.5545	42.0878	37.2511
0.177395	0.203954	0.235296	0.0820745	0.183786	0.177399	0.223274	0.168734	0.121938	221	0.105966	0.113045	0.124185	0.0517714	0.100453	0.110732	0.112163	0.0973057	0.0784601	40.2653	44.5733	47.2218	36.9214	45.3425	37.5801	49.7646	42.332	35.6559
0.181062	0.201863	0.261786	0.0834031	0.182543	0.190458	0.23163	0.169235	0.126202	222	0.109633	0.110954	0.150675	0.0531001	0.0992092	0.123792	0.120519	0.0978062	0.0827237	39.4499	45.0351	42.4435	36.3332	45.6514	35.0033	47.9692	42.2068	34.4513
0.190825	0.225027	0.243773	0.0904759	0.214805	0.188618	0.223747	0.183113	0.126897	223	0.119396	0.134118	0.132662	0.0601728	0.131471	0.121951	0.112636	0.111684	0.0834189	37.4315	40.3991	45.5797	33.4929	38.795	35.3449	49.6593	39.008	34.2626
0.184237	0.216454	0.266766	0.0836117	0.188491	0.188403	0.233434	0.167119	0.122354	224	0.112808	0.125545	0.155655	0.0533086	0.105158	0.121736	0.122323	0.0956901	0.0788753	38.7699	41.9993	41.6511	36.2426	44.2108	35.3852	47.5984	42.7412	35.5349
0.182264	0.215459	0.257342	0.0865343	0.185252	0.192451	0.225619	0.167836	0.117409	225	0.110835	0.12455	0.146231	0.0562313	0.101919	0.125784	0.114508	0.0964076	0.0739304	39.1897	42.1933	43.1764	35.0185	44.9837	34.6408	49.2471	42.5585	37.0316
0.171539	0.204714	0.25338	0.0839245	0.189102	0.183374	0.234907	0.158696	0.122264	226	0.100111	0.113805	0.142269	0.0536215	0.105768	0.116707	0.123796	0.0872679	0.0787854	41.6398	44.4078	43.8516	36.1075	44.068	36.3556	47.3	45.0096	35.5611
0.177099	0.213579	0.27073	0.0902131	0.204063	0.190809	0.239653	0.17531	0.122533	227	0.10567	0.122669	0.159619	0.05991	0.12073	0.124142	0.128542	0.103882	0.0790552	40.3326	42.5647	41.0413	33.5905	40.8371	34.939	46.3633	40.7441	35.4828
0.190249	0.206503	0.254481	0.08962	0.195065	0.19213	0.233002	0.164208	0.121118	228	0.11882	0.115594	0.143369	0.0593169	0.111731	0.125464	0.12189	0.0927798	0.0776398	37.5448	44.023	43.6619	33.8128	42.7209	34.6987	47.6869	43.4987	35.8974
0.175254	0.217069	0.244199	0.0858566	0.183425	0.185506	0.221299	0.166242	0.117458	229	0.103826	0.12616	0.133088	0.0555536	0.100092	0.118839	0.110188	0.0948133	0.0739792	40.7571	41.8802	45.5003	35.2949	45.4318	35.9378	50.2087	42.9666	37.0162
0.17706	0.22225	0.263709	0.0921449	0.191355	0.194252	0.225421	0.168563	0.125521	230	0.105631	0.131341	0.152598	0.0618418	0.108021	0.127585	0.11431	0.0971348	0.0820425	40.3416	40.904	42.134	32.8863	43.5491	34.3197	49.2904	42.3749	34.6383
0.180122	0.216459	0.246534	0.0860896	0.193602	0.195922	0.235304	0.174114	0.125458	231	0.108693	0.12555	0.135423	0.0557866	0.110269	0.129255	0.124193	0.102686	0.0819796	39.6557	41.9982	45.0693	35.1994	43.0437	34.0272	47.2202	41.0239	34.6557
0.172427	0.210755	0.246249	0.08309	0.179573	0.182712	0.233953	0.165951	0.114785	232	0.100998	0.119846	0.135138	0.052787	0.0962397	0.116045	0.122842	0.0945226	0.0713064	41.4254	43.1349	45.1214	36.4701	46.4064	36.4874	47.493	43.0419	37.8781
0.174978	0.199088	0.239736	0.0842042	0.187655	0.182182	0.221157	0.170739	0.123192	233	0.10355	0.108179	0.128625	0.0539012	0.104322	0.115515	0.110046	0.0993105	0.0797139	40.8214	45.6628	46.3473	35.9876	44.4076	36.5935	50.2408	41.8349	35.293
0.188067	0.206978	0.254266	0.0861024	0.180664	0.195729	0.231318	0.165294	0.124346	234	0.116638	0.116068	0.143155	0.0557994	0.0973311	0.129062	0.120206	0.0938655	0.0808681	37.9805	43.9222	43.6988	35.1942	46.126	34.0608	48.034	43.213	34.9654
0.179472	0.205841	0.24901	0.084952	0.189896	0.184728	0.235346	0.172917	0.123297	235	0.108044	0.114932	0.137899	0.0546489	0.106563	0.118061	0.124235	0.101488	0.0798186	39.7992	44.1647	44.6211	35.6708	43.8837	36.0892	47.2119	41.3081	35.2631
0.179153	0.206529	0.25386	0.0864851	0.183624	0.198	0.224173	0.168956	0.120785	236	0.107725	0.11562	0.142749	0.0561821	0.100291	0.131333	0.113062	0.0975273	0.0773066	39.8701	44.0177	43.7686	35.0384	45.3826	33.67	49.5648	42.2765	35.9964
0.178862	0.200298	0.249206	0.0833421	0.185616	0.186159	0.220618	0.16652	0.11922	237	0.107433	0.109389	0.138094	0.053039	0.102283	0.119492	0.109507	0.0950916	0.0757416	39.935	45.3868	44.5861	36.3598	44.8956	35.8117	50.3636	42.8948	36.469
0.180097	0.207243	0.25766	0.0846049	0.186891	0.184858	0.229435	0.162588	0.118092	238	0.108669	0.116334	0.146549	0.0543019	0.103558	0.118192	0.118324	0.0911594	0.0746136	39.6611	43.8658	43.1231	35.8171	44.5892	36.0636	48.4281	43.9323	36.8173
0.184748	0.215008	0.257471	0.0909286	0.186224	0.185416	0.223495	0.166143	0.118319	239	0.11332	0.124098	0.14636	0.0606255	0.102891	0.118749	0.112384	0.0947145	0.0748405	38.6627	42.2818	43.1547	33.3262	44.749	35.9552	49.7153	42.9922	36.7467
0.180907	0.215011	0.252884	0.0912395	0.180002	0.184537	0.229773	0.169711	0.12263	240	0.109479	0.124102	0.141773	0.0609365	0.0966691	0.11787	0.118662	0.0982824	0.0791516	39.4835	42.2811	43.9376	33.2126	46.2957	36.1264	48.3569	42.0884	35.4549
0.175975	0.211324	0.249969	0.0863408	0.177987	0.19158	0.222023	0.171729	0.12081	241	0.104546	0.120415	0.138858	0.0560377	0.0946533	0.124914	0.110912	0.1003	0.077332	40.5902	43.0189	44.4499	35.097	46.82	34.7983	50.0449	41.5939	35.9889
0.170864	0.214852	0.240626	0.0838385	0.183387	0.188336	0.230105	0.152057	0.109806	242	0.0994356	0.123943	0.129515	0.0535355	0.100053	0.12167	0.118994	0.0806282	0.0663276	41.8043	42.3125	46.1759	36.1445	45.4413	35.3977	48.2871	46.9749	39.5956
0.18604	0.213807	0.262596	0.0888336	0.186422	0.190388	0.235479	0.164662	0.124024	243	0.114612	0.122898	0.151485	0.0585306	0.103089	0.123722	0.124368	0.0932335	0.0805455	38.3941	42.5193	42.3126	34.1121	44.7014	35.0162	47.1852	43.3789	35.0564
0.171741	0.199001	0.250755	0.0794381	0.188337	0.182046	0.221263	0.165496	0.118693	244	0.100312	0.108092	0.139644	0.049135	0.105004	0.115379	0.110152	0.0940673	0.0752149	41.5909	45.6828	44.3107	38.1467	44.2469	36.6208	50.2168	43.1603	36.6308
0.165888	0.203058	0.251851	0.0819353	0.170723	0.17926	0.225375	0.157589	0.115069	245	0.0944589	0.112149	0.140739	0.0516323	0.0873901	0.112594	0.114264	0.0861605	0.0715903	43.0584	44.7701	44.1179	36.9841	48.8119	37.1898	49.3005	45.3258	37.7847
0.1742	0.201729	0.236229	0.0777705	0.170463	0.176597	0.221571	0.162408	0.112318	246	0.102771	0.11082	0.125118	0.0474675	0.0871294	0.10993	0.11046	0.0909794	0.0688395	41.0039	45.0649	47.0352	38.9647	48.8865	37.7507	50.147	43.981	38.7101
0.168356	0.217533	0.237268	0.085593	0.195936	0.184999	0.220022	0.155061	0.117494	247	0.0969275	0.126624	0.126157	0.05529	0.112603	0.118333	0.108911	0.083632	0.0740162	42.4271	41.7909	46.8294	35.4036	42.5308	36.0362	50.5	46.0649	37.0045
0.181986	0.212448	0.249452	0.0827905	0.199079	0.184863	0.224563	0.166371	0.124471	248	0.110557	0.121539	0.138341	0.0524874	0.115746	0.118196	0.113451	0.0949429	0.0809926	39.2495	42.7913	44.5421	36.6021	41.8595	36.0628	49.4789	42.9332	34.9305
0.168829	0.192634	0.256281	0.077375	0.184657	0.177577	0.217355	0.162209	0.112812	249	0.0974	0.101725	0.14517	0.047072	0.101324	0.11091	0.106244	0.0907804	0.0693338	42.3083	47.1925	43.3552	39.1639	45.1287	37.5424	51.1197	44.0349	38.5404
0.178176	0.198742	0.247816	0.0827889	0.181267	0.183151	0.226788	0.166586	0.114165	250	0.106747	0.107833	0.136705	0.0524859	0.0979339	0.116485	0.115677	0.0951577	0.0706872	40.0888	45.7423	44.8362	36.6028	45.9726	36.3998	48.9934	42.8778	38.0836
0.170111	0.199798	0.272619	0.0832464	0.174969	0.170704	0.212474	0.156757	0.109876	251	0.0986829	0.108889	0.161508	0.0529434	0.0916356	0.104038	0.101363	0.0853287	0.0663974	41.9893	45.5004	40.757	36.4016	47.6275	39.0539	52.2939	45.5663	39.5704
0.175641	0.208938	0.258904	0.0850154	0.183171	0.178167	0.23253	0.154842	0.114815	252	0.104212	0.118028	0.147793	0.0547124	0.0998378	0.111501	0.121419	0.083413	0.0713367	40.6674	43.5102	42.9159	35.6442	45.4948	37.418	47.7835	46.1301	37.8681
0.181459	0.201018	0.25168	0.0854946	0.180369	0.187247	0.232643	0.173056	0.120082	253	0.11003	0.110109	0.140569	0.0551915	0.097036	0.120581	0.121532	0.101627	0.0766034	39.3635	45.2244	44.1477	35.4444	46.2015	35.6035	47.7603	41.2748	36.2072
0.176444	0.204058	0.245017	0.0798449	0.175519	0.193778	0.215185	0.155951	0.114553	254	0.105016	0.113149	0.133905	0.0495418	0.0921855	0.127111	0.104074	0.0845222	0.0710752	40.4822	44.5506	45.3484	37.9524	47.4783	34.4037	51.6352	45.802	37.9546
0.178531	0.208705	0.24477	0.0828409	0.173549	0.17951	0.230134	0.149794	0.112166	255	0.107102	0.117795	0.133659	0.0525379	0.0902153	0.112844	0.119022	0.0783659	0.0686879	40.0092	43.5587	45.394	36.5798	48.0173	37.1381	48.2811	47.6844	38.7624
0.178898	0.203465	0.243186	0.0833766	0.186002	0.179648	0.2148	0.164917	0.112522	256	0.107469	0.112556	0.132075	0.0530736	0.102668	0.112981	0.103689	0.0934888	0.0690438	39.927	44.6805	45.6897	36.3447	44.8025	37.1096	51.7277	43.3117	38.6398
0.170866	0.211175	0.246717	0.0820883	0.17267	0.187564	0.219676	0.165929	0.10916	257	0.099437	0.120266	0.135606	0.0517853	0.0893365	0.120897	0.108565	0.0945003	0.0656816	41.804	43.0492	45.0359	36.9152	48.2617	35.5434	50.5796	43.0477	39.8299
0.175941	0.192508	0.237487	0.0775356	0.179266	0.176101	0.222593	0.163319	0.115014	258	0.104513	0.101599	0.126376	0.0472326	0.0959326	0.109435	0.111482	0.0918909	0.0715357	40.598	47.2236	46.7862	39.0827	46.4859	37.857	49.9166	43.7355	37.8026
0.16685	0.197667	0.258635	0.0804343	0.171177	0.185173	0.215417	0.164765	0.114562	259	0.0954212	0.106758	0.147524	0.0501312	0.0878435	0.118506	0.104306	0.0933362	0.0710836	42.8101	45.9909	42.9605	37.6743	48.6826	36.0024	51.5795	43.3519	37.9518
0.169612	0.215365	0.248312	0.0826924	0.178896	0.173654	0.232795	0.159114	0.114971	260	0.0981835	0.124456	0.1372	0.0523893	0.0955625	0.106988	0.121684	0.0876851	0.0714931	42.1129	42.2117	44.7466	36.6455	46.582	38.3905	47.7292	44.8915	37.8166
0.164117	0.192837	0.244983	0.0792281	0.167545	0.173208	0.209927	0.154417	0.106881	261	0.0926882	0.101928	0.133872	0.0489251	0.084212	0.106542	0.0988162	0.082988	0.0634026	43.523	47.1429	45.3547	38.2478	49.7378	38.4893	52.9284	46.2571	40.6792
0.174196	0.215604	0.240755	0.085659	0.17773	0.184778	0.22452	0.16576	0.114636	262	0.102767	0.124695	0.129643	0.055356	0.0943968	0.118111	0.113409	0.0943319	0.0711578	41.0048	42.1648	46.1512	35.3763	46.8876	36.0794	49.4883	43.0914	37.9272
0.170157	0.20037	0.231015	0.0804444	0.182431	0.182981	0.221925	0.152611	0.104876	263	0.0987282	0.109461	0.119904	0.0501413	0.0990972	0.116314	0.110814	0.0811828	0.0613974	41.9781	45.3705	48.0968	37.6696	45.6795	36.4338	50.0669	46.8042	41.4569
0.176378	0.18935	0.23285	0.0768076	0.172575	0.195927	0.226668	0.158542	0.107467	264	0.104949	0.0984405	0.121738	0.0465046	0.0892415	0.129261	0.115557	0.0871138	0.0639888	40.4974	48.0113	47.718	39.4531	48.2882	34.0262	49.0193	45.0533	40.4573
0.164913	0.202512	0.250911	0.0773552	0.171414	0.18134	0.214902	0.166487	0.11126	265	0.0934844	0.111603	0.1398	0.0470522	0.0880804	0.114674	0.103791	0.0950589	0.067782	43.3129	44.8907	44.283	39.1739	48.6153	36.7633	51.7031	42.9033	39.078
0.170551	0.206603	0.245216	0.0811545	0.186389	0.171842	0.213297	0.168278	0.119257	266	0.0991222	0.115694	0.134105	0.0508514	0.103055	0.105175	0.102186	0.0968498	0.0757785	41.8811	44.0018	45.3114	37.3399	44.7094	38.7954	52.0921	42.4467	36.4577
0.163318	0.194974	0.234764	0.0734455	0.176671	0.173424	0.214745	0.174688	0.120721	267	0.0918894	0.104065	0.123653	0.0431424	0.0933372	0.106757	0.103634	0.10326	0.0772429	43.7359	46.6263	47.3288	41.2592	47.1688	38.4414	51.7409	40.8892	36.0154
0.171265	0.200495	0.259351	0.0840419	0.170898	0.175229	0.215855	0.155089	0.106543	268	0.0998363	0.109586	0.14824	0.0537388	0.0875644	0.108563	0.104744	0.0836608	0.0630652	41.7065	45.3423	42.842	36.0571	48.7621	38.0454	51.4748	46.0564	40.808
0.170782	0.200329	0.246759	0.0857528	0.177346	0.185333	0.226584	0.154635	0.109683	269	0.0993537	0.109419	0.135648	0.0554498	0.0940128	0.118666	0.115473	0.0832063	0.0662044	41.8243	45.38	45.0282	35.3377	46.9891	35.9714	49.0374	46.1918	39.6401
0.168957	0.195097	0.240542	0.0756793	0.171697	0.183695	0.224637	0.155955	0.109233	270	0.0975287	0.104188	0.129431	0.0453763	0.0883634	0.117029	0.113525	0.0845267	0.0657545	42.2761	46.597	46.1919	40.0414	48.5352	36.292	49.4626	45.8007	39.8033
0.161506	0.194281	0.2368	0.0732129	0.170063	0.17198	0.221079	0.153221	0.109986	271	0.0900778	0.103372	0.125689	0.0429099	0.0867299	0.105313	0.109968	0.0817926	0.0665082	44.2265	46.7925	46.922	41.3903	49.0014	38.7643	50.2586	46.6179	39.5306
0.164252	0.203272	0.241242	0.080053	0.184388	0.172776	0.214605	0.157221	0.107369	272	0.0928237	0.112363	0.130131	0.04975	0.101054	0.10611	0.103494	0.0857923	0.063891	43.4871	44.723	46.0579	37.8537	45.1946	38.5855	51.7746	45.432	40.4942
0.17506	0.201134	0.251016	0.0877113	0.173719	0.176604	0.212495	0.154727	0.107122	273	0.103632	0.110225	0.139905	0.0574083	0.0903857	0.109938	0.101384	0.0832983	0.0636433	40.8023	45.1983	44.2645	34.5486	47.9702	37.7491	52.2888	46.1643	40.5878
0.173564	0.201843	0.246533	0.0801612	0.177916	0.188434	0.227732	0.163813	0.116318	274	0.102136	0.110934	0.135422	0.0498581	0.0945825	0.121767	0.116621	0.0923841	0.0728393	41.1539	45.0396	45.0695	37.8026	46.8386	35.3793	48.7903	43.6038	37.3789
0.163443	0.191493	0.247206	0.0764234	0.170753	0.184329	0.210867	0.153408	0.108183	275	0.0920142	0.100584	0.136095	0.0461204	0.0874199	0.117662	0.0997562	0.0819795	0.0647048	43.7025	47.4739	44.9468	39.6515	48.8034	36.1672	52.6924	46.5612	40.1895
0.176874	0.195561	0.247749	0.0829126	0.167953	0.179133	0.220112	0.148462	0.107653	276	0.105446	0.104652	0.136638	0.0526096	0.0846199	0.112466	0.109001	0.0770334	0.0641746	40.3838	46.4863	44.8483	36.5481	49.617	37.2164	50.4793	48.1124	40.3875
0.177119	0.213024	0.260833	0.0828845	0.175707	0.177774	0.238674	0.165254	0.119535	277	0.10569	0.122115	0.149722	0.0525814	0.0923741	0.111108	0.127562	0.0938256	0.0760566	40.3281	42.6755	42.5985	36.5606	47.4273	37.5008	46.5536	43.2235	36.3729
0.166888	0.190918	0.250528	0.0795291	0.171895	0.175926	0.22253	0.149069	0.106298	278	0.0954595	0.100009	0.139416	0.0492261	0.0885618	0.10926	0.111419	0.0776409	0.0628193	42.8003	47.6167	44.3508	38.1031	48.4792	37.8947	49.9309	47.9163	40.9024
0.168839	0.211218	0.242055	0.0838214	0.178528	0.18243	0.230932	0.166003	0.11802	279	0.0974101	0.120309	0.130944	0.0535184	0.0951951	0.115764	0.11982	0.0945739	0.0745415	42.3058	43.0404	45.9032	36.1519	46.6779	36.5436	48.1143	43.0286	36.8398
0.163214	0.193888	0.229159	0.0770558	0.167537	0.169374	0.215769	0.162955	0.110758	280	0.0917851	0.102979	0.118047	0.0467528	0.0842034	0.102707	0.104658	0.0915262	0.0672802	43.7638	46.8873	48.4866	39.3261	49.7403	39.3607	51.4955	43.8334	39.255
0.164204	0.19171	0.251221	0.0744462	0.170607	0.182492	0.221219	0.163248	0.111268	281	0.0927753	0.100801	0.14011	0.0441431	0.0872736	0.115826	0.110108	0.0918195	0.0677894	43.4999	47.4201	44.2285	40.7046	48.8452	36.5312	50.2266	43.7546	39.0754
0.160193	0.20223	0.235362	0.0706352	0.165575	0.164098	0.210133	0.149243	0.100859	282	0.0887642	0.111321	0.124251	0.0403321	0.0822419	0.0974316	0.0990214	0.0778144	0.0573804	44.5891	44.9532	47.2087	42.9008	50.3296	40.6261	52.8767	47.8606	43.1081
0.184285	0.206574	0.243866	0.0856591	0.182511	0.170426	0.230679	0.170759	0.12134	283	0.112856	0.115665	0.132755	0.0553561	0.0991776	0.103759	0.119568	0.0993304	0.0778618	38.7599	44.008	45.5624	35.3763	45.6594	39.1177	48.167	41.8301	35.8317
0.168517	0.195768	0.249365	0.0787354	0.173135	0.177439	0.222308	0.153129	0.109733	284	0.097088	0.104859	0.138254	0.0484324	0.0898021	0.110772	0.111197	0.0817001	0.0662548	42.3867	46.4372	44.5576	38.4872	48.1319	37.5717	49.9808	46.6461	39.6218
0.165897	0.202572	0.232882	0.0782345	0.180534	0.171419	0.201435	0.159821	0.103559	285	0.094468	0.111663	0.121771	0.0479315	0.0972009	0.104753	0.0903239	0.0883925	0.0600804	43.0561	44.8775	47.7114	38.7336	46.1593	38.891	55.1598	44.6928	41.9842
0.174265	0.196439	0.247551	0.0798449	0.170697	0.18816	0.214539	0.155335	0.108631	286	0.102836	0.10553	0.13644	0.0495419	0.0873639	0.121493	0.103428	0.0839068	0.0651526	40.9885	46.2785	44.8841	37.9524	48.8194	35.4309	51.7907	45.9835	40.0239
0.167837	0.178313	0.235449	0.071601	0.173991	0.166975	0.207551	0.149119	0.0991447	287	0.0964085	0.0874041	0.124338	0.0412979	0.0906579	0.100309	0.0964395	0.0776899	0.0556664	42.5583	50.9828	47.1911	42.3221	47.8951	39.9261	53.5345	47.9005	43.8533
0.159731	0.203705	0.25228	0.0771862	0.159159	0.16003	0.211269	0.15008	0.101276	288	0.088302	0.112796	0.141169	0.0468831	0.0758253	0.0933632	0.100158	0.0786515	0.0577975	44.7182	44.6277	44.0427	39.2597	52.3586	41.6589	52.5922	47.5936	42.9306
0.171317	0.196741	0.246218	0.0770937	0.17015	0.169202	0.228869	0.162658	0.113046	289	0.099888	0.105832	0.135107	0.0467907	0.0868163	0.102536	0.117758	0.0912296	0.0695682	41.6939	46.2075	45.1271	39.3068	48.9765	39.4006	48.5479	43.9133	38.4605
0.161904	0.202588	0.241383	0.0781076	0.164875	0.172629	0.225721	0.158999	0.106521	290	0.0904752	0.111679	0.130272	0.0478046	0.0815421	0.105963	0.11461	0.0875706	0.0630428	44.1179	44.8738	46.0309	38.7965	50.5432	38.6184	49.2249	44.9239	40.8166
0.163689	0.194001	0.244454	0.0722789	0.168024	0.179535	0.231618	0.148754	0.106322	291	0.0922603	0.103092	0.133343	0.0419759	0.0846904	0.112868	0.120507	0.0773254	0.0628436	43.6368	46.8602	45.4527	41.9251	49.5962	37.133	47.9718	48.0179	40.8931
0.152647	0.200101	0.235195	0.0765111	0.164201	0.179801	0.218579	0.161197	0.107373	292	0.0812187	0.109192	0.124084	0.0462081	0.0808681	0.113134	0.107468	0.0897687	0.0638944	46.7932	45.4316	47.2421	39.606	50.7507	37.078	50.8334	44.3113	40.4929
0.177437	0.202262	0.234662	0.0800112	0.177232	0.184983	0.21133	0.155437	0.103419	293	0.106008	0.111353	0.123551	0.0497081	0.0938989	0.118317	0.100219	0.0840085	0.0599407	40.2558	44.9463	47.3493	37.8735	47.0193	36.0393	52.5771	45.9534	42.0409
0.167826	0.203676	0.235535	0.0714026	0.173867	0.170757	0.209542	0.149494	0.104336	294	0.0963972	0.112767	0.124424	0.0410996	0.0905335	0.104091	0.0984308	0.0780656	0.0608581	42.5612	44.6342	47.1739	42.4397	47.9294	39.0418	53.0257	47.7802	41.6712
0.161093	0.198988	0.238408	0.0765924	0.166773	0.174017	0.23653	0.161965	0.110036	295	0.0896646	0.108079	0.127297	0.0462893	0.0834392	0.10735	0.125419	0.0905365	0.0665576	44.3399	45.6858	46.6054	39.564	49.9683	38.3105	46.9755	44.1012	39.5128
0.173791	0.202191	0.235548	0.0751512	0.171241	0.177526	0.215537	0.158548	0.105606	296	0.102362	0.111282	0.124437	0.0448482	0.087908	0.110859	0.104426	0.0871198	0.0621275	41.1003	44.9621	47.1714	40.3227	48.6643	37.5532	51.5509	45.0516	41.1703
0.159765	0.187624	0.24326	0.0750133	0.170228	0.16214	0.202997	0.143446	0.0957027	297	0.0883367	0.0967145	0.132149	0.0447103	0.0868951	0.0954734	0.0918857	0.0720177	0.0522244	44.7085	48.4529	45.6759	40.3969	48.9538	41.1167	54.7354	49.7947	45.4306
0.160488	0.189163	0.235307	0.0768363	0.163023	0.185411	0.217463	0.150124	0.103941	298	0.0890592	0.0982538	0.124196	0.0465333	0.0796895	0.118744	0.106352	0.0786958	0.0604627	44.5072	48.0586	47.2197	39.4384	51.1176	35.9562	51.0942	47.5796	41.8298
0.15432	0.185942	0.237979	0.0714416	0.16216	0.17285	0.211825	0.15642	0.101229	299	0.0828915	0.0950329	0.126868	0.0411386	0.0788271	0.106183	0.100714	0.0849918	0.0577505	46.286	48.8911	46.6894	42.4165	51.3894	38.5691	52.4541	45.6645	42.9505
0.167382	0.186152	0.237745	0.0756334	0.167228	0.1714	0.225447	0.154956	0.110316	300	0.0959537	0.0952429	0.126634	0.0453304	0.0838947	0.104733	0.114336	0.0835274	0.0668377	42.6739	48.8359	46.7354	40.0657	49.8322	38.8953	49.2848	46.096	39.4125
0.158769	0.192235	0.245393	0.0707498	0.178893	0.169282	0.221939	0.146723	0.101758	301	0.0873401	0.101325	0.134282	0.0404468	0.09556	0.102616	0.110828	0.0752942	0.0582794	44.9891	47.2907	45.2789	42.8313	46.5827	39.3819	50.0638	48.6827	42.7273
0.165116	0.200318	0.236798	0.0792299	0.170906	0.159621	0.224032	0.15409	0.106329	302	0.0936871	0.109409	0.125687	0.0489269	0.0875724	0.092954	0.112921	0.0826612	0.0628505	43.2597	45.3824	46.9222	38.247	48.7598	41.7657	49.5961	46.3552	40.8904
0.160459	0.189723	0.248342	0.0769896	0.161898	0.157354	0.218652	0.153015	0.0998113	303	0.08903	0.0988142	0.13723	0.0466865	0.0785645	0.0906875	0.107541	0.0815867	0.0563331	44.5153	47.9167	44.7413	39.3599	51.4728	42.3673	50.8165	46.6807	43.5604
0.165434	0.191925	0.24527	0.0788061	0.169235	0.173342	0.215391	0.164569	0.11121	304	0.0940056	0.101016	0.134158	0.0485031	0.0859015	0.106675	0.10428	0.09314	0.0677321	43.1764	47.367	45.3016	38.4526	49.2412	38.4596	51.5857	43.4035	39.0955
0.159739	0.184432	0.230162	0.0716631	0.154095	0.172203	0.210362	0.152189	0.101741	305	0.0883109	0.0935233	0.119051	0.0413601	0.0707622	0.105537	0.0992508	0.0807601	0.0582628	44.7157	49.2913	48.2752	42.2854	54.079	38.714	52.819	46.9342	42.7342
0.168935	0.183338	0.233144	0.0729749	0.161774	0.182575	0.227505	0.150063	0.104066	306	0.0975061	0.0924288	0.122032	0.0426719	0.0784404	0.115908	0.116394	0.0786343	0.0605878	42.2818	49.5855	47.6578	41.5253	51.5123	36.5147	48.839	47.5991	41.7795
0.166203	0.199195	0.237007	0.0734077	0.160722	0.172615	0.225884	0.149134	0.106836	307	0.0947741	0.108286	0.125896	0.0431046	0.0773889	0.105948	0.114773	0.077705	0.0633574	42.9768	45.6383	46.8809	41.2805	51.8493	38.6216	49.1895	47.8957	40.6964
0.176297	0.188452	0.238355	0.0773529	0.16899	0.171546	0.216473	0.154146	0.107123	308	0.104869	0.0975429	0.127244	0.0470499	0.0856566	0.104879	0.105362	0.0827176	0.0636448	40.516	48.2399	46.6158	39.175	49.3126	38.8623	51.3279	46.3382	40.5872
0.166367	0.190545	0.23957	0.074421	0.174529	0.169432	0.209212	0.15131	0.10385	309	0.0949384	0.0996357	0.128459	0.0441179	0.0911955	0.102765	0.0981013	0.0798814	0.060372	42.9343	47.7101	46.3794	40.7184	47.7476	39.3472	53.1092	47.2068	41.8663
0.160955	0.195624	0.237187	0.0744317	0.166182	0.167814	0.219301	0.149991	0.107343	310	0.0895264	0.104715	0.126076	0.0441286	0.0828483	0.101148	0.10819	0.078562	0.0638649	44.378	46.4713	46.8453	40.7125	50.1459	39.7264	50.6661	47.622	40.504
0.161786	0.188131	0.237711	0.0767902	0.159622	0.166066	0.206931	0.153698	0.107982	311	0.0903577	0.0972216	0.1266	0.0464871	0.0762885	0.0993994	0.0958199	0.0822695	0.0645041	44.1499	48.3223	46.7421	39.4621	52.2067	40.1447	53.6948	46.4733	40.2642
0.159605	0.201784	0.247623	0.0755452	0.167872	0.170055	0.222582	0.155369	0.104997	312	0.0881763	0.110875	0.136512	0.0452421	0.0845384	0.103388	0.11147	0.0839407	0.0615185	44.7534	45.0527	44.871	40.1125	49.6411	39.203	49.9193	45.9734	41.4091
0.152775	0.183351	0.248628	0.0694341	0.164669	0.163507	0.204459	0.146178	0.100676	313	0.081346	0.092442	0.137516	0.0391311	0.0813361	0.0968406	0.0933478	0.0747489	0.0571981	46.7542	49.582	44.6898	43.6429	50.6064	40.7729	54.344	48.8643	43.1862
0.164289	0.186075	0.239852	0.0726275	0.166955	0.172231	0.218845	0.154933	0.10228	314	0.09286	0.095166	0.128741	0.0423245	0.0836219	0.105564	0.107734	0.0835047	0.0588015	43.4775	48.8561	46.3248	41.7239	49.9136	38.7077	50.7717	46.1028	42.5091
0.154903	0.18789	0.239384	0.0738604	0.167017	0.162934	0.209016	0.144525	0.0992703	315	0.0834748	0.0969805	0.128273	0.0435574	0.0836837	0.0962676	0.0979048	0.0730961	0.055792	46.1117	48.3843	46.4154	41.0274	49.8951	40.9163	53.1592	49.4231	43.7979
0.153115	0.209075	0.236478	0.0723732	0.174348	0.156881	0.197718	0.143854	0.0975724	316	0.0816869	0.118166	0.125367	0.0420702	0.0910148	0.0902145	0.0866067	0.0724258	0.0540941	46.6501	43.4815	46.9858	41.8705	47.7971	42.495	56.1968	49.6534	44.56
0.162716	0.188259	0.244056	0.0775948	0.176135	0.167025	0.222099	0.155249	0.106094	317	0.091287	0.0973494	0.132945	0.0472918	0.092802	0.100358	0.110988	0.0838204	0.0626157	43.8978	48.2895	45.5269	39.0529	47.3121	39.9142	50.0277	46.009	40.9809
0.158183	0.191602	0.244766	0.0742423	0.166055	0.174107	0.213462	0.141884	0.10206	318	0.0867545	0.100693	0.133654	0.0439393	0.0827219	0.107441	0.102351	0.0704556	0.0585817	45.1556	47.4468	45.3949	40.8164	50.1841	38.2906	52.052	50.3429	42.6007
0.160968	0.189559	0.256991	0.0747641	0.173429	0.167907	0.214306	0.155882	0.101664	319	0.0895395	0.0986495	0.14588	0.044461	0.0900959	0.10124	0.103194	0.0844532	0.0581854	44.3744	47.9583	43.2354	40.5315	48.0503	39.7045	51.847	45.8223	42.7668
0.159367	0.184837	0.23079	0.0710104	0.166675	0.170782	0.207499	0.158114	0.097408	320	0.0879386	0.0939277	0.119678	0.0407074	0.0833419	0.104116	0.0963877	0.0866851	0.0539297	44.8201	49.1834	48.1439	42.6741	49.9974	39.036	53.5478	45.1755	44.6352
0.152878	0.189134	0.225847	0.0671907	0.166998	0.168095	0.214533	0.143139	0.101364	321	0.0814497	0.098225	0.114736	0.0368877	0.0836651	0.101428	0.103422	0.0717106	0.0578861	46.7225	48.0659	49.1975	45.1	49.9007	39.6602	51.792	49.9015	42.8931
0.155618	0.187205	0.230536	0.0739013	0.152822	0.177008	0.210097	0.150449	0.104614	322	0.0841893	0.0962955	0.119425	0.0435982	0.0694891	0.110341	0.098986	0.0790204	0.0611356	45.9	48.5614	48.1969	41.0047	54.5295	37.6631	52.8856	47.4769	41.5607
0.161698	0.200641	0.237285	0.073776	0.169556	0.175416	0.219316	0.151081	0.106607	323	0.0902697	0.109732	0.126174	0.043473	0.0862225	0.108749	0.108205	0.0796522	0.0631284	44.174	45.3093	46.826	41.0744	49.148	38.005	50.6626	47.2784	40.7838
0.154343	0.190119	0.230651	0.0745624	0.159312	0.162168	0.216188	0.150585	0.100507	324	0.0829146	0.0992103	0.119539	0.0442594	0.0759787	0.0955018	0.105077	0.0791561	0.0570288	46.279	47.8169	48.1729	40.6412	52.3083	41.1095	51.3957	47.4342	43.2589
0.152972	0.191452	0.247867	0.0720795	0.160265	0.168361	0.212677	0.144546	0.0989587	325	0.0815437	0.100543	0.136756	0.0417765	0.0769315	0.101694	0.101566	0.0731176	0.0554805	46.6938	47.4839	44.8269	42.0411	51.9973	39.5975	52.244	49.4157	43.9357
0.14282	0.177827	0.237419	0.065278	0.167522	0.163196	0.205116	0.139	0.0930644	326	0.0713913	0.0869178	0.126308	0.0349749	0.0841884	0.0965298	0.0940052	0.0675714	0.0495862	50.013	51.1222	46.7995	46.4215	49.7448	40.8506	54.1698	51.3875	46.7184
0.149609	0.181876	0.238459	0.0693344	0.161298	0.168077	0.203296	0.15346	0.101988	327	0.0781806	0.0909665	0.127348	0.0390313	0.0779651	0.10141	0.092185	0.0820309	0.0585095	47.7434	49.9842	46.5955	43.7057	51.6641	39.6643	54.6548	46.5456	42.6309
0.1507	0.181434	0.223214	0.0689961	0.157295	0.161409	0.203411	0.139298	0.0913969	328	0.0792714	0.0905248	0.112103	0.038693	0.0739619	0.094742	0.0923001	0.0678691	0.0479186	47.3979	50.1059	49.7778	43.9199	52.9789	41.303	54.6239	51.2777	47.5709
0.159888	0.194029	0.233649	0.0739381	0.164192	0.169478	0.204477	0.143252	0.0932415	329	0.0884592	0.10312	0.122538	0.0436351	0.0808586	0.102811	0.0933663	0.0718238	0.0497632	44.6742	46.8533	47.5546	40.9843	50.7536	39.3366	54.3391	49.8621	46.6297
0.152988	0.190776	0.241777	0.0707342	0.179099	0.164324	0.212294	0.151321	0.0995074	330	0.0815597	0.0998665	0.130666	0.0404311	0.095766	0.0976578	0.101183	0.0798923	0.0560292	46.6889	47.6524	45.956	42.8407	46.5291	40.5701	52.3383	47.2034	43.6935
0.165071	0.186916	0.23061	0.0762696	0.16778	0.173354	0.213961	0.155837	0.101762	331	0.0936428	0.0960068	0.119499	0.0459666	0.084447	0.106687	0.10285	0.0844083	0.0582838	43.2713	48.6364	48.1814	39.7315	49.6681	38.457	51.9305	45.8355	42.7254
0.143691	0.185891	0.229823	0.0720269	0.161485	0.163122	0.223298	0.151857	0.105457	332	0.0722622	0.0949817	0.118712	0.0417239	0.0781513	0.0964549	0.112187	0.0804282	0.0619787	49.7099	48.9046	48.3464	42.0718	51.6045	40.8693	49.7592	47.0368	41.2285
0.154233	0.191044	0.241653	0.0733986	0.155442	0.157559	0.210702	0.144715	0.095819	333	0.0828047	0.100135	0.130542	0.0430956	0.0721089	0.0908918	0.0995914	0.0732861	0.0523408	46.3121	47.5853	45.9796	41.2856	53.6105	42.3123	52.7336	49.3582	45.3754
0.15606	0.194383	0.244202	0.0727579	0.160117	0.167588	0.212326	0.151757	0.102779	334	0.0846318	0.103474	0.133091	0.0424549	0.0767834	0.100921	0.101215	0.0803283	0.0593005	45.7698	46.7681	45.4997	41.6491	52.0453	39.7801	52.3303	47.0678	42.3027
0.154632	0.182322	0.234317	0.0685169	0.1628	0.169191	0.212767	0.150187	0.10365	335	0.0832031	0.0914127	0.123205	0.0382138	0.0794664	0.102525	0.101656	0.078758	0.0601722	46.1927	49.8619	47.4192	44.2271	51.1876	39.4031	52.222	47.5599	41.947
0.159319	0.18339	0.226228	0.0689663	0.160064	0.170198	0.200399	0.149697	0.0966041	336	0.0878907	0.0924806	0.115117	0.0386633	0.0767302	0.103532	0.0892883	0.0782681	0.0531259	44.8336	49.5715	49.1146	43.9389	52.0627	39.17	55.4448	47.7155	45.0066
0.155961	0.180068	0.238866	0.06924	0.156375	0.169865	0.216193	0.149091	0.0997576	337	0.0845324	0.0891587	0.127755	0.038937	0.0730415	0.103199	0.105082	0.0776626	0.0562793	45.799	50.486	46.5161	43.7652	53.2908	39.2468	51.3945	47.9093	43.5839
0.147582	0.179956	0.22556	0.068434	0.15772	0.161403	0.196703	0.138134	0.0944477	338	0.0761536	0.0890467	0.114449	0.038131	0.0743867	0.0947359	0.0855915	0.0667057	0.0509694	48.3992	50.5175	49.2601	44.2806	52.8362	41.3046	56.4869	51.7095	46.0342
0.146554	0.173109	0.240604	0.0654156	0.157074	0.171639	0.205123	0.133839	0.0914272	339	0.0751256	0.0822	0.129493	0.0351126	0.073741	0.104973	0.0940123	0.0624103	0.047949	48.7387	52.5155	46.1801	46.3238	53.0534	38.8411	54.1679	53.3691	47.555
0.165373	0.190639	0.222568	0.0719404	0.170973	0.168849	0.216311	0.159058	0.108042	340	0.0939448	0.0997298	0.111457	0.0416373	0.0876397	0.102182	0.1052	0.0876299	0.0645642	43.1923	47.6865	49.9224	42.1224	48.7406	39.483	51.3664	44.9071	40.2418
0.154212	0.188558	0.230996	0.0712705	0.155609	0.163644	0.21232	0.141089	0.0928035	341	0.082783	0.0976494	0.119885	0.0409675	0.0722753	0.0969777	0.101209	0.0696609	0.0493252	46.3185	48.2127	48.1009	42.5183	53.5532	40.7387	52.3319	50.6264	46.8498
0.150695	0.184692	0.239268	0.0714559	0.160105	0.167763	0.211335	0.149535	0.0987619	342	0.0792662	0.0937833	0.128157	0.0411529	0.0767721	0.101096	0.100224	0.0781067	0.0552836	47.3995	49.2219	46.438	42.408	52.0491	39.7387	52.5758	47.767	44.0233
0.151368	0.187014	0.226768	0.0718075	0.147748	0.154755	0.210685	0.143991	0.0952734	343	0.0799392	0.0961051	0.115657	0.0415045	0.064415	0.0880884	0.0995744	0.0725623	0.0517951	47.1888	48.6108	48.9977	42.2004	56.4022	43.0788	52.7379	49.6063	45.6353
0.159708	0.185977	0.227244	0.0689413	0.162521	0.161221	0.21409	0.158104	0.102985	344	0.0882794	0.0950679	0.116133	0.0386382	0.0791881	0.094554	0.102978	0.086675	0.0595067	44.7245	48.8819	48.8951	43.9548	51.2753	41.3512	51.8994	45.1783	42.2181
0.157531	0.186753	0.233127	0.0684337	0.171207	0.157364	0.2071	0.156993	0.104735	345	0.0861019	0.0958444	0.122016	0.0381307	0.0878742	0.090697	0.0959886	0.0855648	0.0612565	45.3427	48.6787	47.6612	44.2809	48.6739	42.3647	53.651	45.4978	41.5127
0.152337	0.188211	0.238339	0.0704045	0.164122	0.154804	0.21076	0.153002	0.0990931	346	0.0809085	0.097302	0.127228	0.0401015	0.0807887	0.0881375	0.0996489	0.0815739	0.0556148	46.8885	48.3017	46.619	43.0413	50.7752	43.0652	52.7193	46.6846	43.8762
0.152648	0.189288	0.2435	0.0693665	0.163099	0.163898	0.21066	0.142588	0.0987152	347	0.0812195	0.0983789	0.132389	0.0390635	0.0797654	0.0972314	0.0995487	0.0711592	0.0552369	46.793	48.0269	45.6308	43.6854	51.0938	40.6757	52.7443	50.0944	44.0441
0.154718	0.181419	0.234693	0.0724713	0.155819	0.161186	0.205482	0.140917	0.0926585	348	0.0832898	0.0905095	0.123582	0.0421683	0.0724857	0.0945198	0.0943706	0.0694884	0.0491803	46.1668	50.1101	47.3431	41.8138	53.4808	41.36	54.0735	50.6884	46.9231
0.151061	0.182613	0.242477	0.0724336	0.16024	0.155741	0.20704	0.145266	0.096125	349	0.0796324	0.0917042	0.131366	0.0421306	0.0769065	0.089074	0.0959288	0.0738376	0.0526467	47.2846	49.7823	45.8233	41.8356	52.0054	42.8062	53.6665	49.1708	45.231
0.151691	0.186706	0.238114	0.0678867	0.161521	0.161332	0.206815	0.145256	0.0982088	350	0.0802627	0.0957971	0.127003	0.0375836	0.0781872	0.0946652	0.0957037	0.0738269	0.0547305	47.0881	48.691	46.663	44.6377	51.593	41.3227	53.7249	49.1744	44.2712
0.159692	0.188614	0.233998	0.072764	0.158943	0.169511	0.209743	0.141363	0.0962991	351	0.0882638	0.0977054	0.122887	0.042461	0.0756098	0.102844	0.0986323	0.0699343	0.0528208	44.7289	48.1984	47.4837	41.6456	52.4296	39.3288	52.9748	50.5285	45.1492
0.155076	0.181263	0.214932	0.0679871	0.153378	0.157073	0.198944	0.14528	0.0952348	352	0.0836472	0.0903538	0.103821	0.0376841	0.0700447	0.0904061	0.0878325	0.0738514	0.0517566	46.0604	50.1532	51.696	44.5717	54.332	42.4432	55.8506	49.1661	45.6537
0.158985	0.18559	0.229366	0.071553	0.158481	0.159469	0.210652	0.152654	0.100425	353	0.0875565	0.0946812	0.118255	0.04125	0.0751473	0.0928027	0.0995411	0.0812257	0.0569471	44.9278	48.9838	48.4426	42.3505	52.5827	41.8053	52.7462	46.7911	43.2941
0.148937	0.170943	0.240761	0.0718539	0.164349	0.164296	0.213067	0.152445	0.0968316	354	0.0775087	0.0800337	0.12965	0.0415508	0.0810154	0.0976296	0.101956	0.0810167	0.0533534	47.9588	53.181	46.15	42.1731	50.7052	40.5771	52.1484	46.8552	44.9009
0.147899	0.180244	0.238301	0.0709575	0.166494	0.166158	0.214134	0.150721	0.0995354	355	0.0764708	0.0893346	0.12719	0.0406545	0.0831612	0.0994914	0.103023	0.0792921	0.0560571	48.2954	50.4368	46.6264	42.7059	50.0517	40.1224	51.8885	47.3914	43.6812
0.144484	0.186112	0.233217	0.066515	0.153738	0.156615	0.208045	0.149495	0.0948603	356	0.0730556	0.095203	0.122106	0.036212	0.0704051	0.0899483	0.0969341	0.0780669	0.051382	49.437	48.8464	47.6428	45.5582	54.2046	42.5672	53.4072	47.7798	45.834
0.157204	0.174725	0.226421	0.0641485	0.161846	0.170284	0.215334	0.153048	0.103834	357	0.0857752	0.0838159	0.11531	0.0338455	0.0785129	0.103617	0.104223	0.0816199	0.0603558	45.4369	52.0298	49.0727	47.2389	51.4892	39.1503	51.5994	46.6706	41.8728
0.153006	0.185868	0.228974	0.0647724	0.156574	0.164659	0.204795	0.142948	0.0960426	358	0.0815776	0.0949593	0.117863	0.0344694	0.073241	0.0979928	0.0936843	0.0715198	0.0525643	46.6835	48.9105	48.5255	46.7838	53.2229	40.4876	54.2547	49.9681	45.2698
0.148214	0.193961	0.239214	0.0749976	0.169159	0.158966	0.208307	0.159408	0.106307	359	0.0767851	0.103052	0.128103	0.0446946	0.0858261	0.0922996	0.0971955	0.087979	0.0628289	48.193	46.8698	46.4485	40.4053	49.2632	41.9376	53.3402	44.8088	40.8987
0.154961	0.184101	0.223506	0.0699711	0.152665	0.159564	0.20274	0.145052	0.0954429	360	0.0835328	0.0931922	0.112395	0.039668	0.0693315	0.0928976	0.0916285	0.0736237	0.0519647	46.0944	49.3799	49.7129	43.3079	54.5858	41.7804	54.8048	49.2433	45.5542
0.147944	0.180382	0.231412	0.072596	0.156069	0.16422	0.21026	0.148821	0.0942074	361	0.0765154	0.0894726	0.120301	0.042293	0.0727358	0.097553	0.0991488	0.0773921	0.0507291	48.2808	50.3982	48.0145	41.742	53.3951	40.596	52.8447	47.9964	46.1517
0.147937	0.184234	0.225464	0.0634576	0.156446	0.162268	0.20681	0.141553	0.0913832	362	0.0765089	0.0933245	0.114353	0.0331546	0.0731124	0.0956017	0.0956988	0.0701244	0.047905	48.283	49.3445	49.2811	47.7532	53.2666	41.0842	53.7262	50.4607	47.578
0.15498	0.177768	0.235612	0.0659031	0.159574	0.167752	0.212886	0.150586	0.101142	363	0.0835517	0.0868586	0.124501	0.0356001	0.0762407	0.101085	0.101775	0.0791577	0.0576635	46.0888	51.1393	47.1585	45.9812	52.2224	39.7412	52.1927	47.4337	42.9875
0.14936	0.196908	0.228059	0.0758667	0.157235	0.158738	0.20792	0.140297	0.0957138	364	0.0779316	0.105999	0.116948	0.0455636	0.0739016	0.0920715	0.0968088	0.0688689	0.0522356	47.823	46.1683	48.7203	39.9425	52.9992	41.9979	53.4394	50.9122	45.4253
0.1474	0.192467	0.228875	0.0671746	0.156108	0.159596	0.194357	0.146631	0.0949507	365	0.0759716	0.101558	0.117764	0.0368716	0.0727747	0.0929293	0.0832461	0.0752023	0.0514724	48.459	47.2337	48.5467	45.1108	53.3818	41.7722	57.1685	48.7132	45.7904
0.143418	0.182146	0.223254	0.0682644	0.170413	0.164474	0.215633	0.140918	0.0955594	366	0.0719892	0.0912373	0.112143	0.0379613	0.0870797	0.097807	0.104522	0.069489	0.0520811	49.8045	49.9099	49.7689	44.3907	48.9008	40.5333	51.5278	50.6882	45.4987
0.154474	0.172891	0.213325	0.0666423	0.172804	0.171299	0.21475	0.154381	0.102572	367	0.0830452	0.081982	0.102214	0.0363393	0.0894703	0.104632	0.103638	0.0829526	0.0590933	46.2399	52.5817	52.0853	45.4712	48.2243	38.9183	51.7398	46.2677	42.3882
0.153568	0.182715	0.22584	0.0709725	0.158251	0.162895	0.189261	0.143685	0.0890259	368	0.082139	0.0918063	0.114729	0.0406695	0.0749175	0.096228	0.0781497	0.0722564	0.0455477	46.5128	49.7545	49.199	42.6969	52.659	40.9262	58.7079	49.7119	48.8377
0.162661	0.182231	0.249122	0.0757521	0.164786	0.176551	0.208511	0.140986	0.0931087	369	0.0912323	0.0913221	0.138011	0.0454491	0.081453	0.109885	0.0974001	0.0695574	0.0496305	43.9126	49.8867	44.601	40.0029	50.5705	37.7605	53.2878	50.6636	46.6962
0.163346	0.187782	0.235971	0.0704024	0.160128	0.150057	0.208594	0.131859	0.0872422	370	0.0919172	0.0968726	0.124859	0.0400994	0.076795	0.0833899	0.097483	0.0604307	0.043764	43.7284	48.4121	47.0869	43.0426	52.0416	44.4277	53.2667	54.1703	49.8363
0.163205	0.169142	0.241668	0.0755143	0.159918	0.154186	0.205429	0.150463	0.0993281	371	0.0917767	0.0782327	0.130557	0.0452112	0.0765851	0.0875195	0.0943176	0.0790343	0.0558498	43.7661	53.7473	45.9768	40.1289	52.1099	43.2378	54.0874	47.4725	43.7724
0.138656	0.175549	0.235538	0.065137	0.157341	0.161973	0.207234	0.135618	0.0933795	372	0.0672278	0.0846404	0.124427	0.034834	0.0740081	0.0953061	0.0961226	0.0641891	0.0499012	51.5148	51.7854	47.1733	46.522	52.9634	41.1592	53.6163	52.6691	46.5608
0.155666	0.187708	0.232891	0.065839	0.159112	0.157088	0.199469	0.147803	0.0960183	373	0.0842376	0.0967993	0.12178	0.035536	0.0757782	0.090421	0.0883575	0.0763749	0.0525401	45.8857	48.431	47.7095	46.0259	52.3742	42.4392	55.7036	48.3267	45.2812
0.153454	0.186908	0.231526	0.0676793	0.161649	0.162505	0.205955	0.148306	0.0990371	374	0.0820258	0.0959989	0.120415	0.0373763	0.0783158	0.095838	0.0948437	0.0768776	0.0555588	46.5471	48.6384	47.9907	44.7745	51.552	41.0245	53.9493	48.1629	43.901
0.154665	0.177427	0.240231	0.0673701	0.166066	0.166533	0.212764	0.141511	0.0916396	375	0.0832368	0.0865181	0.12912	0.037067	0.0827326	0.0998667	0.101653	0.0700824	0.0481613	46.1827	51.2374	46.2518	44.98	50.1809	40.032	52.2226	50.4756	47.4448
0.150556	0.176095	0.229794	0.063514	0.142933	0.167675	0.202031	0.132987	0.0879155	376	0.0791272	0.0851855	0.118683	0.0332109	0.0595992	0.101009	0.09092	0.061558	0.0444372	47.4433	51.6252	48.3525	47.7108	58.3026	39.7594	54.997	53.7111	49.4546
0.149796	0.191368	0.231574	0.069815	0.152783	0.157315	0.207408	0.147528	0.0938658	377	0.0783671	0.100459	0.120463	0.0395119	0.0694492	0.0906479	0.0962968	0.0760993	0.0503876	47.684	47.5049	47.9809	43.4048	54.5437	42.3779	53.5713	48.417	46.3196
0.150073	0.192429	0.23744	0.0717892	0.159326	0.1654	0.203678	0.137639	0.0944031	378	0.078644	0.10152	0.126329	0.0414862	0.0759925	0.0987333	0.0925674	0.0662102	0.0509248	47.596	47.2428	46.7954	42.2111	52.3037	40.3063	54.5522	51.8957	46.056
0.156867	0.190677	0.234749	0.0759874	0.156017	0.164522	0.203137	0.147299	0.096857	379	0.0854387	0.099768	0.123638	0.0456844	0.0726839	0.0978549	0.0920255	0.0758706	0.0533788	45.5344	47.677	47.3318	39.879	53.4129	40.5215	54.6977	48.4922	44.8891
0.148402	0.169693	0.222752	0.0668513	0.150965	0.160403	0.202322	0.146232	0.0923639	380	0.0769733	0.0787839	0.111641	0.0365482	0.0676319	0.093736	0.0912108	0.0748031	0.0488857	48.1318	53.5727	49.881	45.329	55.2004	41.5621	54.918	48.8462	47.0728
0.137001	0.188859	0.233425	0.068091	0.152769	0.166077	0.204524	0.144247	0.0968659	381	0.0655722	0.0979496	0.122314	0.037788	0.0694352	0.0994099	0.0934127	0.0728186	0.0533877	52.1373	48.136	47.6003	44.5037	54.5487	40.1421	54.3267	49.5182	44.885
0.153181	0.183099	0.22788	0.0710918	0.150972	0.15585	0.2032	0.143953	0.0914086	382	0.081752	0.0921897	0.116769	0.0407888	0.0676387	0.0891831	0.0920886	0.0725247	0.0479303	46.6303	49.6503	48.7586	42.6252	55.1979	42.7762	54.6808	49.6193	47.5648
0.139481	0.167981	0.226157	0.0629713	0.142323	0.158926	0.206447	0.152013	0.0977086	383	0.0680524	0.0770723	0.115046	0.0326682	0.0589899	0.0922595	0.0953359	0.0805841	0.0542304	51.2103	54.1186	49.1301	48.122	58.5522	41.9482	53.8206	46.9886	44.4979
0.157446	0.17767	0.218015	0.0663407	0.152763	0.152157	0.198479	0.148497	0.100167	384	0.0860178	0.0867609	0.106904	0.0360377	0.0694294	0.08549	0.0873683	0.0770687	0.056689	45.3669	51.1674	50.9648	45.6779	54.5508	43.8145	55.9812	48.1009	43.4056
0.1398	0.174966	0.233389	0.0628005	0.161115	0.162584	0.209507	0.136907	0.0900745	385	0.0683719	0.0840573	0.122278	0.0324975	0.0777821	0.0959175	0.0983954	0.065478	0.0465963	51.0932	51.958	47.6078	48.2529	51.7228	41.0044	53.0347	52.1732	48.2692
0.14469	0.175363	0.230264	0.0650289	0.150611	0.162818	0.199039	0.131466	0.0883814	386	0.0732618	0.0844544	0.119153	0.0347258	0.0672774	0.0961516	0.0879279	0.0600378	0.0449032	49.3665	51.8404	48.2539	46.5994	55.3303	40.9455	55.8238	54.3322	49.1939
0.144954	0.176515	0.22778	0.063022	0.147467	0.158407	0.215134	0.1357	0.0913873	387	0.0735259	0.0856054	0.116669	0.032719	0.0641333	0.0917402	0.104023	0.064271	0.047909	49.2766	51.5023	48.78	48.0833	56.51	42.0857	51.6475	52.6373	47.5758
0.154307	0.194808	0.234869	0.0749861	0.16199	0.153918	0.20544	0.14237	0.0935763	388	0.0828788	0.103899	0.123758	0.0446831	0.0786567	0.0872517	0.0943288	0.0709415	0.050098	46.2898	46.666	47.3077	40.4115	51.4435	43.313	54.0845	50.1711	46.4629
0.153288	0.185804	0.229631	0.0739242	0.156612	0.171597	0.214807	0.146669	0.0903905	389	0.0818595	0.0948952	0.11852	0.0436212	0.0732787	0.10493	0.103696	0.0752404	0.0469122	46.5976	48.9273	48.3868	40.992	53.2101	38.8507	51.726	48.7005	48.1005
0.148016	0.17134	0.232866	0.066942	0.155992	0.152607	0.192971	0.13589	0.0865797	390	0.0765877	0.0804307	0.121755	0.0366389	0.0726589	0.0859401	0.0818602	0.0644615	0.0431015	48.2572	53.0578	47.7146	45.2676	53.4215	43.6852	57.5791	52.5635	50.2176
0.145237	0.180404	0.234403	0.0617348	0.160249	0.162586	0.209068	0.14426	0.0966664	391	0.0738086	0.0894953	0.123292	0.0314318	0.0769155	0.0959196	0.0979574	0.0728317	0.0531881	49.1806	50.3918	47.4018	49.0858	52.0025	41.0039	53.1458	49.5137	44.9776
0.149882	0.176286	0.228075	0.0689311	0.155542	0.155703	0.210433	0.139479	0.0917638	392	0.0784537	0.0853767	0.116964	0.0386281	0.0722087	0.0890363	0.0993224	0.0680506	0.0482856	47.6564	51.5691	48.7169	43.9613	53.5761	42.8166	52.8011	51.2109	47.3806
0.144215	0.183204	0.233849	0.0624371	0.156239	0.166276	0.204557	0.127887	0.0830633	393	0.0727861	0.0922948	0.122738	0.032134	0.072906	0.099609	0.0934459	0.0564581	0.0395851	49.5293	49.6218	47.514	48.5337	53.337	40.0941	54.3179	55.853	52.3435
0.152126	0.182761	0.231621	0.0663373	0.152602	0.163138	0.212425	0.142161	0.0960413	394	0.0806971	0.0918517	0.12051	0.0360343	0.0692682	0.096471	0.101314	0.070732	0.052563	46.9537	49.7421	47.971	45.6802	54.6084	40.8653	52.3061	50.245	45.2704
0.150631	0.174015	0.243284	0.0675292	0.15701	0.155181	0.210231	0.143515	0.0946501	395	0.0792023	0.0831061	0.132173	0.0372262	0.0736763	0.0885143	0.0991198	0.0720865	0.0511719	47.4196	52.242	45.6713	44.874	53.0753	42.9606	52.8519	49.7708	45.9358
0.151069	0.176531	0.22102	0.0644283	0.154039	0.15254	0.208362	0.1499	0.0999764	396	0.0796399	0.0856224	0.109909	0.0341253	0.0707052	0.0858735	0.0972505	0.0784715	0.0564981	47.2822	51.4974	50.2719	47.0337	54.099	43.7043	53.3261	47.6508	43.4885
0.155183	0.181648	0.23301	0.0701246	0.154505	0.162402	0.203779	0.13874	0.0882901	397	0.0837547	0.0907385	0.121899	0.0398216	0.0711719	0.0957354	0.0926679	0.0673118	0.0448118	46.0285	50.0469	47.6852	43.2131	53.9356	41.0504	54.5253	51.4836	49.2448
0.149833	0.18663	0.228658	0.068888	0.157378	0.165669	0.200416	0.137818	0.0883776	398	0.0784041	0.095721	0.117547	0.0385849	0.0740443	0.0990026	0.0893049	0.0663898	0.0448993	47.6722	48.7108	48.5928	43.9889	52.9512	40.2408	55.4402	51.828	49.196
0.149578	0.17634	0.218273	0.0627255	0.152975	0.158365	0.193171	0.143597	0.0896252	399	0.0781499	0.085431	0.107162	0.0324225	0.0696418	0.0916983	0.0820602	0.0721685	0.0461469	47.7533	51.5533	50.9047	48.3106	54.4751	42.0968	57.5195	49.7424	48.5112
0.139835	0.1671	0.221483	0.063385	0.151771	0.153902	0.20359	0.132918	0.0847327	400	0.068406	0.0761911	0.110372	0.033082	0.0684375	0.0872355	0.0924786	0.0614898	0.0412544	51.0808	54.4039	50.1669	47.8079	54.9073	43.3176	54.576	53.7387	51.3123
0.155613	0.187521	0.223273	0.0716437	0.160846	0.165567	0.215574	0.140558	0.100832	401	0.0841843	0.0966119	0.112162	0.0413407	0.0775123	0.0989002	0.104463	0.0691298	0.0573539	45.9015	48.4794	49.7647	42.2968	51.8095	40.2657	51.5419	50.8177	43.1194
0.151786	0.176629	0.231335	0.0673621	0.146894	0.157452	0.194216	0.146126	0.0873336	402	0.0803573	0.0857196	0.120224	0.0370591	0.0635611	0.0907856	0.083105	0.0746973	0.0438553	47.0588	51.469	48.0304	44.9853	56.7301	42.3409	57.21	48.8815	49.7841
0.144645	0.171346	0.219718	0.0646364	0.15307	0.15671	0.191837	0.137689	0.0848925	403	0.0732162	0.0804369	0.108607	0.0343334	0.0697368	0.0900429	0.0807256	0.0662606	0.0414143	49.382	53.0558	50.5699	46.8823	54.4413	42.5415	57.9196	51.8767	51.2156
0.145145	0.184667	0.226406	0.0669251	0.153878	0.155268	0.204554	0.143746	0.0917473	404	0.0737165	0.0937578	0.115295	0.0366221	0.0705442	0.0886009	0.0934424	0.0723177	0.048269	49.2118	49.2287	49.076	45.279	54.1556	42.9366	54.3188	49.6907	47.3892
0.146503	0.172926	0.219524	0.0653579	0.157496	0.162879	0.211664	0.135663	0.0902843	405	0.0750742	0.0820173	0.108413	0.0350548	0.0741624	0.096212	0.100553	0.0642344	0.046806	48.7558	52.571	50.6146	46.3648	52.9115	40.9303	52.4942	52.6515	48.1571
0.150704	0.176128	0.212272	0.065271	0.152658	0.151969	0.210591	0.143934	0.0912671	406	0.0792755	0.0852186	0.101161	0.034968	0.0693248	0.0853022	0.0994796	0.0725055	0.0477889	47.3966	51.6154	52.3438	46.4265	54.5882	43.8686	52.7616	49.6259	47.6385
0.14265	0.178679	0.228675	0.068293	0.151048	0.165124	0.201378	0.13696	0.0925938	407	0.0712215	0.0877702	0.117564	0.0379899	0.0677142	0.0984568	0.0902671	0.0655319	0.0491156	50.0726	50.8783	48.589	44.3721	55.1703	40.3738	55.1753	52.1527	46.9559
0.13663	0.16698	0.223071	0.0605977	0.151536	0.160878	0.210757	0.133063	0.0878705	408	0.0652017	0.0760708	0.111959	0.0302946	0.0682023	0.0942109	0.0996462	0.0616345	0.0443923	52.2787	54.4432	49.8099	50.0069	54.9926	41.4394	52.7199	53.6802	49.4799
0.146448	0.168529	0.244243	0.068962	0.159733	0.147035	0.213141	0.143854	0.0947736	409	0.0750195	0.0776196	0.133132	0.038659	0.0764	0.0803682	0.10203	0.0724259	0.0512954	48.774	53.9428	45.4921	43.9416	52.1703	45.3407	52.1303	49.6534	45.8759
0.135813	0.170298	0.216804	0.0608731	0.153767	0.15005	0.210967	0.144703	0.0914884	410	0.0643847	0.0793894	0.105693	0.0305701	0.0704336	0.0833836	0.0998555	0.0732747	0.0480102	52.5932	53.3822	51.2495	49.7807	54.1946	44.4296	52.6676	49.3621	47.5232
0.147343	0.176476	0.216748	0.0680264	0.152478	0.163083	0.207465	0.140068	0.0919239	411	0.0759144	0.0855669	0.105637	0.0377234	0.0691442	0.0964167	0.0963536	0.068639	0.0484456	48.4778	51.5136	51.2627	44.546	54.6528	40.8789	53.5566	50.9958	47.2981
0.138142	0.175177	0.227299	0.0626898	0.156544	0.152839	0.193481	0.128803	0.0804322	412	0.0667132	0.0842677	0.116188	0.0323868	0.0732109	0.0861725	0.0823699	0.0573745	0.0369539	51.7067	51.8956	48.8833	48.3381	53.2331	43.6188	57.4274	55.4556	54.0558
0.147376	0.18072	0.222995	0.0661949	0.14925	0.152705	0.194521	0.131308	0.0841902	413	0.0759478	0.0898112	0.111884	0.0358919	0.0659171	0.0860386	0.0834104	0.0598789	0.0407119	48.4668	50.3038	49.8267	45.7785	55.8346	43.6571	57.1202	54.3979	51.6429
0.164287	0.178006	0.222036	0.067775	0.149432	0.152552	0.209289	0.13422	0.0888145	414	0.0928585	0.0870966	0.110925	0.037472	0.0660989	0.0858858	0.0981778	0.0627917	0.0453363	43.4779	51.0709	50.0419	44.7112	55.7666	43.7008	53.0898	53.2174	48.954
0.146356	0.178642	0.230995	0.063455	0.155429	0.15919	0.203185	0.140358	0.0927825	415	0.0749276	0.0877331	0.119884	0.0331519	0.0720954	0.092523	0.092074	0.0689296	0.0493042	48.8046	50.8889	48.101	47.7552	53.6152	41.8788	54.6847	50.8902	46.8604
0.152082	0.180479	0.239939	0.0656472	0.145107	0.154445	0.196657	0.138693	0.089498	416	0.0806536	0.0895698	0.128827	0.0353442	0.0617736	0.0877779	0.085546	0.0672644	0.0460197	46.9671	50.371	46.3082	46.1604	57.4289	43.1654	56.4999	51.5012	48.5801
0.147688	0.194811	0.246612	0.0728436	0.159919	0.147584	0.216416	0.148773	0.0942066	417	0.0762595	0.103902	0.135501	0.0425406	0.0765852	0.0809177	0.105304	0.077344	0.0507283	48.3645	46.6653	45.055	41.6001	52.1099	45.1719	51.3415	48.0119	46.152
0.139914	0.169845	0.233408	0.0657544	0.154932	0.158638	0.205388	0.153982	0.0930399	418	0.0684855	0.0789359	0.122296	0.0354514	0.0715991	0.0919711	0.0942771	0.0825535	0.0495616	51.0518	53.5247	47.6039	46.0852	53.7869	42.0245	54.0981	46.3876	46.7308
0.137303	0.176136	0.230517	0.0599473	0.147307	0.154357	0.217889	0.145426	0.0942585	419	0.0658745	0.0852271	0.119406	0.0296443	0.0639738	0.0876907	0.106778	0.073997	0.0507802	52.0226	51.613	48.2008	50.5494	56.5711	43.1898	50.9944	49.1169	46.1266
0.14477	0.186622	0.223813	0.0675853	0.146819	0.15177	0.201614	0.135518	0.0857236	420	0.0733413	0.0957133	0.112702	0.0372823	0.063486	0.0851032	0.0905033	0.0640895	0.0422453	49.3394	48.7129	49.6446	44.8367	56.7591	43.9261	55.1107	52.7078	50.7192
0.153633	0.168829	0.220468	0.0606694	0.153442	0.155945	0.201879	0.136361	0.0907739	421	0.0822043	0.0779199	0.109357	0.0303663	0.0701091	0.0892782	0.0907683	0.0649325	0.0472956	46.493	53.8468	50.3978	49.9478	54.3092	42.7501	55.0384	52.3819	47.8973
0.14602	0.167524	0.228488	0.0617614	0.150816	0.148861	0.196035	0.139734	0.089003	422	0.0745912	0.0766153	0.117377	0.0314584	0.0674822	0.0821939	0.0849241	0.0683051	0.0455248	48.917	54.2662	48.6289	49.0646	55.2551	44.7847	56.6792	51.1176	48.8503
0.142153	0.177168	0.228329	0.0627363	0.15714	0.157682	0.210175	0.13941	0.090144	423	0.070724	0.0862591	0.117218	0.0324333	0.0738067	0.0910149	0.099064	0.0679811	0.0466657	50.2478	51.3123	48.6626	48.3022	53.0312	42.2793	52.866	51.2364	48.232
0.148462	0.181953	0.22534	0.0656767	0.139507	0.15568	0.197589	0.12861	0.0853952	424	0.0770339	0.0910437	0.114229	0.0353737	0.056174	0.0890131	0.086478	0.0571815	0.0419169	48.1122	49.963	49.3081	46.1397	59.734	42.8229	56.2334	55.5388	50.9142
0.141137	0.175982	0.228553	0.0655332	0.158006	0.157026	0.21066	0.140366	0.0872077	425	0.0697081	0.0850727	0.117442	0.0352301	0.074673	0.0903594	0.0995485	0.0689372	0.0437295	50.6095	51.6582	48.615	46.2407	52.7405	42.4558	52.7444	50.8875	49.856
0.146254	0.175319	0.223115	0.0621161	0.151126	0.156201	0.19444	0.136203	0.0859976	426	0.074825	0.08441	0.112004	0.0318131	0.067793	0.0895348	0.083329	0.064774	0.0425194	48.8389	51.8535	49.7999	48.7845	55.1415	42.6799	57.1441	52.4429	50.5575
0.135431	0.168575	0.212917	0.0585181	0.151156	0.149394	0.201818	0.138442	0.0839003	427	0.0640024	0.0776663	0.101806	0.028215	0.0678229	0.0827274	0.0907074	0.0670136	0.0404221	52.7417	53.9279	52.1852	51.7841	55.1306	44.6247	55.055	51.5945	51.8213
0.150645	0.169529	0.223226	0.0651025	0.154537	0.154022	0.202449	0.141236	0.088646	428	0.0792166	0.0786196	0.112115	0.0347995	0.0712039	0.0873551	0.0913376	0.0698074	0.0451677	47.4151	53.6246	49.7752	46.5467	53.9244	43.2839	54.8836	50.5739	49.0471
0.144063	0.171576	0.20509	0.0591779	0.146244	0.167029	0.204234	0.143356	0.0896651	429	0.0726348	0.0806671	0.0939794	0.0288749	0.0629111	0.100363	0.0931234	0.0719274	0.0461869	49.5813	52.9847	54.1766	51.2067	56.9822	39.9131	54.4037	49.826	48.4896
0.158097	0.177378	0.244427	0.0732594	0.15811	0.143113	0.190258	0.146944	0.0945729	430	0.0866686	0.0864687	0.133316	0.0429564	0.0747764	0.0764462	0.079147	0.0755155	0.0510946	45.1802	51.2517	45.4578	41.364	52.706	46.5833	58.4002	48.6094	45.9733
0.144476	0.1721	0.210312	0.0633595	0.149327	0.156948	0.207586	0.134649	0.08965	431	0.0730476	0.0811909	0.0992008	0.0330565	0.0659937	0.0902817	0.0964747	0.06322	0.0461717	49.4397	52.8234	52.8316	47.8271	55.8059	42.4768	53.5254	53.0481	48.4978
0.142566	0.17046	0.21981	0.0618605	0.148247	0.142611	0.200708	0.127594	0.0878248	432	0.0711373	0.0795506	0.108699	0.0315574	0.0649132	0.0759442	0.0895967	0.0561656	0.0443465	50.1021	53.3317	50.5487	48.9861	56.2127	46.7473	55.3596	55.9811	49.5057
0.134198	0.165719	0.219158	0.0593044	0.148879	0.152701	0.198641	0.13527	0.0832494	433	0.062769	0.0748096	0.108047	0.0290014	0.0655456	0.0860345	0.0875296	0.0638417	0.0397711	53.2264	54.8575	50.6991	51.0975	55.9739	43.6582	55.9357	52.8043	52.2265
0.133028	0.171102	0.220887	0.0594758	0.141427	0.161644	0.197204	0.13576	0.0884074	434	0.0615991	0.0801931	0.109776	0.0291728	0.058094	0.0949775	0.0860927	0.0643315	0.0449291	53.6945	53.1314	50.3022	50.9502	58.9231	41.2429	56.3433	52.6138	49.1794
0.134993	0.180502	0.219441	0.0639034	0.137481	0.151377	0.193391	0.145278	0.0918183	435	0.063564	0.089593	0.10833	0.0336004	0.0541481	0.0847099	0.0822794	0.0738494	0.0483401	52.913	50.3646	50.6337	47.4201	60.6143	44.0403	57.4543	49.1668	47.3525
0.153135	0.177454	0.230514	0.0663429	0.16226	0.158777	0.199885	0.150787	0.0975745	436	0.0817066	0.086545	0.119402	0.0360398	0.0789269	0.0921102	0.0887738	0.0793582	0.0540963	46.6441	51.2297	48.2016	45.6764	51.3578	41.9877	55.5875	47.3706	44.559
0.133444	0.168028	0.226191	0.0629661	0.150947	0.16041	0.205192	0.134808	0.0830142	437	0.0620155	0.0771193	0.115079	0.0326631	0.0676139	0.0937436	0.094081	0.0633799	0.0395359	53.527	54.1034	49.1228	48.1259	55.2069	41.5601	54.1498	52.9852	52.3745
0.138784	0.172288	0.227392	0.0608371	0.160003	0.155863	0.194104	0.150686	0.0919811	438	0.0673557	0.081379	0.116281	0.0305341	0.0766697	0.0891961	0.0829931	0.079257	0.0485029	51.4673	52.7657	48.8632	49.8101	52.0824	42.7727	57.243	47.4024	47.2687
0.142343	0.171744	0.231003	0.0641737	0.152343	0.150377	0.200456	0.134195	0.0870865	439	0.0709142	0.0808354	0.119892	0.0338707	0.0690094	0.0837099	0.0893452	0.0627663	0.0436082	50.1807	52.9328	48.0994	47.2203	54.7012	44.3331	55.4291	53.2275	49.9254
0.133559	0.162897	0.22709	0.0593558	0.140332	0.131005	0.211942	0.134404	0.0909039	440	0.0621305	0.071988	0.115979	0.0290528	0.0569989	0.0643384	0.100831	0.062975	0.0474256	53.4809	55.8077	48.9282	51.0532	59.3829	50.8886	52.4252	53.1448	47.8288
0.151781	0.161727	0.228034	0.0614177	0.144703	0.156956	0.208843	0.144817	0.0908924	441	0.0803523	0.070818	0.116923	0.0311147	0.0613692	0.0902898	0.0977317	0.0733889	0.0474141	47.0603	56.2114	48.7257	49.3392	57.5894	42.4746	53.2032	49.3232	47.8349
0.144097	0.167995	0.237282	0.0648006	0.145891	0.16268	0.19835	0.138849	0.0878362	442	0.0726679	0.0770862	0.126171	0.0344976	0.0625575	0.0960129	0.0872392	0.0674207	0.044358	49.5699	54.1141	46.8267	46.7635	57.1203	40.9804	56.0176	51.4432	49.4992
0.143128	0.180182	0.207523	0.0648807	0.147631	0.161807	0.1995	0.136953	0.0874385	443	0.0716996	0.0892731	0.0964119	0.0345777	0.0642978	0.09514	0.0883893	0.0655243	0.0439603	49.9053	50.454	53.5416	46.7057	56.447	41.2014	55.6947	52.1556	49.7244
0.137944	0.16635	0.220087	0.0576878	0.153784	0.138232	0.2104	0.129382	0.0853851	444	0.0665152	0.0754411	0.108976	0.0273848	0.0704503	0.0715655	0.0992886	0.0579539	0.0419068	51.7809	54.6492	50.485	52.5294	54.1887	48.228	52.8095	55.2073	50.9202
0.136316	0.17216	0.216164	0.0600817	0.137574	0.148231	0.193406	0.137068	0.0848597	445	0.0648875	0.0812513	0.105053	0.0297787	0.0542411	0.0815646	0.0822944	0.0656398	0.0413814	52.3992	52.8049	51.4012	50.4364	60.5733	44.9748	57.4498	52.1116	51.2355
0.145602	0.174062	0.223724	0.0609303	0.147605	0.158255	0.191968	0.134053	0.0823785	446	0.0741732	0.0831527	0.112613	0.0306273	0.0642716	0.0915883	0.0808565	0.0626248	0.0389002	49.0575	52.2281	49.6644	49.7339	56.457	42.1261	57.8801	53.2837	52.7787
0.139635	0.160993	0.226094	0.0593631	0.139161	0.142176	0.197252	0.134868	0.0858991	447	0.0682068	0.0700839	0.114983	0.02906	0.055828	0.0755094	0.0861407	0.0634394	0.0424209	51.1536	56.4677	49.1438	51.0469	59.8825	46.8902	56.3296	52.9618	50.6155
0.136972	0.168054	0.232663	0.0620755	0.149898	0.146627	0.199565	0.136483	0.0872875	448	0.0655436	0.0771449	0.121552	0.0317724	0.0665642	0.07996	0.0884535	0.0650541	0.0438093	52.1482	54.0952	47.7562	48.8164	55.5935	45.4669	55.6768	52.3353	49.8104
0.134783	0.162754	0.218353	0.0584782	0.154058	0.144594	0.202651	0.139546	0.0878516	449	0.0633541	0.0718453	0.107242	0.0281752	0.0707248	0.0779278	0.0915401	0.0681173	0.0443733	52.9954	55.8566	50.8859	51.8194	54.0921	46.106	54.8288	51.1864	49.4906
0.148685	0.180257	0.219862	0.0652436	0.144276	0.160689	0.192435	0.133994	0.0852966	450	0.077256	0.0893477	0.108751	0.0349405	0.060943	0.0940226	0.0813237	0.0625658	0.0418184	48.0403	50.4331	50.5368	46.446	57.7595	41.4879	57.7396	53.3071	50.973
0.131749	0.164667	0.229079	0.0599525	0.14094	0.148681	0.197075	0.136042	0.0875717	451	0.0603208	0.0737584	0.117968	0.0296495	0.0576069	0.0820139	0.0859634	0.0646138	0.0440934	54.2155	55.2077	48.5035	50.5451	59.1267	44.8389	56.3802	52.5047	49.6488
0.146319	0.168733	0.225279	0.0657167	0.145533	0.153811	0.212165	0.144425	0.0959571	452	0.0748905	0.0778242	0.114168	0.0354136	0.0622	0.0871444	0.101054	0.072996	0.0524789	48.817	53.8774	49.3215	46.1116	57.2607	43.3432	52.3701	49.4574	45.3101
0.148067	0.17185	0.217136	0.0640591	0.141341	0.142112	0.194513	0.135289	0.0860575	453	0.0766385	0.0809409	0.106025	0.033756	0.0580074	0.0754451	0.0834019	0.0638605	0.0425792	48.2407	52.9003	51.1711	47.3048	58.9592	46.9114	57.1227	52.797	50.5224
0.137944	0.167927	0.224992	0.0615761	0.141673	0.148697	0.20144	0.142913	0.0894456	454	0.0665151	0.0770183	0.11388	0.031273	0.05834	0.0820306	0.0903286	0.0714844	0.0459673	51.781	54.1359	49.3846	49.2124	58.8208	44.8338	55.1585	49.9805	48.6086
0.133913	0.172136	0.220974	0.0574485	0.143969	0.148829	0.192196	0.135847	0.0847683	455	0.062484	0.0812269	0.109863	0.0271454	0.0606353	0.0821627	0.0810845	0.064418	0.0412901	53.3397	52.8124	50.2823	52.7482	57.883	44.794	57.8115	52.5803	51.2907
0.145437	0.16705	0.224256	0.0649793	0.142954	0.156974	0.196174	0.130061	0.0853426	456	0.0740081	0.0761411	0.113145	0.0346763	0.0596205	0.090307	0.0850633	0.0586323	0.0418644	49.1132	54.4202	49.5466	46.6349	58.2939	42.47	56.6389	54.9194	50.9455
0.146386	0.172302	0.231188	0.0640479	0.146095	0.141725	0.200593	0.134757	0.0860382	457	0.0749573	0.0813931	0.120077	0.0337449	0.0627617	0.0750579	0.0894819	0.0633287	0.0425599	48.7947	52.7614	48.0608	47.3131	57.0405	47.0396	55.3913	53.0054	50.5337
0.140488	0.173943	0.227695	0.060845	0.145919	0.144653	0.196369	0.139645	0.0858909	458	0.0690598	0.0830337	0.116583	0.030542	0.0625854	0.0779865	0.085258	0.0682166	0.0424126	50.8431	52.2638	48.7983	49.8037	57.1094	46.0873	56.5828	51.15	50.6203
0.138561	0.1578	0.210415	0.0580686	0.148981	0.148527	0.188884	0.13587	0.0845619	459	0.0671325	0.0668914	0.0993039	0.0277656	0.0656475	0.0818601	0.0777726	0.0644412	0.0410836	51.5503	57.6101	52.8057	52.1849	55.9356	44.8853	58.8251	52.5713	51.4159
0.140543	0.176344	0.218033	0.0649493	0.147292	0.150544	0.200377	0.137422	0.0874842	460	0.0691142	0.0854348	0.106922	0.0346463	0.0639583	0.0838769	0.0892663	0.0659931	0.0440059	50.8234	51.5522	50.9606	46.6564	56.5771	44.284	55.4509	51.9777	49.6984
0.138153	0.169152	0.214637	0.0643286	0.146255	0.148567	0.192644	0.136347	0.0840944	461	0.0667246	0.0782433	0.103526	0.0340255	0.0629214	0.0819	0.0815324	0.0649182	0.0406162	51.7024	53.7439	51.7669	47.1066	56.9782	44.8732	57.677	52.3874	51.7017
0.143773	0.179847	0.226866	0.0653157	0.153507	0.142093	0.208786	0.138259	0.0891854	462	0.0723446	0.0889379	0.115755	0.0350127	0.0701738	0.075426	0.0976749	0.0668301	0.0457071	49.6814	50.548	48.9766	46.3947	54.2863	46.9177	53.2177	51.663	48.7504
0.136956	0.171359	0.215785	0.0611332	0.154184	0.148401	0.198437	0.147198	0.0894786	463	0.0655278	0.0804501	0.104674	0.0308301	0.0708507	0.0817345	0.0873254	0.0757695	0.0460004	52.1542	53.0518	51.4915	49.5689	54.048	44.9233	55.9933	48.5255	48.5907
0.146643	0.16179	0.217477	0.0615976	0.143648	0.144151	0.207331	0.136449	0.084641	464	0.0752147	0.0708807	0.106366	0.0312946	0.0603151	0.0774844	0.0962202	0.0650207	0.0411627	48.7091	56.1896	51.0909	49.1951	58.012	46.2478	53.5911	52.3481	51.3679
0.139278	0.169042	0.240166	0.0614493	0.159793	0.145976	0.20083	0.13093	0.0814444	465	0.0678497	0.0781333	0.129055	0.0311463	0.0764599	0.0793092	0.0897185	0.0595012	0.0379661	51.2848	53.7789	46.2643	49.3138	52.1507	45.6696	55.3261	54.5549	53.384
0.140976	0.154327	0.222139	0.0610728	0.147549	0.151622	0.213797	0.139096	0.0861869	466	0.0695477	0.0634179	0.111028	0.0307698	0.0642154	0.0849557	0.102686	0.0676672	0.0427086	50.6671	58.9068	50.0187	49.6178	56.4785	43.9689	51.9704	51.3521	50.4465
0.129138	0.161969	0.213487	0.0584889	0.142021	0.146337	0.19465	0.133725	0.0841527	467	0.0577096	0.0710602	0.102376	0.0281858	0.0586874	0.0796702	0.0835388	0.0622969	0.0406745	55.3118	56.1274	52.0458	51.8099	58.6769	45.557	57.0825	53.4144	51.6659
0.133065	0.180057	0.234716	0.0638105	0.145442	0.152027	0.206892	0.129563	0.0851261	468	0.0616364	0.0891482	0.123605	0.0335075	0.062109	0.0853601	0.0957805	0.0581343	0.0416478	53.6795	50.489	47.3386	47.4891	57.2965	43.8519	53.705	55.1304	51.0752
0.141737	0.162524	0.223104	0.0596612	0.149669	0.14676	0.200301	0.122969	0.0739656	469	0.0703087	0.0716146	0.111993	0.0293582	0.0663361	0.0800936	0.0891896	0.0515406	0.0304874	50.395	55.9359	49.8024	50.7918	55.6783	45.4256	55.4721	58.0866	58.7817
0.134808	0.166948	0.222023	0.065447	0.152085	0.147952	0.195976	0.131877	0.0842668	470	0.0633795	0.0760386	0.110912	0.0351439	0.0687517	0.081285	0.0848648	0.0604487	0.0407885	52.9854	54.4536	50.045	46.3017	54.7939	45.0598	56.6963	54.1629	51.596
0.134282	0.176962	0.219867	0.0617251	0.143558	0.150457	0.192443	0.13662	0.0812896	471	0.0628533	0.0860531	0.108756	0.0314221	0.060225	0.0837905	0.0813317	0.065191	0.0378113	53.193	51.3721	50.5356	49.0935	58.0484	44.3094	57.7372	52.2828	53.4857
0.139171	0.168079	0.218737	0.0611624	0.150776	0.152688	0.205724	0.129909	0.0815929	472	0.0677424	0.0771702	0.107625	0.0308594	0.0674429	0.086021	0.0946128	0.0584804	0.0381146	51.3243	54.087	50.7968	49.5452	55.2695	43.6621	54.0098	54.9836	53.2869
0.146246	0.162981	0.220089	0.0633468	0.145582	0.141369	0.198763	0.131491	0.0831878	473	0.0748177	0.0720714	0.108978	0.0330438	0.0622489	0.0747028	0.0876515	0.0600619	0.0397096	48.8413	55.7791	50.4847	47.8367	57.2414	47.1578	55.9014	54.3222	52.2652
0.140619	0.1717	0.212644	0.0627053	0.147796	0.149998	0.199327	0.143861	0.0885466	474	0.0691905	0.0807909	0.101533	0.0324023	0.0644628	0.0833318	0.0882157	0.0724322	0.0450683	50.7958	52.9465	52.2521	48.3261	56.384	44.4449	55.7432	49.6512	49.1021
0.133662	0.160087	0.220059	0.0609021	0.147288	0.14506	0.199979	0.136739	0.0874495	475	0.0622335	0.0691781	0.108948	0.0305991	0.0639549	0.0783937	0.0888678	0.0653107	0.0439713	53.4397	56.7872	50.4915	49.7569	56.5784	45.9579	55.5614	52.2371	49.7181
0.134259	0.157002	0.216816	0.0594273	0.142218	0.150709	0.192988	0.142221	0.0858242	476	0.0628308	0.0660933	0.105705	0.0291243	0.0588846	0.0840427	0.0818767	0.0707928	0.042346	53.2019	57.903	51.2468	50.9917	58.5955	44.2352	57.5742	50.2235	50.6597
0.134571	0.177997	0.216573	0.06225	0.139176	0.146796	0.191657	0.138694	0.0880862	477	0.0631429	0.0870878	0.105462	0.031947	0.0558429	0.0801291	0.0805454	0.0672652	0.0446079	53.0786	51.0734	51.3042	48.6796	59.8761	45.4146	57.9741	51.5009	49.3588
0.141771	0.16756	0.206205	0.0627023	0.144999	0.14655	0.18701	0.143104	0.0842031	478	0.0703428	0.0766509	0.0950937	0.0323993	0.0616658	0.0798835	0.075899	0.0716756	0.0407249	50.3829	54.2546	53.8839	48.3284	57.4716	45.4907	59.4145	49.9137	51.635
0.134941	0.173711	0.226074	0.0623323	0.135391	0.147623	0.197372	0.129129	0.082515	479	0.0635129	0.0828021	0.114963	0.0320292	0.0520575	0.0809568	0.0862608	0.0577	0.0390368	52.933	52.3335	49.148	48.6153	61.5502	45.16	56.2953	55.3158	52.6913
0.13803	0.170566	0.22012	0.0597277	0.144313	0.146275	0.193477	0.134978	0.087087	480	0.0666017	0.0796567	0.109008	0.0294247	0.0609798	0.0796079	0.0823655	0.0635497	0.0436087	51.7485	53.2985	50.4776	50.7353	57.7448	45.5764	57.4287	52.9186	49.9251
0.136573	0.164051	0.224089	0.0524017	0.136388	0.154693	0.19074	0.131235	0.0791592	481	0.0651448	0.0731417	0.112978	0.0220986	0.053055	0.0880267	0.0796289	0.0598061	0.0356809	52.3005	55.4152	49.5834	57.8284	61.1	43.096	58.2526	54.4281	54.9251
0.136656	0.163093	0.209555	0.0585463	0.141861	0.155447	0.197545	0.133969	0.0849721	482	0.0652269	0.0721834	0.0984439	0.0282432	0.0585279	0.0887807	0.0864337	0.0625405	0.0414938	52.2691	55.7408	53.0224	51.7591	58.7428	42.887	56.246	53.3172	51.1677
0.135117	0.169561	0.220265	0.0599081	0.154595	0.143319	0.199531	0.133811	0.0833181	483	0.0636888	0.0786515	0.109154	0.0296051	0.071262	0.0766523	0.0884197	0.062382	0.0398399	52.8641	53.6145	50.4443	50.5825	53.9042	46.5163	55.6862	53.3804	52.1834
0.136262	0.163591	0.212991	0.058876	0.14955	0.147523	0.200196	0.137933	0.0869435	484	0.0648336	0.072682	0.10188	0.028573	0.0662169	0.0808561	0.0890852	0.0665044	0.0434652	52.42	55.5709	52.167	51.4693	55.7226	45.1908	55.5011	51.785	50.0075
0.13537	0.168124	0.222025	0.0626136	0.1484	0.151006	0.193372	0.131389	0.0795035	485	0.0639415	0.077215	0.110914	0.0323106	0.0650671	0.0843396	0.0822609	0.0599606	0.0360253	52.7654	54.0726	50.0444	48.3969	56.1544	44.1483	57.4598	54.3641	54.6872
0.142771	0.178936	0.232837	0.0671849	0.141371	0.155431	0.197906	0.127232	0.0797247	486	0.0713422	0.0880268	0.121726	0.0368819	0.0580381	0.0887647	0.0867949	0.0558039	0.0362465	50.0303	50.8054	47.7205	45.1039	58.9464	42.8914	56.1434	56.1402	54.5355
0.143892	0.169669	0.214392	0.0624438	0.146501	0.14613	0.200826	0.131087	0.086059	487	0.0724639	0.0787602	0.103281	0.0321408	0.0631679	0.0794632	0.0897151	0.0596582	0.0425807	49.6403	53.5802	51.8261	48.5285	56.8824	45.6215	55.327	54.4895	50.5215
0.147196	0.173703	0.217814	0.065722	0.149632	0.140975	0.203928	0.133457	0.0866803	488	0.0757676	0.0827944	0.106703	0.035419	0.0662983	0.0743086	0.0928173	0.0620286	0.043202	48.5261	52.3358	51.0119	46.1079	55.6923	47.2896	54.4854	53.5217	50.1593
0.135854	0.170362	0.21922	0.0634754	0.14904	0.136534	0.195773	0.136164	0.0830222	489	0.0644254	0.0794528	0.108109	0.0331724	0.0657063	0.0698675	0.0846614	0.0647354	0.039544	52.5775	53.3623	50.6848	47.7398	55.9135	48.8278	56.7552	52.4578	52.3694
0.13201	0.17146	0.227476	0.0616419	0.143513	0.152895	0.194196	0.13497	0.0834256	490	0.0605814	0.080551	0.116365	0.0313388	0.0601797	0.0862283	0.0830846	0.0635409	0.0399474	54.1085	53.0205	48.8452	49.1598	58.0667	43.6029	57.216	52.922	52.1162
0.130154	0.169914	0.222353	0.0601921	0.142698	0.142797	0.195176	0.130731	0.0780573	491	0.0587256	0.0790054	0.111242	0.0298891	0.0593648	0.0761308	0.0840647	0.0593025	0.034579	54.88	53.5029	49.9707	50.3439	58.3983	46.6862	56.9287	54.6378	55.7004
0.150618	0.175575	0.220526	0.0677808	0.14103	0.15509	0.188115	0.133621	0.0828417	492	0.0791892	0.0846658	0.109415	0.0374778	0.0576963	0.0884238	0.0770043	0.0621921	0.0393634	47.4237	51.778	50.3846	44.7074	59.0892	42.9857	59.0654	53.4562	52.4836
0.129389	0.156421	0.216913	0.056125	0.138459	0.133697	0.201908	0.123014	0.0782628	493	0.0579609	0.0655116	0.105802	0.025822	0.0551258	0.0670304	0.0907971	0.0515853	0.0347846	55.2043	58.1183	51.2237	53.992	60.1862	49.864	55.0305	58.0655	55.5542
0.151854	0.168336	0.226329	0.0615743	0.143036	0.151055	0.196017	0.13735	0.083441	494	0.0804252	0.077427	0.115218	0.0312712	0.0597027	0.0843885	0.0849061	0.0659214	0.0399628	47.0377	54.0045	49.0927	49.2138	58.2604	44.134	56.6844	52.0048	52.1066
0.129085	0.163848	0.216698	0.0596194	0.143802	0.148977	0.193149	0.137388	0.0849677	495	0.0576569	0.0729393	0.105587	0.0293163	0.0604683	0.0823099	0.0820383	0.0659593	0.0414895	55.3343	55.4837	51.2745	50.8275	57.9502	44.7498	57.526	51.9905	51.1703
0.134493	0.164427	0.195982	0.0581494	0.148397	0.155764	0.1826	0.121467	0.077904	496	0.0630646	0.0735177	0.0848706	0.0278464	0.0650638	0.0890971	0.0714887	0.050038	0.0344257	53.1095	55.2885	56.6946	52.1124	56.1556	42.7999	60.8495	58.8051	55.8101
0.131486	0.163762	0.221582	0.0591012	0.135857	0.153186	0.180757	0.139244	0.0827239	497	0.0600576	0.0728524	0.110471	0.0287982	0.052524	0.0865197	0.0696455	0.0678156	0.0392457	54.324	55.5131	50.1445	51.2731	61.3388	43.52	61.47	51.2974	52.5583
0.129476	0.164502	0.2142	0.055595	0.148671	0.149739	0.212639	0.121482	0.075087	498	0.0580473	0.0735925	0.103089	0.025292	0.0653382	0.0830725	0.101528	0.050053	0.0316087	55.1675	55.2633	51.8727	54.5067	56.052	44.5219	52.2533	58.7979	57.9039
0.141161	0.177012	0.206973	0.0582422	0.138072	0.146581	0.197494	0.132511	0.0794749	499	0.0697321	0.0861027	0.0958622	0.0279391	0.0547388	0.0799141	0.0863833	0.0610826	0.0359967	50.6009	51.3577	53.6838	52.0294	60.3549	45.4812	56.2604	53.9038	54.7069
0.142674	0.170741	0.225728	0.0637864	0.143246	0.147474	0.192435	0.131688	0.0867864	500	0.0712451	0.0798319	0.114617	0.0334834	0.0599124	0.0808075	0.0813236	0.0602591	0.0433081	50.0643	53.2439	49.2235	47.5071	58.1751	45.2057	57.7396	54.2409	50.098
0.139776	0.164595	0.216584	0.0593737	0.138641	0.144943	0.201723	0.127095	0.081934	501	0.0683477	0.0736861	0.105472	0.0290707	0.0553077	0.0782766	0.0906122	0.0556664	0.0384557	51.1021	55.2319	51.3017	51.0378	60.1073	45.995	55.0809	56.2009	53.065
0.137551	0.16854	0.212739	0.0597675	0.148918	0.138648	0.209733	0.131596	0.0840517	502	0.0661223	0.0776309	0.101628	0.0294645	0.0655842	0.0719808	0.0986223	0.0601675	0.0405734	51.9289	53.9392	52.2288	50.7015	55.9594	48.0836	52.9773	54.2786	51.728
0.136335	0.161531	0.206026	0.0601488	0.145929	0.148463	0.214688	0.138297	0.0887385	503	0.0649065	0.0706221	0.0949152	0.0298457	0.0625953	0.0817961	0.103576	0.0668689	0.0452603	52.3919	56.2796	53.9305	50.3801	57.1055	44.9046	51.7548	51.6485	48.9959
0.131335	0.161826	0.213398	0.0563565	0.131657	0.14103	0.197776	0.13121	0.0836685	504	0.0599061	0.0709166	0.102287	0.0260535	0.0483234	0.074363	0.086665	0.0597811	0.0401902	54.3867	56.1772	52.0676	53.7702	63.2959	47.2714	56.1803	54.4385	51.9649
0.127606	0.160377	0.21369	0.0564687	0.137033	0.146215	0.205338	0.128763	0.0811698	505	0.0561775	0.0694675	0.102579	0.0261656	0.0536999	0.0795484	0.0942264	0.0573349	0.0376916	55.9759	56.6848	51.9964	53.6634	60.8125	45.5949	54.1115	55.4727	53.5646
0.13488	0.17179	0.224371	0.0625452	0.149056	0.150988	0.200012	0.131981	0.0833237	506	0.0634515	0.0808807	0.11326	0.0322421	0.0657226	0.0843213	0.0889012	0.060552	0.0398455	52.9571	52.9188	49.5212	48.4498	55.9074	44.1536	55.5521	54.1205	52.1799
0.138539	0.16334	0.215289	0.0610008	0.15377	0.138777	0.198393	0.137788	0.0857665	507	0.06711	0.0724313	0.104178	0.0306978	0.0704371	0.0721101	0.0872816	0.0663599	0.0422882	51.5586	55.6562	51.6101	49.6765	54.1933	48.0388	56.0056	51.8393	50.6938
0.13845	0.164723	0.21486	0.0584682	0.147475	0.142317	0.199734	0.134718	0.0788822	508	0.0670218	0.0738142	0.103749	0.0281652	0.0641419	0.0756504	0.0886228	0.0632897	0.0354039	51.5915	55.189	51.7133	51.8282	56.5067	46.8438	55.6296	53.0207	55.118
0.127924	0.159756	0.213751	0.0572271	0.139312	0.140397	0.196167	0.129518	0.0771798	509	0.0564957	0.0688464	0.10264	0.0269241	0.0559782	0.0737308	0.0850554	0.0580899	0.0337015	55.8366	56.9051	51.9816	52.9522	59.818	47.4842	56.6412	55.1493	56.3337
0.134242	0.160366	0.213165	0.0563696	0.129153	0.139394	0.188411	0.131845	0.0779444	510	0.062813	0.0694564	0.102054	0.0260665	0.0458196	0.0727271	0.0772999	0.0604164	0.0344662	53.209	56.6887	52.1244	53.7578	64.523	47.8262	58.9727	54.1762	55.7811
0.14104	0.16173	0.209699	0.0592179	0.136378	0.152907	0.197521	0.13375	0.0838049	511	0.0696113	0.070821	0.0985881	0.0289149	0.0530447	0.0862398	0.08641	0.062321	0.0403266	50.6443	56.2104	52.986	51.1721	61.1047	43.5996	56.2528	53.4047	51.8803
0.128034	0.161932	0.205004	0.053112	0.14467	0.143322	0.214781	0.12036	0.0770396	512	0.056605	0.0710231	0.0938927	0.022809	0.0613366	0.0766557	0.10367	0.0489316	0.0335614	55.789	56.1402	54.1995	57.0549	57.6024	46.5152	51.7322	59.3457	56.4362
0.14318	0.172959	0.224699	0.0575995	0.138396	0.155859	0.187085	0.132239	0.0758649	513	0.0717516	0.08205	0.113588	0.0272965	0.0550631	0.0891925	0.0759738	0.06081	0.0323866	49.8872	52.561	49.4488	52.6099	60.2135	42.7737	59.3907	54.0149	57.3101
0.143715	0.169731	0.218479	0.066658	0.13779	0.146112	0.197739	0.135872	0.0840362	514	0.0722861	0.078822	0.107368	0.036355	0.0544568	0.0794458	0.0866283	0.0644434	0.0405579	49.7017	53.5606	50.8567	45.4604	60.4785	45.627	56.1907	52.5705	51.7376
0.131439	0.167594	0.222095	0.055479	0.13746	0.139779	0.186261	0.134758	0.0800255	515	0.0600102	0.076685	0.110984	0.025176	0.0541268	0.0731123	0.0751501	0.0633298	0.0365472	54.3436	54.2436	50.0286	54.6207	60.6236	47.6943	59.6534	53.0049	54.3305
0.138879	0.157041	0.217696	0.0583068	0.146551	0.134977	0.199471	0.129648	0.0805771	516	0.0674506	0.0661322	0.106585	0.0280038	0.0632175	0.0683103	0.0883602	0.058219	0.0370988	51.4322	57.8886	51.0395	51.9717	56.8631	49.3912	55.7028	55.0944	53.9586
0.135825	0.160933	0.212249	0.0581979	0.143354	0.147945	0.187718	0.123754	0.0716264	517	0.0643965	0.0700235	0.101138	0.0278949	0.0600203	0.0812785	0.0766064	0.0523252	0.0281481	52.5887	56.4889	52.3494	52.0689	58.1313	45.0617	59.1906	57.7183	60.7015
0.135034	0.162331	0.213275	0.0596931	0.140492	0.142589	0.200888	0.136432	0.0786008	518	0.0636058	0.0714222	0.102164	0.0293901	0.057159	0.0759219	0.0897766	0.0650031	0.0351225	52.8966	56.0022	52.0976	50.7647	59.3152	46.7546	55.3101	52.3548	55.3153
0.139583	0.157665	0.215389	0.0574418	0.139461	0.142823	0.18077	0.126432	0.0711924	519	0.0681539	0.0667555	0.104278	0.0271388	0.0561275	0.0761561	0.0696591	0.0550032	0.0277141	51.173	57.6598	51.5862	52.7543	59.7539	46.6779	61.4654	56.4957	61.0715
0.129145	0.156686	0.211344	0.0557338	0.148075	0.143962	0.20055	0.123525	0.0791175	520	0.0577161	0.0657768	0.100233	0.0254308	0.0647418	0.077295	0.0894391	0.0520963	0.0356392	55.309	58.02	52.5737	54.371	56.2777	46.3086	55.4031	57.8253	54.954
0.140975	0.171327	0.225888	0.0610502	0.141443	0.147618	0.194956	0.130032	0.0815913	521	0.0695468	0.0804182	0.114777	0.0307471	0.0581099	0.0809509	0.0838452	0.0586032	0.038113	50.6674	53.0616	49.1886	49.6363	58.9164	45.1617	56.9928	54.9316	53.2879
0.139806	0.161717	0.219586	0.0605171	0.131025	0.134193	0.197921	0.132189	0.0842112	522	0.0683778	0.070808	0.108475	0.0302141	0.0476922	0.0675262	0.0868095	0.0607599	0.0407329	51.0911	56.2149	50.6003	50.0735	63.6009	49.6798	56.1392	54.0354	51.63
0.141521	0.174543	0.22375	0.0616546	0.141926	0.138241	0.199739	0.131611	0.0841144	523	0.0700919	0.0836335	0.112639	0.0313515	0.0585925	0.0715747	0.0886279	0.0601825	0.0406361	50.4722	52.0842	49.6586	49.1497	58.7161	48.2248	55.6281	54.2725	51.6895
0.144249	0.166362	0.211072	0.0610859	0.138362	0.133437	0.203587	0.131034	0.0810615	524	0.0728204	0.0754526	0.0999614	0.0307829	0.0550292	0.0667707	0.0924761	0.0596051	0.0375832	49.5175	54.6454	52.6412	49.6072	60.2283	49.961	54.5767	54.5116	53.6362
0.135171	0.165656	0.221973	0.0616726	0.139569	0.151401	0.200025	0.138574	0.084398	525	0.0637429	0.0747465	0.110862	0.0313696	0.0562361	0.0847344	0.0889137	0.0671453	0.0409197	52.8429	54.8784	50.0562	49.1353	59.7074	44.0331	55.5487	51.5455	51.5158
0.126397	0.161347	0.214484	0.0574896	0.14655	0.1356	0.207472	0.123531	0.0826189	526	0.0549687	0.0704381	0.103373	0.0271866	0.0632163	0.068933	0.0963611	0.052102	0.0391407	56.5112	56.3438	51.8039	52.7104	56.8635	49.1643	53.5547	57.8226	52.6251
0.127964	0.165178	0.213252	0.0560899	0.144447	0.138121	0.200447	0.139949	0.0837485	527	0.0565356	0.0742685	0.10214	0.0257869	0.0611141	0.0714545	0.0893362	0.0685208	0.0402702	55.8192	55.0372	52.1033	54.0258	57.6911	48.2668	55.4316	51.0388	51.9153
0.147089	0.170644	0.22109	0.0621934	0.135181	0.146176	0.199034	0.131962	0.0818042	528	0.0756605	0.0797354	0.109979	0.0318904	0.0518472	0.0795091	0.0879226	0.0605339	0.0383259	48.5614	53.274	50.2561	48.7239	61.6459	45.6072	55.8253	54.128	53.1492
0.137326	0.166327	0.210005	0.0581759	0.144172	0.147408	0.199129	0.123174	0.0768809	529	0.0658976	0.0754178	0.0988937	0.0278728	0.0608385	0.080741	0.0880182	0.0517457	0.0334026	52.0138	54.6569	52.9088	52.0887	57.8014	45.226	55.7985	57.9898	56.5528
0.137931	0.169566	0.208894	0.0556873	0.135847	0.147087	0.185086	0.130477	0.0781935	530	0.0665028	0.0786567	0.097783	0.0253843	0.0525136	0.0804202	0.073975	0.0590483	0.0347153	51.7856	53.6129	53.1902	54.4164	61.3435	45.3247	60.0321	54.7442	55.6034
0.140412	0.161569	0.216066	0.0599742	0.139424	0.150038	0.193811	0.116214	0.0747719	531	0.0689839	0.0706597	0.104955	0.0296712	0.0560909	0.0833716	0.0826997	0.0447852	0.0312936	50.8705	56.2665	51.4247	50.5268	59.7696	44.4331	57.3297	61.4631	58.1479
0.136184	0.159405	0.218497	0.0567206	0.133903	0.144834	0.203243	0.13752	0.0830966	532	0.064755	0.0684959	0.107386	0.0264176	0.0505692	0.0781675	0.0921321	0.0660915	0.0396184	52.4502	57.0303	50.8525	53.4251	62.2343	46.0297	54.669	51.9405	52.3225
0.140518	0.16729	0.22167	0.0624308	0.14216	0.142918	0.185719	0.133795	0.0778031	533	0.0690899	0.0763809	0.110559	0.0321277	0.0588267	0.076251	0.0746084	0.0623669	0.0343248	50.8322	54.3422	50.1246	48.5386	58.6194	46.6469	59.8274	53.3864	55.8824
0.136641	0.165734	0.223412	0.0606715	0.150016	0.149098	0.187356	0.130278	0.0797304	534	0.0652123	0.0748254	0.112301	0.0303685	0.0666828	0.0824318	0.0762448	0.0588498	0.0362522	52.2747	54.8523	49.7336	49.9461	55.5496	44.7132	59.3048	54.8277	54.5316
0.131322	0.166005	0.210872	0.0589665	0.138635	0.155354	0.194203	0.129288	0.0832391	535	0.0598939	0.0750956	0.0997612	0.0286635	0.0553014	0.0886877	0.0830918	0.0578593	0.0397608	54.3918	54.763	52.6912	51.3902	60.11	42.9126	57.2139	55.2477	52.233
0.129449	0.163472	0.215771	0.0534293	0.137962	0.147071	0.184354	0.13653	0.0825177	536	0.05802	0.0725633	0.10466	0.0231263	0.054629	0.080404	0.0732432	0.065101	0.0390394	55.1791	55.6113	51.4949	56.7161	60.4029	45.3297	60.2704	52.3173	52.6896
0.129785	0.160304	0.206989	0.056041	0.144026	0.141043	0.20289	0.119207	0.0784405	537	0.058356	0.0693948	0.0958776	0.025738	0.0606924	0.0743759	0.0917792	0.0477788	0.0349623	55.0363	56.7105	53.6798	54.073	57.86	47.267	54.7641	59.9196	55.4283
0.137345	0.162131	0.215672	0.0562305	0.136382	0.141854	0.192499	0.128537	0.0806713	538	0.0659164	0.0712224	0.104561	0.0259275	0.053049	0.0751872	0.0813876	0.0571084	0.037193	52.0067	56.0712	51.5185	53.8907	61.1027	46.9967	57.7204	55.5705	53.8956
0.132739	0.16951	0.22164	0.0616219	0.14259	0.147288	0.19179	0.132093	0.0771587	539	0.0613107	0.0786009	0.110529	0.0313189	0.0592572	0.0806217	0.0806791	0.0606642	0.0336805	53.8112	53.6305	50.1313	49.1757	58.4424	45.2627	57.9337	54.0746	56.3491
0.148811	0.157914	0.211417	0.0623663	0.142828	0.147429	0.20614	0.132596	0.0820908	540	0.0773824	0.0670045	0.100305	0.0320633	0.0594946	0.0807624	0.0950286	0.0611675	0.0386126	47.9995	57.5689	52.5555	48.5888	58.3453	45.2195	53.9009	53.8693	52.9636
0.130412	0.156536	0.209582	0.0576314	0.140444	0.150534	0.19459	0.124081	0.0766206	541	0.0589833	0.0656272	0.0984708	0.0273283	0.057111	0.0838673	0.0834784	0.0526521	0.0331423	54.7715	58.0754	53.0156	52.5808	59.3355	44.2868	57.1002	57.5662	56.7449
0.137627	0.164062	0.207755	0.0614483	0.142238	0.14931	0.200239	0.126378	0.0776804	542	0.0661986	0.0731529	0.0966441	0.0311453	0.0589051	0.0826433	0.0891276	0.0549496	0.0342022	51.9	55.4114	53.4818	49.3147	58.5871	44.6498	55.4893	56.5197	55.9707
0.13153	0.168768	0.214665	0.0560941	0.136267	0.145391	0.195823	0.126465	0.0768406	543	0.060101	0.0778592	0.103554	0.0257911	0.0529342	0.0787245	0.0847123	0.0550363	0.0333623	54.3061	53.8662	51.7603	54.0218	61.1542	45.8533	56.7405	56.481	56.5824
0.132249	0.164562	0.209034	0.0559926	0.14463	0.145484	0.189827	0.132244	0.0803724	544	0.0608208	0.0736524	0.0979227	0.0256895	0.0612967	0.0788172	0.0787155	0.0608151	0.0368942	54.0105	55.2432	53.1546	54.1197	57.6183	45.8241	58.533	54.0128	54.096
0.129273	0.159283	0.226738	0.0534559	0.141742	0.136794	0.188149	0.127557	0.0744832	545	0.0578447	0.0683735	0.115627	0.0231529	0.0584083	0.0701272	0.0770379	0.0561288	0.031005	55.254	57.0741	49.0041	56.6879	58.7924	48.7351	59.0548	55.9972	58.3732
0.136769	0.155753	0.198716	0.0558453	0.128488	0.136345	0.179314	0.130354	0.0735297	546	0.0653402	0.064844	0.0876053	0.0255423	0.0451542	0.0696779	0.0682024	0.0589258	0.0300514	52.2258	58.3674	55.9144	54.2624	64.8572	48.8957	61.9647	54.7957	59.1302
0.137765	0.162445	0.215589	0.0554988	0.139386	0.141129	0.199457	0.134613	0.0864942	547	0.0663367	0.0715355	0.104478	0.0251958	0.0560524	0.0744627	0.0883463	0.0631844	0.0430159	51.848	55.9631	51.5383	54.6012	59.7861	47.238	55.7067	53.0622	50.2673
0.13076	0.173019	0.219626	0.0589594	0.140281	0.140446	0.187039	0.126342	0.07695	548	0.0593318	0.0821096	0.108515	0.0286564	0.0569477	0.0737791	0.0759276	0.0549129	0.0334718	54.6256	52.5429	50.591	51.3964	59.4046	47.4679	59.4054	56.5361	56.5019
0.131378	0.16099	0.216741	0.0568662	0.137773	0.146859	0.204081	0.124161	0.076439	549	0.0599499	0.0700807	0.10563	0.0265632	0.0544401	0.0801925	0.0929699	0.0527327	0.0329608	54.3686	56.4689	51.2644	53.2883	60.4858	45.395	54.4446	57.5289	56.8797
0.138682	0.164684	0.209687	0.0621842	0.14576	0.141617	0.189961	0.133028	0.0822137	550	0.0672532	0.0737751	0.0985755	0.0318812	0.0624266	0.0749506	0.0788501	0.061599	0.0387355	51.5054	55.2021	52.9891	48.7311	57.1716	47.0753	58.4915	53.6946	52.8844
0.1408	0.160648	0.213154	0.0641037	0.147367	0.149899	0.204164	0.138373	0.0856397	551	0.0693719	0.0697386	0.102042	0.0338007	0.0640333	0.083232	0.0930529	0.066944	0.0421615	50.7303	56.5891	52.1272	47.2719	56.5483	44.4745	54.4225	51.6205	50.7688
0.128224	0.154517	0.21056	0.0554754	0.130435	0.137948	0.192683	0.136956	0.0844954	552	0.0567957	0.0636078	0.0994488	0.0251724	0.0471014	0.0712811	0.0815718	0.0655274	0.0410171	55.706	58.8344	52.7694	54.6242	63.8889	48.3275	57.6653	52.1544	51.4564
0.128615	0.157075	0.218031	0.0538782	0.139823	0.145063	0.187867	0.119044	0.0750713	553	0.0571868	0.066166	0.10692	0.0235751	0.0564897	0.0783962	0.0767562	0.0476158	0.031593	55.5366	57.8762	50.9611	56.2436	59.5992	45.9571	59.1434	60.0016	57.916
0.133648	0.151941	0.216649	0.0577236	0.13867	0.140962	0.198676	0.12653	0.0819992	554	0.062219	0.061032	0.105538	0.0274206	0.0553363	0.0742949	0.0875645	0.0551013	0.0385209	53.4455	59.8318	51.2862	52.4968	60.0949	47.2942	55.9259	56.4519	53.0228
0.129024	0.168931	0.209822	0.0562394	0.147156	0.146328	0.206324	0.133135	0.0805767	555	0.0575955	0.0780218	0.0987114	0.0259363	0.0638225	0.079661	0.0952126	0.0617068	0.0370984	55.3606	53.8144	52.9548	53.8822	56.6293	45.5598	53.8528	53.6511	53.9588
0.137222	0.169846	0.225845	0.0620208	0.134483	0.132428	0.198016	0.125435	0.0745409	556	0.0657934	0.0789371	0.114734	0.0317178	0.0511498	0.0657612	0.0869054	0.0540061	0.0310626	52.0533	53.5244	49.1979	48.8594	61.9656	50.3419	56.1121	56.9449	58.3281
0.133749	0.165363	0.221906	0.0567929	0.150287	0.142643	0.197776	0.12137	0.0787581	557	0.0623204	0.0744538	0.110795	0.0264898	0.0669533	0.0759762	0.0866647	0.0499419	0.0352798	53.405	54.9755	50.0712	53.3571	55.4496	46.7368	56.1803	58.8517	55.2048
0.136428	0.158286	0.217382	0.0578548	0.132944	0.140718	0.199237	0.123768	0.0751954	558	0.0649992	0.0673766	0.106271	0.0275518	0.0496103	0.0740515	0.0881255	0.0523399	0.0317171	52.3563	57.4335	51.1132	52.3777	62.6832	47.376	55.7684	57.7115	57.8204
0.130471	0.162882	0.216236	0.0543023	0.14084	0.13866	0.202879	0.129915	0.0842877	559	0.0590423	0.0719734	0.105125	0.0239992	0.057507	0.071993	0.0917675	0.0584868	0.0408094	54.7468	55.8127	51.3842	55.8044	59.1686	48.0794	54.7673	54.9808	51.5832
0.13681	0.164762	0.21754	0.0595343	0.129316	0.138479	0.194443	0.121447	0.0763217	560	0.0653814	0.0738534	0.106429	0.0292312	0.0459829	0.0718123	0.0833317	0.0500187	0.0328434	52.2101	55.1759	51.0761	50.9001	64.4415	48.1421	57.1434	58.8145	56.9671
0.137133	0.157073	0.209546	0.057891	0.13911	0.1456	0.199469	0.129629	0.08057	561	0.0657045	0.0661636	0.0984349	0.0275879	0.0557765	0.0789335	0.0883584	0.0582009	0.0370917	52.0871	57.8771	53.0247	52.345	59.9047	45.7875	55.7033	55.1021	53.9633
0.130223	0.158163	0.226832	0.0555234	0.144643	0.14195	0.185965	0.132512	0.0792203	562	0.0587941	0.0672534	0.115721	0.0252204	0.0613096	0.0752833	0.0748544	0.0610834	0.0357421	54.8511	57.4783	48.9839	54.577	57.6131	46.9649	59.7483	53.9035	54.8827
0.131932	0.174395	0.221208	0.0573021	0.147937	0.153448	0.200796	0.133694	0.0856562	563	0.0605038	0.0834859	0.110097	0.0269991	0.0646037	0.0867818	0.0896852	0.0622659	0.0421779	54.1403	52.1283	50.2293	52.8829	56.3303	43.4456	55.3352	53.4267	50.759
0.13532	0.164236	0.211664	0.0557903	0.137161	0.142687	0.19719	0.124175	0.0763071	564	0.0638917	0.0733268	0.100553	0.0254873	0.053828	0.0760205	0.086079	0.0527464	0.0328289	52.7848	55.3528	52.494	54.3159	60.7557	46.7223	56.3472	57.5225	56.978
0.132929	0.161076	0.212279	0.0586056	0.133765	0.13914	0.197641	0.134445	0.0816683	565	0.0615	0.0701671	0.101168	0.0283025	0.0504317	0.0724738	0.0865303	0.0630162	0.03819	53.7346	56.4386	52.3419	51.7068	62.2983	47.9132	56.2185	53.1285	53.2377
0.137486	0.161086	0.212321	0.0548885	0.132278	0.145801	0.19651	0.127496	0.0791727	566	0.0660573	0.0701773	0.10121	0.0245855	0.0489445	0.0791347	0.0853986	0.0560671	0.0356944	51.9534	56.435	52.3317	55.2083	62.9987	45.7243	56.5423	56.0243	54.9157
0.124696	0.160687	0.21443	0.0533399	0.125058	0.155989	0.200571	0.125728	0.0779985	567	0.053267	0.0697782	0.103319	0.0230368	0.0417247	0.0893228	0.0894597	0.0542992	0.0345202	57.2824	56.5752	51.8169	56.8112	66.6357	42.7379	55.3975	56.8121	55.7424
0.130582	0.160541	0.226234	0.0586442	0.127982	0.142672	0.192249	0.124012	0.0733033	568	0.0591531	0.0696317	0.115123	0.0283411	0.0446492	0.076005	0.0811378	0.0525833	0.0298251	54.7003	56.6268	49.1133	51.6727	65.1131	46.7273	57.7954	57.5982	59.3128
0.133668	0.161968	0.207257	0.0538533	0.139659	0.137128	0.194043	0.13057	0.0771369	569	0.0622397	0.0710591	0.0961456	0.0235503	0.0563252	0.0704613	0.0829315	0.0591416	0.0336587	53.4372	56.1277	53.6104	56.2696	59.6694	48.6164	57.2612	54.7051	56.365
0.13265	0.15228	0.219277	0.0571439	0.137016	0.1392	0.192065	0.136149	0.0806904	570	0.0612214	0.0613713	0.108166	0.0268409	0.0536824	0.0725335	0.0809538	0.0647206	0.0372121	53.8474	59.6985	50.6715	53.0293	60.8203	47.8927	57.8508	52.4635	53.8828
0.130902	0.151644	0.205514	0.0573081	0.138459	0.144884	0.185365	0.130699	0.0769251	571	0.0594731	0.0607344	0.0944029	0.0270051	0.0551261	0.0782171	0.0742541	0.0592706	0.0334469	54.5666	59.9492	54.065	52.8774	60.1861	46.0139	59.9417	54.6511	56.5202
0.121719	0.170062	0.203708	0.052342	0.136654	0.138348	0.196271	0.126705	0.0758167	572	0.0502902	0.0791525	0.0925966	0.022039	0.0533207	0.0716809	0.0851598	0.0552761	0.0323385	58.6833	53.4566	54.5444	57.8943	60.9812	48.1878	56.6111	56.3741	57.3465
0.132342	0.166343	0.224099	0.0611135	0.146015	0.140352	0.20259	0.129258	0.0823174	573	0.0609135	0.0754338	0.112988	0.0308105	0.0626821	0.0736855	0.0914791	0.0578295	0.0388391	53.9727	54.6516	49.5813	49.5848	57.0716	47.4996	54.8452	55.2604	52.8178
0.135316	0.160016	0.207219	0.056723	0.134133	0.140442	0.185392	0.125756	0.0783189	574	0.0638873	0.0691069	0.0961081	0.02642	0.0507998	0.0737755	0.0742812	0.0543278	0.0348406	52.7866	56.8125	53.6201	53.4228	62.1273	47.4691	59.933	56.7992	55.5144
0.131628	0.167912	0.21354	0.0641073	0.141832	0.137287	0.189922	0.130249	0.0794238	575	0.0601997	0.0770025	0.102429	0.0338043	0.0584986	0.0706198	0.0788113	0.0588206	0.0359456	54.2654	54.141	52.033	47.2692	58.755	48.5602	58.5034	54.8399	54.7421
0.126881	0.16416	0.211192	0.0599004	0.140664	0.142809	0.199453	0.129552	0.080741	576	0.0554527	0.0732511	0.100081	0.0295974	0.0573304	0.0761421	0.0883419	0.0581235	0.0372628	56.2956	55.3783	52.6114	50.589	59.2429	46.6825	55.7079	55.135	53.849
0.139309	0.163853	0.217578	0.0594838	0.14139	0.149394	0.193584	0.124117	0.0761696	577	0.0678807	0.072944	0.106467	0.0291807	0.0580571	0.0827278	0.0824728	0.0526881	0.0326914	51.2734	55.4821	51.0673	50.9434	58.9385	44.6246	57.3969	57.5495	57.0808
0.132104	0.165612	0.199833	0.054578	0.131659	0.133859	0.19999	0.125653	0.0784924	578	0.0606754	0.0747033	0.0887215	0.024275	0.0483257	0.0671919	0.0888787	0.0542248	0.0350141	54.07	54.8927	55.6021	55.5224	63.2948	49.8038	55.5584	56.8457	55.3917
0.122634	0.162151	0.20072	0.0503474	0.140368	0.144108	0.185628	0.132044	0.0756628	579	0.0512054	0.071242	0.0896085	0.0200443	0.057035	0.0774416	0.0745165	0.060615	0.0321845	58.2453	56.0644	55.3564	60.1879	59.3676	46.2615	59.857	54.0947	57.4632
0.132609	0.165693	0.210203	0.0551614	0.142659	0.143042	0.199318	0.135614	0.0812512	580	0.0611809	0.0747838	0.099092	0.0248584	0.0593257	0.0763751	0.0882069	0.0641857	0.0377729	53.8639	54.866	52.8589	54.9352	58.4143	46.6064	55.7456	52.6704	53.5109
0.12996	0.169745	0.214452	0.0560073	0.144014	0.139443	0.199391	0.127782	0.0789257	581	0.058531	0.0788357	0.103341	0.0257042	0.0606804	0.072776	0.0882801	0.056353	0.0354474	54.9621	53.5563	51.8116	54.1055	57.8649	47.8094	55.7252	55.8989	55.0876
0.132314	0.152119	0.216684	0.0530867	0.152843	0.14059	0.1981	0.127399	0.0778442	582	0.0608855	0.0612098	0.105572	0.0227837	0.06951	0.0739229	0.0869891	0.0559701	0.0343659	53.9841	59.7619	51.2781	57.0821	54.522	47.4194	56.0883	56.067	55.8529
0.136488	0.177771	0.213608	0.0592617	0.140953	0.140764	0.19866	0.122694	0.0787606	583	0.0650595	0.0868622	0.102497	0.0289587	0.0576199	0.0740977	0.0875485	0.0512652	0.0352823	52.3332	51.1382	52.0164	51.1343	59.1213	47.3605	55.9304	58.2169	55.2031
0.132576	0.153378	0.211848	0.0543251	0.141727	0.136735	0.198125	0.131263	0.0802744	584	0.0611472	0.0624685	0.100737	0.0240221	0.0583939	0.0700688	0.0870141	0.0598344	0.0367961	53.8776	59.2714	52.4484	55.7809	58.7984	48.7559	56.0813	54.4164	54.1621
0.132055	0.155091	0.204887	0.0519884	0.133759	0.141488	0.204692	0.129205	0.0791866	585	0.0606262	0.0641819	0.0937756	0.0216854	0.0504253	0.0748214	0.0935804	0.0577767	0.0357083	54.0901	58.6166	54.2305	58.288	62.3013	47.1182	54.2822	55.283	54.9061
0.12556	0.16411	0.21471	0.0561769	0.149978	0.144281	0.200926	0.127889	0.0853343	586	0.0541314	0.0732011	0.103599	0.0258739	0.0666449	0.0776144	0.0898146	0.0564606	0.0418561	56.888	55.3952	51.7494	53.9421	55.5636	46.2061	55.2996	55.8519	50.9505
0.129557	0.162373	0.22861	0.0587896	0.140488	0.142194	0.195714	0.127989	0.0787992	587	0.0581282	0.0714637	0.117499	0.0284866	0.0571547	0.0755269	0.0846033	0.05656	0.0353209	55.133	55.9879	48.6028	51.5449	59.317	46.8844	56.7721	55.8085	55.176
0.117971	0.152031	0.218519	0.0522376	0.136035	0.122526	0.196727	0.123244	0.0732673	588	0.0465425	0.0611222	0.107408	0.0219345	0.052702	0.055859	0.0856162	0.0518151	0.029789	60.5475	59.7963	50.8473	58.01	61.2586	54.4104	56.4797	57.9572	59.342
0.133673	0.158628	0.192705	0.0537107	0.135844	0.139848	0.197271	0.134987	0.072872	589	0.0622448	0.0677189	0.0815939	0.0234077	0.0525111	0.0731818	0.0861596	0.0635582	0.0293937	53.4351	57.3096	57.6586	56.419	61.3447	47.6706	56.3242	52.9152	59.6639
0.138607	0.155623	0.225216	0.0583297	0.136054	0.133892	0.194122	0.123904	0.077585	590	0.0671783	0.0647142	0.114105	0.0280266	0.0527207	0.0672253	0.0830106	0.0524758	0.0341067	51.5332	58.4161	49.3353	51.9513	61.2502	49.7914	57.2379	57.6481	56.0395
0.132842	0.159828	0.212594	0.0555873	0.132406	0.145852	0.178071	0.12545	0.0781274	591	0.0614134	0.0689187	0.101482	0.0252842	0.0490731	0.0791855	0.0669599	0.054021	0.0346491	53.7696	56.8794	52.2646	54.5143	62.9375	45.7084	62.3971	56.9381	55.6505
0.138328	0.155058	0.213922	0.0593133	0.140647	0.137246	0.190514	0.123968	0.0763205	592	0.0668992	0.0641493	0.102811	0.0290103	0.0573141	0.0705795	0.0794025	0.0525396	0.0328423	51.6372	58.629	51.9401	51.0897	59.2498	48.5745	58.3219	57.6185	56.968
0.135653	0.155116	0.204085	0.0534512	0.142811	0.14174	0.190324	0.117138	0.0731499	593	0.0642241	0.0642067	0.0929737	0.0231482	0.0594779	0.0750732	0.0792132	0.0457093	0.0296716	52.6555	58.6072	54.4436	56.6929	58.3521	47.0345	58.3799	60.9782	59.4372
0.133585	0.142952	0.210158	0.0517401	0.126376	0.135138	0.211768	0.12458	0.078753	594	0.062156	0.0520429	0.0990467	0.0214371	0.0430424	0.0684713	0.100657	0.0531518	0.0352748	53.4707	63.5941	52.8703	58.5678	65.9409	49.3323	52.4683	57.3353	55.2084
0.126958	0.151043	0.21526	0.0524563	0.142416	0.147025	0.188236	0.128913	0.0776	595	0.055529	0.0601342	0.104149	0.0221533	0.0590822	0.0803586	0.0771245	0.0574841	0.0341217	56.2618	60.1875	51.6171	57.7681	58.5142	45.3437	59.0277	55.4085	56.0287
0.1297	0.159482	0.21959	0.06187	0.138312	0.144673	0.183409	0.134415	0.0801517	596	0.0582714	0.0685726	0.108479	0.031567	0.0549783	0.0780067	0.0722979	0.0629863	0.0366734	55.0721	57.0028	50.5993	48.9786	60.2504	46.0808	60.5811	53.1404	54.245
0.127697	0.158602	0.215751	0.0548882	0.133519	0.137418	0.190423	0.124268	0.077619	597	0.056268	0.0676932	0.10464	0.0245852	0.0501853	0.0707516	0.0793118	0.0528396	0.0341408	55.9362	57.3189	51.4996	55.2086	62.4133	48.5137	58.3497	57.4794	56.015
0.131365	0.15978	0.208382	0.0559359	0.132082	0.144882	0.185391	0.128263	0.0759922	598	0.0599366	0.0688704	0.0972704	0.0256329	0.0487488	0.0782153	0.0742802	0.0568348	0.0325139	54.3741	56.8966	53.321	54.1746	63.0921	46.0145	59.9333	55.689	57.2141
0.120124	0.164298	0.199334	0.052694	0.140156	0.144553	0.192463	0.129404	0.0778064	599	0.0486954	0.0733891	0.0882227	0.022391	0.0568224	0.0778864	0.0813515	0.0579754	0.0343281	59.4624	55.3318	55.7412	57.5075	59.4577	46.1192	57.7313	55.1982	55.8801
0.127816	0.162505	0.206952	0.0551942	0.141397	0.146987	0.192468	0.129342	0.0757457	600	0.0563873	0.0715964	0.0958413	0.0248912	0.0580637	0.0803201	0.0813569	0.057913	0.0322674	55.8839	55.9422	53.6892	54.9025	58.9357	45.3556	57.7296	55.2248	57.4003
0.123751	0.149622	0.208525	0.0517224	0.147797	0.144281	0.189955	0.129397	0.0762691	601	0.0523224	0.0587127	0.097414	0.0214193	0.0644633	0.0776141	0.0788443	0.057968	0.0327909	57.7196	60.7593	53.2843	58.5879	56.3838	46.2062	58.4932	55.2013	57.0064
0.124754	0.150898	0.218949	0.0555517	0.135132	0.139782	0.193538	0.130093	0.0839785	602	0.0533255	0.059989	0.107838	0.0252487	0.0517985	0.0731157	0.0824274	0.0586645	0.0405003	57.2555	60.2454	50.7474	54.5492	61.6682	47.6932	57.4104	54.9057	51.7731
0.130218	0.165559	0.21658	0.0558399	0.143215	0.14153	0.182119	0.131656	0.0779738	603	0.0587893	0.0746498	0.105469	0.0255368	0.0598814	0.0748637	0.0710083	0.0602277	0.0344956	54.8531	54.9104	51.3026	54.2677	58.1877	47.1041	61.01	54.2539	55.7601
0.127289	0.158937	0.212563	0.055444	0.134409	0.136197	0.18092	0.128158	0.075619	604	0.0558607	0.0680279	0.101452	0.025141	0.0510757	0.0695301	0.0698092	0.0567297	0.0321407	56.1152	57.1982	52.2721	54.6552	61.9998	48.9488	61.4144	55.7347	57.4965
0.122191	0.164391	0.208079	0.0508957	0.136583	0.148748	0.191722	0.129557	0.0748207	605	0.0507623	0.0734819	0.0969677	0.0205926	0.0532501	0.0820814	0.0806113	0.0581283	0.0313425	58.4565	55.3005	53.3986	59.5395	61.0128	44.8185	57.9541	55.133	58.1099
0.132376	0.167855	0.218713	0.0585437	0.134972	0.136584	0.203802	0.138554	0.0816449	606	0.0609471	0.0769457	0.107602	0.0282407	0.0516385	0.0699174	0.0926914	0.0671251	0.0381666	53.959	54.1594	50.8022	51.7614	61.7413	48.81	54.519	51.553	53.2529
0.134177	0.16307	0.206203	0.0583098	0.142998	0.141095	0.189004	0.125175	0.077103	607	0.0627487	0.0721606	0.0950919	0.0280068	0.0596652	0.0744288	0.0778928	0.0537461	0.0336248	53.2345	55.7486	53.8843	51.969	58.2757	47.2493	58.7877	57.0631	56.3898
0.129365	0.162751	0.213046	0.0543809	0.13762	0.131654	0.193493	0.124091	0.0738446	608	0.0579366	0.0718417	0.101935	0.0240779	0.0542865	0.0649871	0.082382	0.0526622	0.0303664	55.2147	55.8578	52.1536	55.7236	60.5533	50.6379	57.4238	57.5616	58.878
0.124589	0.157489	0.207147	0.0514537	0.127884	0.144124	0.198424	0.131753	0.0773866	609	0.0531601	0.0665797	0.0960359	0.0211506	0.0445509	0.0774571	0.0873134	0.0603241	0.0339083	57.3315	57.7242	53.6388	58.8938	65.1631	46.2565	55.9967	54.2141	56.1832
0.12774	0.160359	0.211219	0.0525168	0.128208	0.13297	0.195376	0.113566	0.0773942	610	0.0563115	0.06945	0.100108	0.0222138	0.0448751	0.0663037	0.0842644	0.0421376	0.033916	55.9171	56.6909	52.6046	57.7016	64.9983	50.1365	56.8705	62.896	56.1777
0.126222	0.155904	0.204018	0.0559679	0.137196	0.138623	0.19855	0.126296	0.0766269	611	0.0547938	0.0649954	0.092907	0.0256648	0.0538627	0.0719561	0.0874385	0.0548676	0.0331486	56.5895	58.3108	54.4614	54.1436	60.7403	48.0922	55.9614	56.5564	56.7402
0.13115	0.161678	0.204946	0.0560241	0.135636	0.1393	0.197098	0.125303	0.0802438	612	0.0597212	0.0707689	0.0938348	0.0257211	0.0523031	0.0726337	0.0859864	0.0538747	0.0367655	54.4634	56.2285	54.2148	54.0893	61.4388	47.8582	56.3737	57.0045	54.1827
0.130158	0.155044	0.21461	0.0497022	0.131502	0.137679	0.202874	0.119775	0.0734922	613	0.0587297	0.0641348	0.103499	0.0193992	0.048169	0.071012	0.0917626	0.0483465	0.0300139	54.8782	58.6344	51.7736	60.9692	63.3702	48.4219	54.7686	59.6356	59.1604
0.124825	0.154649	0.206851	0.0564526	0.132796	0.135418	0.199643	0.127276	0.0778303	614	0.0533966	0.0637397	0.0957397	0.0261496	0.0494631	0.0687514	0.0885323	0.0558478	0.034352	57.2229	58.7842	53.7156	53.6787	62.7527	49.2303	55.6548	56.1208	55.8629
0.139272	0.161504	0.213717	0.0614747	0.139078	0.144296	0.203789	0.128463	0.0810731	615	0.0678437	0.0705945	0.102606	0.0311717	0.0557446	0.0776297	0.0926775	0.0570347	0.0375948	51.287	56.2892	51.9898	49.2935	59.9185	46.2012	54.5227	55.6023	53.6285
0.125187	0.15909	0.223324	0.0573803	0.141237	0.141822	0.191983	0.127484	0.0783617	616	0.0537583	0.0681807	0.112213	0.0270772	0.0579037	0.0751553	0.0808715	0.0560558	0.0348834	57.0575	57.1433	49.7532	52.8109	59.0025	47.0073	57.8756	56.0293	55.4841
0.130657	0.155512	0.209641	0.0517282	0.128463	0.137422	0.181793	0.115525	0.0749057	617	0.0592283	0.0646028	0.0985299	0.0214252	0.0451294	0.0707549	0.0706822	0.0440969	0.0314274	54.6688	58.458	53.0006	58.5812	64.8696	48.5125	61.1195	61.8293	58.044
0.130481	0.167221	0.205136	0.0572631	0.126314	0.13709	0.192481	0.122692	0.0755319	618	0.0590525	0.0763121	0.0940253	0.0269601	0.0429806	0.0704237	0.0813695	0.0512637	0.0320536	54.7425	54.3646	54.1645	52.9189	65.9732	48.6297	57.7259	58.2177	57.5628
0.132145	0.158337	0.215881	0.0556192	0.140146	0.140793	0.194298	0.129558	0.0778297	619	0.0607162	0.0674284	0.10477	0.0253162	0.0568122	0.0741259	0.0831866	0.0581298	0.0343515	54.0533	57.4148	51.4687	54.483	59.462	47.351	57.186	55.1324	55.8633
0.13046	0.162547	0.211034	0.0537921	0.135251	0.13299	0.204762	0.127049	0.0775801	620	0.0590316	0.0716383	0.0999224	0.0234891	0.0519181	0.0663233	0.0936504	0.0556208	0.0341018	54.7512	55.9278	52.6509	56.3336	61.6136	50.1291	54.2637	56.2211	56.0431
0.133156	0.158968	0.202602	0.0533668	0.136319	0.145301	0.190183	0.130436	0.0779028	621	0.0617277	0.0680585	0.0914905	0.0230638	0.0529857	0.0786345	0.0790724	0.0590072	0.0344246	53.6427	57.1872	54.8422	56.7825	61.1311	45.8817	58.4231	54.7615	55.8109
0.133315	0.143213	0.202834	0.0548693	0.1419	0.140833	0.194398	0.12179	0.0782084	622	0.0618866	0.0523035	0.0917226	0.0245663	0.0585666	0.0741663	0.083287	0.0503617	0.0347302	53.5787	63.4784	54.7794	55.2276	58.7268	47.3374	57.1565	58.6489	55.5928
0.133419	0.149921	0.199993	0.0524248	0.132801	0.145892	0.184355	0.119896	0.0727722	623	0.0619899	0.0590118	0.0888818	0.0221218	0.0494673	0.0792257	0.073244	0.0484671	0.0292939	53.5372	60.638	55.5575	57.8028	62.7507	45.6958	60.2702	59.5756	59.7457
0.130447	0.157645	0.210108	0.0557188	0.145183	0.126255	0.195897	0.124586	0.0725746	624	0.0590179	0.066736	0.0989967	0.0254158	0.0618498	0.0595886	0.0847856	0.0531571	0.0290963	54.757	57.6669	52.8829	54.3856	57.3988	52.8031	56.7192	57.3329	59.9084
0.11849	0.151759	0.199416	0.053598	0.133966	0.131519	0.182361	0.132794	0.0752685	625	0.0470619	0.0608499	0.0883054	0.023295	0.0506331	0.0648528	0.07125	0.0613652	0.0317902	60.2821	59.9036	55.7181	56.5376	62.2046	50.6896	60.9292	53.7891	57.7642
0.137058	0.156465	0.213123	0.0579115	0.137183	0.129343	0.197303	0.124783	0.0815656	626	0.0656291	0.0655562	0.102012	0.0276085	0.0538499	0.0626761	0.0861919	0.0533544	0.0380873	52.1157	58.1018	52.1347	52.3264	60.746	51.5426	56.315	57.2422	53.3047
0.124393	0.16102	0.214241	0.0531343	0.135144	0.14225	0.190861	0.127485	0.0799407	627	0.0529649	0.0701104	0.10313	0.0228312	0.0518103	0.0755831	0.07975	0.0560564	0.0364624	57.4215	56.4584	51.8626	57.031	61.6628	46.8659	58.2157	56.029	54.3882
0.12999	0.160423	0.210652	0.0557277	0.134654	0.138719	0.18619	0.127934	0.0769508	628	0.0585616	0.0695138	0.0995409	0.0254247	0.051321	0.0720519	0.0750787	0.0565054	0.0334726	54.9492	56.6684	52.7463	54.377	61.8869	48.0589	59.6763	55.8324	56.5014
0.13014	0.161383	0.216564	0.0551011	0.139529	0.143593	0.192487	0.128289	0.0796458	629	0.0587119	0.0704736	0.105453	0.024798	0.056196	0.0769259	0.0813756	0.0568607	0.0361676	54.8858	56.3314	51.3064	54.9953	59.7246	46.4277	57.7241	55.6777	54.5895
0.131542	0.163325	0.209508	0.0546883	0.131215	0.135444	0.189137	0.127721	0.0730831	630	0.0601133	0.0724164	0.0983965	0.0243852	0.0478816	0.0687777	0.0780257	0.0562925	0.0296048	54.301	55.6613	53.0344	55.4105	63.509	49.2207	58.7464	55.9254	59.4916
0.125237	0.167851	0.211499	0.0559458	0.129887	0.131851	0.185746	0.129936	0.0739024	631	0.0538085	0.0769414	0.100388	0.0256427	0.0465536	0.0651846	0.0746347	0.058507	0.0304241	57.0347	54.1607	52.5351	54.165	64.1584	50.562	59.8189	54.9723	58.832
0.127257	0.148297	0.203923	0.0529495	0.138937	0.146213	0.190412	0.130023	0.0762404	632	0.0558286	0.0573882	0.092812	0.0226465	0.0556042	0.0795465	0.0793012	0.0585943	0.0327621	56.1293	61.3019	54.4868	57.23	59.979	45.5955	58.3529	54.9354	57.0279
0.131299	0.164578	0.217245	0.0538439	0.132856	0.147518	0.197736	0.123302	0.0745108	633	0.0598709	0.073669	0.106134	0.0235409	0.0495225	0.0808516	0.0866247	0.0518735	0.0310326	54.4013	55.2377	51.1455	56.2794	62.7246	45.1921	56.1917	57.9297	58.3516
0.13201	0.152589	0.205973	0.0545203	0.137632	0.150806	0.198472	0.124787	0.0753833	634	0.0605812	0.0616801	0.0948621	0.0242172	0.0542988	0.0841397	0.0873606	0.0533589	0.031905	54.1086	59.5777	53.9444	55.5812	60.5479	44.2068	55.9833	57.2402	57.6762
0.121506	0.171164	0.188371	0.0497294	0.128383	0.134613	0.198011	0.110119	0.0700168	635	0.0500776	0.080255	0.0772602	0.0194264	0.0450496	0.067946	0.0869	0.0386899	0.0265385	58.7859	53.1122	58.9852	60.9359	64.91	49.5248	56.1136	64.8652	62.0969
0.132281	0.158313	0.222325	0.0586849	0.144511	0.144112	0.193299	0.125642	0.078688	636	0.0608525	0.0674037	0.111214	0.0283818	0.0611774	0.077445	0.0821882	0.0542134	0.0352098	53.9976	57.4237	49.9768	51.6369	57.6659	46.2604	57.4814	56.8509	55.254
0.135568	0.158779	0.203349	0.0601287	0.14111	0.139246	0.188007	0.122063	0.0770855	637	0.0641395	0.06787	0.0922377	0.0298257	0.0577763	0.0725792	0.0768957	0.050634	0.0336073	52.6883	57.2551	54.6406	50.3969	59.0557	47.877	59.0995	58.518	56.4026
0.136256	0.161403	0.210227	0.0567295	0.124482	0.138451	0.192247	0.116329	0.0723648	638	0.0648272	0.0704935	0.0991161	0.0264265	0.0411489	0.0717839	0.0811355	0.0449006	0.0288865	52.4224	56.3244	52.8529	53.4167	66.944	48.152	57.7961	61.4021	60.0821
0.126246	0.157103	0.205615	0.0525072	0.132734	0.135017	0.185736	0.116291	0.0703615	639	0.0548175	0.0661936	0.094504	0.0222041	0.049401	0.0683507	0.0746252	0.0448621	0.0268832	56.5789	57.866	54.0384	57.7122	62.782	49.3764	59.822	61.4224	61.7927
0.126672	0.162259	0.208611	0.0534909	0.138581	0.133794	0.187183	0.127311	0.067912	640	0.0552439	0.0713502	0.0975003	0.0231878	0.055248	0.0671271	0.0760722	0.0558823	0.0244337	56.3884	56.027	53.2622	56.6508	60.1332	49.8279	59.3595	56.1056	64.0215
0.124107	0.159359	0.209875	0.0567576	0.136824	0.14262	0.18912	0.126131	0.0772486	641	0.0526789	0.0684501	0.0987634	0.0264546	0.053491	0.0759537	0.0780093	0.0547025	0.0337704	57.5538	57.0466	52.9417	53.3902	60.9054	46.7441	58.7515	56.6304	56.2835
0.13096	0.160445	0.212666	0.0555343	0.135741	0.137028	0.203136	0.13034	0.0785457	642	0.0595315	0.0695363	0.101555	0.0252312	0.0524081	0.0703611	0.0920247	0.0589114	0.0350674	54.5423	56.6605	52.2467	54.5664	61.3912	48.652	54.6979	54.8017	55.3541
0.124194	0.156868	0.209949	0.0537018	0.129875	0.12999	0.188393	0.114802	0.068945	643	0.0527659	0.0659585	0.0988378	0.0233988	0.046542	0.0633233	0.0772819	0.0433736	0.0254667	57.5135	57.9528	52.9229	56.4284	64.1641	51.286	58.9784	62.2188	63.0622
0.139102	0.15565	0.217833	0.0558837	0.133823	0.142476	0.204162	0.11969	0.0725896	644	0.0676734	0.0647411	0.106722	0.0255806	0.0504898	0.075809	0.0930505	0.048261	0.0291114	51.3498	58.406	51.0074	54.2252	62.2713	46.7916	54.4231	59.6782	59.896
0.123922	0.150393	0.217049	0.050929	0.139128	0.144417	0.183686	0.130669	0.0776196	645	0.0524937	0.059484	0.105938	0.020626	0.0557952	0.0777501	0.0725751	0.0592401	0.0341414	57.6398	60.4477	51.1917	59.5005	59.8967	46.1627	60.4896	54.6639	56.0145
0.130174	0.155542	0.211236	0.0542062	0.129699	0.131861	0.187013	0.126407	0.0761141	646	0.058745	0.0646329	0.100125	0.0239032	0.0463659	0.065194	0.0759023	0.0549784	0.0326358	54.8718	58.4467	52.6004	55.9033	64.2512	50.5584	59.4134	56.5068	57.1225
0.122535	0.154797	0.21257	0.0521972	0.135993	0.132207	0.19284	0.12727	0.070553	647	0.0511064	0.0638875	0.101458	0.0218941	0.0526596	0.0655399	0.0817287	0.0558411	0.0270748	58.2924	58.7281	52.2705	58.0549	61.2777	50.4261	57.6183	56.1238	61.6249
0.126186	0.153939	0.202712	0.0516981	0.133346	0.130877	0.183461	0.127842	0.0757353	648	0.0547571	0.0630296	0.0916008	0.0213951	0.0500129	0.0642107	0.0723499	0.0564136	0.032257	56.6059	59.0554	54.8123	58.6153	62.4939	50.9383	60.5639	55.8725	57.4082
0.131246	0.160764	0.205488	0.052386	0.13064	0.130147	0.196049	0.12857	0.0759984	649	0.0598172	0.0698548	0.0943772	0.0220829	0.0473065	0.0634808	0.0849376	0.0571415	0.0325201	54.4235	56.5482	54.0717	57.8457	63.7886	51.2239	56.6753	55.5562	57.2095
0.135256	0.144663	0.211865	0.0553184	0.127784	0.139661	0.196349	0.121336	0.0771773	650	0.0638275	0.0537536	0.100754	0.0250153	0.0444507	0.0729945	0.0852381	0.0499072	0.033699	52.8099	62.8421	52.4442	54.7793	65.2142	47.7346	56.5885	58.8685	56.3356
0.129727	0.148784	0.193343	0.0523474	0.138472	0.133041	0.202448	0.125801	0.0786567	651	0.0582985	0.057875	0.0822321	0.0220444	0.055139	0.0663747	0.0913374	0.0543724	0.0351785	55.0607	61.1013	57.4683	57.8883	60.1805	50.1097	54.8836	56.779	55.2759
0.122868	0.154965	0.21382	0.0537642	0.128582	0.12808	0.194017	0.114005	0.0684699	652	0.0514395	0.0640558	0.102709	0.0234612	0.0452482	0.061413	0.0829056	0.0425762	0.0249917	58.1344	58.6643	51.9649	56.3628	64.8097	52.051	57.2688	62.654	63.4998
0.121918	0.150995	0.206075	0.0530796	0.134032	0.131255	0.193669	0.123091	0.069704	653	0.0504895	0.0600864	0.094964	0.0227766	0.050699	0.064588	0.0825579	0.0516622	0.0262257	58.5873	60.2065	53.9178	57.0897	62.1741	50.7918	57.3717	58.0292	62.3756
0.130921	0.156777	0.210349	0.056434	0.131768	0.131069	0.186089	0.130492	0.0780486	654	0.0594927	0.0658677	0.0992379	0.0261309	0.048435	0.0644028	0.0749775	0.0590636	0.0345704	54.5584	57.9863	52.8223	53.6964	63.2423	50.8636	59.7087	54.7378	55.7066
0.127079	0.154379	0.205973	0.0522393	0.137536	0.145149	0.201236	0.136048	0.0822194	655	0.0556509	0.0634701	0.0948619	0.0219362	0.0542024	0.0784828	0.0901251	0.0646192	0.0387411	56.2078	58.8869	53.9445	58.0081	60.5903	45.9297	55.2143	52.5026	52.8808
0.129331	0.146068	0.209363	0.0563509	0.129508	0.140554	0.186973	0.128101	0.0744872	656	0.057902	0.0551587	0.0982518	0.0260479	0.0461742	0.0738876	0.0758618	0.0566727	0.0310089	55.2295	62.2376	53.071	53.7756	64.3463	47.4313	59.4263	55.7595	58.3701
0.131512	0.154906	0.212468	0.0544603	0.136063	0.137027	0.193739	0.124333	0.0756132	657	0.0600829	0.0639974	0.101357	0.0241573	0.0527298	0.0703608	0.0826277	0.0529043	0.032135	54.3136	58.6864	52.2953	55.6424	61.2461	48.652	57.351	57.4495	57.5009
0.11817	0.149866	0.203903	0.0477813	0.129219	0.137846	0.198139	0.113802	0.0694872	658	0.0467419	0.0589571	0.0927916	0.0174783	0.0458861	0.0711792	0.0870279	0.0423733	0.0260089	60.4454	60.6602	54.4922	63.4202	64.4898	48.3632	56.0774	62.7657	62.5702
0.126178	0.156484	0.212805	0.0565952	0.128122	0.134653	0.177042	0.117305	0.0704645	659	0.0547491	0.0655746	0.101694	0.0262922	0.0447886	0.0679859	0.0659313	0.0458761	0.0269863	56.6095	58.0949	52.2127	53.5434	65.0422	49.5101	62.7596	60.8915	61.7023
0.127142	0.15699	0.218797	0.053945	0.144416	0.137922	0.189153	0.122771	0.0718197	660	0.0557135	0.066081	0.107686	0.023642	0.0610823	0.0712554	0.0780423	0.0513426	0.0283414	56.1801	57.9075	50.7828	56.1739	57.7038	48.3365	58.7413	58.1802	60.5381
0.130386	0.160728	0.206262	0.0539307	0.132038	0.153133	0.182723	0.117709	0.0731984	661	0.0589574	0.0698185	0.0951511	0.0236277	0.0487048	0.0864664	0.0716121	0.0462804	0.0297202	54.7824	56.561	53.8689	56.1888	63.1131	43.5351	60.8084	60.6824	59.3978
0.124734	0.156868	0.21155	0.0564679	0.139362	0.149059	0.190737	0.111569	0.0698146	662	0.0533054	0.0659587	0.100439	0.0261649	0.0560282	0.082392	0.0796254	0.0401408	0.0263363	57.2647	57.9527	52.5224	53.6642	59.7965	44.7251	58.2537	64.0217	62.2768
0.12329	0.150708	0.206447	0.055471	0.134491	0.135325	0.188396	0.117346	0.0703158	663	0.0518614	0.0597994	0.0953356	0.025168	0.051158	0.0686586	0.0772853	0.0459174	0.0268376	57.9354	60.3212	53.8207	54.6286	61.9618	49.264	58.9773	60.8701	61.8328
0.130188	0.15961	0.213279	0.0569922	0.132361	0.134564	0.202136	0.123152	0.0799087	664	0.0587596	0.0687006	0.102168	0.0266892	0.0490281	0.0678977	0.0910244	0.0517234	0.0364304	54.8657	56.9571	52.0965	53.1705	62.9589	49.5426	54.9686	58.0004	54.4099
0.123647	0.152107	0.198994	0.048689	0.126642	0.131312	0.191496	0.124159	0.0723086	665	0.0522184	0.0611975	0.0878832	0.018386	0.0433088	0.0646451	0.0803852	0.0527306	0.0288303	57.7681	59.7667	55.8363	62.2379	65.8022	50.7697	58.0226	57.5299	60.1288
0.128892	0.153943	0.21036	0.0607932	0.134585	0.138617	0.195845	0.130209	0.0785534	666	0.057463	0.0630341	0.0992491	0.0304902	0.0512514	0.0719503	0.0847342	0.0587806	0.0350751	55.4176	59.0537	52.8195	49.8461	61.9189	48.0942	56.7341	54.8568	55.3487
0.125015	0.15478	0.206503	0.0540251	0.128643	0.13022	0.180738	0.122929	0.06957	667	0.0535868	0.0638707	0.0953917	0.0237221	0.0453096	0.0635536	0.0696273	0.0515001	0.0260918	57.1358	58.7345	53.8061	56.0906	64.7788	51.1953	61.4762	58.1057	62.4957
0.131715	0.164368	0.208392	0.0592394	0.139056	0.129538	0.195701	0.131047	0.0775675	668	0.0602865	0.073459	0.0972814	0.0289364	0.0557224	0.062871	0.0845899	0.0596187	0.0340892	54.2296	55.3082	53.3182	51.1535	59.928	51.4651	56.7759	54.506	56.0522
0.122807	0.151334	0.209813	0.0532117	0.131552	0.134552	0.189021	0.126897	0.07706	669	0.0513787	0.060425	0.0987017	0.0229087	0.0482188	0.0678855	0.07791	0.0554681	0.0335818	58.1631	60.0718	52.9573	56.9481	63.3462	49.5471	58.7824	56.2888	56.4213
0.1296	0.151594	0.206973	0.0507802	0.13002	0.132631	0.198362	0.125902	0.0803753	670	0.0581717	0.0606845	0.0958615	0.0204771	0.0466867	0.065964	0.0872508	0.0544736	0.036897	55.1145	59.9689	53.684	59.6749	64.0927	50.2649	56.0143	56.7334	54.0941
0.131629	0.160102	0.204893	0.0539163	0.131706	0.139457	0.18761	0.124942	0.0729507	671	0.0602008	0.0691933	0.0937818	0.0236133	0.0483727	0.0727907	0.0764993	0.0535132	0.0294725	54.2649	56.7818	54.2289	56.2038	63.2722	47.8043	59.2244	57.1695	59.5995
0.12922	0.153637	0.217421	0.0543973	0.13684	0.126459	0.194423	0.12777	0.0766534	672	0.0577917	0.0627277	0.10631	0.0240943	0.0535071	0.0597922	0.0833119	0.0563411	0.0331751	55.2766	59.1715	51.1042	55.7068	60.8982	52.7181	57.1491	55.9042	56.7206
0.127688	0.15995	0.210785	0.0535369	0.131362	0.132153	0.18693	0.122961	0.0750547	673	0.0562599	0.0690412	0.0996735	0.0232338	0.0480287	0.0654866	0.075819	0.0515326	0.0315764	55.9397	56.8358	52.7131	56.6022	63.4379	50.4465	59.4399	58.0904	57.9288
0.120838	0.151434	0.203175	0.0469919	0.132891	0.137644	0.195193	0.121769	0.0720814	674	0.0494095	0.0605254	0.0920638	0.0166888	0.0495576	0.0709769	0.0840817	0.0503402	0.0286031	59.111	60.032	54.6874	64.4857	62.708	48.4343	56.9238	58.6592	60.3183
0.130903	0.146685	0.20062	0.0506237	0.13785	0.134139	0.203653	0.115058	0.0755223	675	0.0594741	0.0557754	0.0895085	0.0203207	0.0545166	0.0674728	0.0925423	0.0436292	0.032044	54.5662	61.9759	55.384	59.8594	60.4522	49.6995	54.5589	62.0806	57.5701
0.124178	0.148176	0.193318	0.0490182	0.129015	0.136021	0.189261	0.122556	0.0743953	676	0.0527493	0.0572672	0.0822067	0.0187152	0.0456817	0.0693547	0.07815	0.0511272	0.030917	57.5212	61.352	57.4759	61.82	64.592	49.0119	58.7078	58.2825	58.4422
0.13073	0.145966	0.190159	0.0521636	0.137977	0.136503	0.194963	0.125797	0.073196	677	0.0593018	0.0550569	0.0790476	0.0218605	0.054644	0.0698362	0.0838522	0.0543681	0.0297177	54.6381	62.281	58.4307	58.0923	60.3964	48.839	56.9908	56.781	59.3998
0.127181	0.149384	0.210238	0.0516722	0.13649	0.129172	0.186511	0.124703	0.0711057	678	0.0557519	0.0584746	0.0991268	0.0213692	0.0531568	0.0625055	0.0753998	0.0532742	0.0276275	56.1631	60.8561	52.8502	58.6447	61.0545	51.6107	59.5735	57.2791	61.1459
0.119875	0.152328	0.203954	0.0497526	0.130468	0.142542	0.189431	0.124671	0.0699031	679	0.0484465	0.0614192	0.0928433	0.0194496	0.047135	0.0758754	0.0783204	0.0532427	0.0264249	59.5858	59.6797	54.4784	60.9074	63.8724	46.7698	58.655	57.2935	62.1979
0.126902	0.146501	0.211875	0.0533785	0.131361	0.136189	0.186935	0.117528	0.0690962	680	0.0554737	0.0555917	0.100764	0.0230754	0.0480274	0.0695226	0.075824	0.0460996	0.0256179	56.2863	62.0537	52.4417	56.7701	63.4385	48.9515	59.4383	60.7757	62.9243
0.116294	0.150931	0.211137	0.050134	0.124745	0.123691	0.194167	0.115228	0.0708519	681	0.0448651	0.0600223	0.100026	0.019831	0.0414119	0.057024	0.0830557	0.043799	0.0273737	61.4209	60.2321	52.625	60.4441	66.8028	53.8979	57.2246	61.9891	61.365
0.133849	0.149552	0.219798	0.0534287	0.130707	0.138276	0.185528	0.13009	0.0736769	682	0.0624207	0.0586429	0.108687	0.0231257	0.0473742	0.0716097	0.0744169	0.0586614	0.0301986	53.3649	60.7876	50.5515	56.7168	63.7556	48.2126	59.8891	54.907	59.0121
0.129502	0.146636	0.20796	0.0530556	0.129082	0.138683	0.193579	0.123308	0.0762533	683	0.0580734	0.0557264	0.0968487	0.0227526	0.0457485	0.0720167	0.0824681	0.0518797	0.032775	55.1564	61.9966	53.4291	57.1156	64.5585	48.0711	57.3983	57.9268	57.0182
0.128658	0.152504	0.225356	0.0546477	0.127844	0.133519	0.189502	0.120484	0.0706101	684	0.0572299	0.0615951	0.114245	0.0243447	0.0445109	0.0668521	0.0783912	0.0490555	0.0271319	55.518	59.6109	49.3047	55.4516	65.1835	49.9305	58.6331	59.2847	61.5751
0.134455	0.162618	0.206297	0.0577004	0.131102	0.147407	0.177494	0.129625	0.0725394	685	0.0630262	0.071709	0.0951863	0.0273974	0.0477687	0.08074	0.0663832	0.0581964	0.0290611	53.1246	55.9034	53.8597	52.5179	63.5637	45.2263	62.5998	55.104	59.9375
0.125135	0.146837	0.210182	0.0518576	0.129644	0.130776	0.187223	0.111197	0.0658065	686	0.0537069	0.0559284	0.0990708	0.0215546	0.0463106	0.0641089	0.076112	0.0397683	0.0223282	57.081	61.9114	52.8643	58.4351	64.2786	50.9779	59.3469	64.2361	66.0699
0.125087	0.1565	0.206823	0.0516659	0.137569	0.143619	0.188485	0.122712	0.0720823	687	0.0536586	0.0655913	0.095712	0.0213628	0.0542355	0.0769527	0.0773738	0.0512838	0.0286041	57.103	58.0887	53.7228	58.652	60.5757	46.419	58.9496	58.2081	60.3175
0.122927	0.161897	0.209882	0.054589	0.131728	0.127786	0.195995	0.121798	0.0768815	688	0.0514981	0.0709878	0.0987712	0.024286	0.0483943	0.0611198	0.084884	0.0503695	0.0334033	58.1067	56.1525	52.9397	55.5112	63.2618	52.1704	56.6908	58.6451	56.5523
0.127252	0.15214	0.210928	0.0530372	0.12799	0.142933	0.184083	0.122535	0.0723064	689	0.0558237	0.0612308	0.0998169	0.0227342	0.044657	0.0762662	0.0729716	0.0511063	0.0288281	56.1315	59.7536	52.6773	57.1354	65.1091	46.6419	60.3593	58.2924	60.1306
0.124402	0.156577	0.213554	0.0539612	0.125623	0.130491	0.186605	0.128868	0.0749332	690	0.0529736	0.0656678	0.102443	0.0236581	0.0422893	0.0638248	0.075494	0.0574397	0.031455	57.4175	58.0604	52.0294	56.1571	66.3362	51.0889	59.5434	55.4276	58.0227
0.130376	0.166193	0.209716	0.0555495	0.139167	0.143512	0.194869	0.119697	0.0722058	691	0.0589471	0.0752842	0.0986044	0.0252465	0.0558335	0.0768454	0.0837576	0.0482683	0.0287275	54.7867	54.7008	52.9818	54.5514	59.8802	46.4537	57.0185	59.6746	60.2144
0.126743	0.159783	0.205426	0.0545039	0.132724	0.133039	0.195215	0.12509	0.070822	692	0.0553145	0.0688742	0.0943154	0.0242008	0.0493911	0.066372	0.0841041	0.0536611	0.0273437	56.357	56.8952	54.088	55.5979	62.7867	50.1107	56.9172	57.1019	61.3909
0.124004	0.144531	0.192711	0.0502979	0.126422	0.142301	0.198006	0.122807	0.072361	693	0.0525756	0.053622	0.0816001	0.0199949	0.0430882	0.0756346	0.0868949	0.0513788	0.0288827	57.6018	62.8993	57.6568	60.2471	65.917	46.849	56.115	58.1631	60.0852
0.129594	0.15397	0.211232	0.0563601	0.139022	0.125798	0.190654	0.122385	0.0753941	694	0.0581649	0.0630608	0.100121	0.0260571	0.0556891	0.0591309	0.0795427	0.0509567	0.0319159	55.1174	59.0434	52.6015	53.7668	59.9424	52.9952	58.279	58.3637	57.668
0.126027	0.153033	0.199638	0.0520057	0.134472	0.14017	0.19625	0.127773	0.0725276	695	0.0545982	0.0621242	0.0885269	0.0217027	0.0511391	0.073503	0.0851389	0.0563441	0.0290493	56.6773	59.4048	55.6563	58.2687	61.9706	47.5614	56.6171	55.9029	59.9472
0.119565	0.150049	0.202333	0.0519555	0.136164	0.142769	0.182125	0.13147	0.0729652	696	0.0481366	0.0591395	0.0912217	0.0216524	0.0528302	0.0761026	0.0710135	0.0600417	0.0294869	59.7403	60.5864	54.915	58.325	61.2009	46.6954	61.0083	54.3306	59.5877
0.11841	0.157321	0.206058	0.0515179	0.140606	0.135918	0.197276	0.115484	0.0701618	697	0.0469809	0.066412	0.0949464	0.0212149	0.0572722	0.0692516	0.0861645	0.0440552	0.0266835	60.3233	57.7857	53.9224	58.8204	59.2675	49.0491	56.3228	61.8516	61.9686
0.131168	0.146131	0.199898	0.0520185	0.121566	0.137454	0.200151	0.120114	0.07705	698	0.0597398	0.0552223	0.0887874	0.0217155	0.0382323	0.070787	0.0890402	0.0486853	0.0335717	54.4556	62.2105	55.5838	58.2543	68.5501	48.5012	55.5136	59.4674	56.4287
0.130467	0.152314	0.200896	0.0524284	0.138458	0.12732	0.189479	0.120679	0.0722519	699	0.0590383	0.0614045	0.0897849	0.0221253	0.0551251	0.0606531	0.0783678	0.0492507	0.0287737	54.7484	59.6855	55.3078	57.7989	60.1866	52.3616	58.6403	59.1888	60.1759
0.123338	0.150082	0.205117	0.0497374	0.136616	0.130696	0.194353	0.114742	0.0705563	700	0.0519093	0.0591731	0.0940061	0.0194344	0.0532831	0.0640297	0.083242	0.0433137	0.0270781	57.9129	60.5729	54.1696	60.926	60.998	51.0088	57.1697	62.2513	61.6221
0.123	0.160136	0.217302	0.0540123	0.13138	0.134766	0.197783	0.123774	0.0725902	701	0.0515714	0.069227	0.106191	0.0237093	0.048047	0.0680997	0.0866721	0.0523457	0.0291119	58.072	56.7699	51.1322	56.1039	63.4291	49.4683	56.1782	57.7087	59.8955
0.125567	0.157157	0.197009	0.0499331	0.133102	0.127547	0.206657	0.123336	0.0794937	702	0.0541384	0.0662476	0.0858976	0.01963	0.0497682	0.0608806	0.0955461	0.0519074	0.0360154	56.8849	57.8461	56.3991	60.6873	62.6088	52.2682	53.7659	57.9138	54.694
0.129807	0.16327	0.207293	0.0567062	0.131958	0.130311	0.182268	0.133037	0.0733989	703	0.058378	0.0723608	0.0961819	0.0264032	0.0486245	0.0636438	0.0711569	0.0616088	0.0299206	55.0269	55.6802	53.601	53.4386	63.1515	51.1599	60.9603	53.6906	59.2356
0.124232	0.14384	0.202637	0.0505451	0.126951	0.129213	0.199228	0.122128	0.072818	704	0.0528038	0.0529311	0.0915257	0.0202421	0.0436177	0.0625459	0.0881167	0.0506994	0.0293398	57.4959	63.2014	54.8326	59.9525	65.6421	51.5946	55.7709	58.4866	59.7081
0.125062	0.1519	0.2111	0.0508079	0.128131	0.133278	0.186708	0.127008	0.0721391	705	0.0536331	0.0609905	0.0999885	0.0205049	0.0447979	0.0666116	0.0755966	0.0555795	0.0286609	57.1147	59.8481	52.6344	59.6424	65.0375	50.0207	59.5107	56.2394	60.27
0.126233	0.146203	0.194276	0.0514346	0.135077	0.131115	0.205608	0.114458	0.0678015	706	0.0548045	0.055294	0.083165	0.0211316	0.0517436	0.0644479	0.0944966	0.0430296	0.0243233	56.5847	62.18	57.1924	58.9156	61.6932	50.8461	54.0403	62.4058	64.1258
0.122914	0.155451	0.192137	0.0503115	0.140953	0.150266	0.199469	0.128901	0.0730323	707	0.0514855	0.064542	0.0810261	0.0200085	0.0576193	0.0835991	0.0883581	0.0574725	0.0295541	58.1126	58.4808	57.829	60.2308	59.1215	44.3658	55.7034	55.4135	59.5329
0.127448	0.160377	0.199275	0.0577887	0.12605	0.139932	0.18672	0.126743	0.0733551	708	0.0560198	0.0694678	0.0881639	0.0274856	0.0427164	0.073265	0.0756092	0.0553141	0.0298768	56.0451	56.6847	55.7577	52.4377	66.1115	47.6423	59.5067	56.3571	59.271
0.127064	0.149441	0.214068	0.0533639	0.133191	0.138992	0.193365	0.122972	0.0725653	709	0.0556351	0.058532	0.102957	0.0230608	0.0498577	0.0723254	0.0822539	0.0515439	0.029087	56.2148	60.8327	51.9045	56.7857	62.5668	47.9644	57.4618	58.085	59.9161
0.124484	0.150047	0.198587	0.0519213	0.134098	0.137891	0.186497	0.123741	0.0709039	710	0.0530559	0.0591378	0.0874763	0.0216182	0.0507643	0.0712243	0.0753858	0.0523121	0.0274256	57.3795	60.5871	55.9507	58.3634	62.1438	48.3474	59.578	57.7244	61.32
0.127965	0.158781	0.201859	0.0563787	0.131415	0.135354	0.190008	0.11835	0.0705714	711	0.0565367	0.0678717	0.0907475	0.0260757	0.0480816	0.0686871	0.0788966	0.0469212	0.0270932	55.8187	57.2545	55.044	53.7491	63.4124	49.2537	58.4772	60.3538	61.6089
0.122237	0.148545	0.210782	0.052814	0.122944	0.133737	0.192207	0.119566	0.0696249	712	0.0508083	0.0576361	0.099671	0.0225109	0.0396105	0.0670706	0.0810959	0.0481372	0.0261466	58.4345	61.1996	52.7137	57.3769	67.7816	49.849	57.808	59.74	62.4464
0.126493	0.159046	0.213544	0.0567127	0.130098	0.139459	0.193983	0.125074	0.0767653	713	0.0550649	0.0681372	0.102433	0.0264097	0.0467647	0.072792	0.0828714	0.0536452	0.033287	56.4682	57.1589	52.032	53.4325	64.0542	47.8039	57.2789	57.1092	56.6379
0.136143	0.152775	0.194098	0.0528909	0.134884	0.133369	0.196176	0.117686	0.0701282	714	0.0647147	0.0618664	0.0829868	0.0225879	0.0515504	0.066702	0.0850648	0.0462571	0.0266499	52.4657	59.505	57.2449	57.2934	61.7816	49.9868	56.6385	60.6943	61.9983
0.128027	0.160614	0.206854	0.049546	0.134427	0.130617	0.187928	0.121846	0.0721	715	0.0565984	0.0697052	0.0957429	0.019243	0.0510937	0.06395	0.0768166	0.0504178	0.0286217	55.7918	56.6009	53.7148	61.1614	61.9915	51.0399	59.1244	58.6218	60.3027
0.126513	0.152973	0.19107	0.052864	0.128921	0.128526	0.196928	0.124964	0.0768235	716	0.0550848	0.0620642	0.0799593	0.0225609	0.0455873	0.0618596	0.0858172	0.0535353	0.0333452	56.4593	59.4281	58.1519	57.3227	64.6392	51.8701	56.4221	57.1594	56.595
0.130973	0.140162	0.196799	0.0532729	0.132365	0.126976	0.184408	0.131115	0.0753385	717	0.0595447	0.0492529	0.0856881	0.0229698	0.0490318	0.060309	0.0732967	0.0596867	0.0318602	54.5368	64.86	56.4591	56.8827	62.9571	52.5035	60.2529	54.4777	57.7106
0.118358	0.156613	0.201312	0.0491137	0.131149	0.124668	0.189879	0.114578	0.064872	718	0.0469291	0.0657038	0.0902013	0.0188106	0.0478161	0.0580011	0.0787679	0.0431494	0.0213938	60.3497	58.047	55.1934	61.6998	63.5407	53.4755	58.5168	62.3406	67.0216
0.133184	0.149864	0.215261	0.0561749	0.134278	0.137952	0.192913	0.127679	0.0766925	719	0.0617551	0.0589551	0.10415	0.0258719	0.0509446	0.0712854	0.0818019	0.05625	0.0332142	53.6316	60.661	51.6169	53.9441	62.0603	48.326	57.5965	55.944	56.6917
0.124914	0.152606	0.213273	0.0504235	0.131044	0.130371	0.176562	0.134226	0.0710623	720	0.0534856	0.0616974	0.102162	0.0201205	0.0477104	0.0637042	0.0654506	0.0627973	0.0275841	57.1821	59.5709	52.0981	60.0971	63.592	51.1362	62.9305	53.2152	61.1833
0.122447	0.146946	0.208308	0.0538446	0.12135	0.13539	0.194298	0.127484	0.0712149	721	0.0510185	0.0560372	0.0971972	0.0235416	0.0380163	0.0687234	0.083187	0.056055	0.0277366	58.3342	61.8655	53.3398	56.2787	68.6721	49.2404	57.1859	56.0296	61.0522
0.13609	0.145516	0.213485	0.0510891	0.131819	0.129106	0.199584	0.128896	0.0788743	722	0.0646613	0.0546064	0.102374	0.0207861	0.0484861	0.0624391	0.0884734	0.057467	0.035396	52.4863	62.4738	52.0463	59.3141	63.2178	51.6372	55.6712	55.4159	55.1235
0.124355	0.144334	0.215362	0.0474917	0.135313	0.13051	0.191968	0.121713	0.0698656	723	0.0529264	0.0534245	0.104251	0.0171887	0.0519797	0.0638432	0.0808565	0.0502845	0.0263874	57.4393	62.9854	51.5927	63.807	61.5856	51.0817	57.8801	58.6861	62.2313
0.126248	0.156671	0.215013	0.0517547	0.141252	0.138972	0.184238	0.125589	0.0736106	724	0.0548191	0.0657615	0.103902	0.0214516	0.057919	0.0723053	0.0731273	0.0541601	0.0301323	56.5781	58.0256	51.6764	58.5513	58.9961	47.9713	60.3083	56.875	59.0652
0.124742	0.156195	0.222354	0.0530486	0.13598	0.131239	0.184132	0.12449	0.0737353	725	0.0533129	0.0652861	0.111243	0.0227456	0.0526466	0.0645725	0.0730207	0.0530612	0.0302571	57.2613	58.2022	49.9703	57.1231	61.2835	50.7978	60.3432	57.3771	58.9653
0.124827	0.154846	0.208869	0.0522006	0.128563	0.138253	0.194983	0.118636	0.0693753	726	0.0533984	0.0639374	0.0977581	0.0218976	0.0452296	0.071586	0.0838714	0.0472079	0.025897	57.2221	58.7092	53.1965	58.0511	64.8191	48.2209	56.9852	60.208	62.6711
0.124183	0.145412	0.19493	0.0510671	0.13374	0.132796	0.191965	0.122455	0.0707099	727	0.0527543	0.0545029	0.0838187	0.0207641	0.0504066	0.0661296	0.080854	0.0510263	0.0272316	57.5189	62.5183	57.0006	59.3396	62.31	50.2022	57.8809	58.3305	61.4882
0.124066	0.158139	0.200218	0.0545073	0.118904	0.13276	0.185971	0.127278	0.0740729	728	0.0526371	0.0672295	0.0891069	0.0242043	0.035571	0.0660935	0.0748599	0.0558493	0.0305947	57.5732	57.487	55.4951	55.5945	70.0843	50.2159	59.7465	56.1202	58.6966
0.125594	0.156455	0.219845	0.0549927	0.13516	0.135116	0.190289	0.127856	0.0734243	729	0.0541658	0.065546	0.108733	0.0246897	0.0518262	0.0684491	0.0791776	0.0564272	0.029946	56.8724	58.1056	50.5408	55.1037	61.6555	49.3404	58.3908	55.8665	59.2151
0.128461	0.158868	0.205096	0.0557939	0.129151	0.141371	0.190118	0.121709	0.0729614	730	0.0570328	0.0679587	0.0939849	0.0254909	0.0458177	0.0747044	0.0790072	0.0502807	0.0294832	55.6031	57.2231	54.1752	54.3124	64.5239	47.1572	58.4431	58.6879	59.5908
0.128468	0.148974	0.205944	0.0501312	0.132819	0.134895	0.200068	0.121466	0.0749815	731	0.057039	0.0580647	0.0948326	0.0198281	0.0494861	0.0682284	0.0889572	0.0500376	0.0315032	55.6005	61.0236	53.9522	60.4475	62.7418	49.4211	55.5366	58.8053	57.9853
0.126893	0.148291	0.208466	0.048604	0.134782	0.131035	0.188269	0.113882	0.0656964	732	0.0554645	0.0573816	0.0973545	0.018301	0.0514489	0.0643682	0.0771575	0.0424532	0.0222181	56.2903	61.3047	53.2995	62.3467	61.8282	50.8771	59.0173	62.7217	66.1806
0.119322	0.137485	0.18943	0.0492125	0.126347	0.129544	0.181206	0.118703	0.0701216	733	0.0478938	0.0465764	0.0783187	0.0189095	0.0430133	0.0628776	0.0700954	0.0472743	0.0266433	59.8619	66.1227	58.6556	61.5758	65.9561	51.4624	61.3174	60.1742	62.0041
0.119201	0.156751	0.206256	0.0525513	0.132719	0.132785	0.195574	0.11962	0.0741576	734	0.047772	0.065842	0.0951453	0.0222483	0.0493854	0.0661184	0.0844625	0.0481915	0.0306794	59.923	57.9958	53.8704	57.6637	62.7894	50.2064	56.8129	59.7128	58.6295
0.123262	0.150141	0.197028	0.0518611	0.135772	0.13667	0.194546	0.120048	0.0699946	735	0.0518339	0.0592321	0.0859173	0.0215581	0.0524387	0.0700033	0.0834352	0.0486189	0.0265164	57.9484	60.5491	56.3935	58.4311	61.3774	48.7793	57.1129	59.5003	62.1166
0.123119	0.162464	0.212821	0.0537377	0.130403	0.126767	0.186526	0.110915	0.0718677	736	0.0516905	0.0715545	0.10171	0.0234346	0.0470692	0.0601	0.0754146	0.0394868	0.0283894	58.0159	55.9566	52.2086	56.3907	63.9047	52.5901	59.5688	64.3991	60.4977
0.124642	0.152387	0.21699	0.0536656	0.130583	0.142423	0.194104	0.119735	0.0679992	737	0.0532132	0.0614778	0.105879	0.0233625	0.0472495	0.0757563	0.0829929	0.0483068	0.0245209	57.3071	59.6568	51.2056	56.4664	63.8165	46.8089	57.2431	59.6554	63.9394
0.120327	0.146128	0.209945	0.0528505	0.13295	0.130489	0.191468	0.125854	0.0761319	738	0.0488984	0.0552188	0.0988337	0.0225475	0.0496171	0.0638225	0.080357	0.0544252	0.0326536	59.3621	62.212	52.924	57.3372	62.68	51.0898	58.0311	56.7552	57.1091
0.125613	0.153248	0.197364	0.0512536	0.133587	0.127315	0.183838	0.12373	0.0690675	739	0.0541843	0.0623385	0.0862527	0.0209505	0.0502541	0.0606484	0.0727273	0.0523012	0.0255893	56.864	59.3217	56.2976	59.1238	62.3811	52.3635	60.4395	57.7295	62.9504
0.123808	0.152388	0.197104	0.0531966	0.129796	0.132588	0.183737	0.12106	0.0702588	740	0.0523794	0.0614788	0.0859933	0.0228936	0.0464624	0.0659209	0.0726259	0.0496318	0.0267806	57.693	59.6564	56.3717	56.9642	64.2035	50.2812	60.4729	59.0024	61.883
0.127871	0.154037	0.21055	0.055811	0.137069	0.129581	0.18271	0.124862	0.0709809	741	0.0564428	0.0631274	0.0994385	0.0255079	0.0537358	0.062914	0.0715991	0.0534339	0.0275027	55.8597	59.0179	52.7719	54.2958	60.7966	51.448	60.8128	57.2058	61.2534
0.119056	0.151227	0.202144	0.0499399	0.136691	0.136603	0.188423	0.122239	0.0698427	742	0.0476277	0.0603184	0.0910331	0.0196368	0.0533575	0.0699363	0.0773117	0.0508108	0.0263645	59.9956	60.1141	54.9663	60.679	60.9648	48.8032	58.969	58.4334	62.2517
0.132695	0.155258	0.200133	0.0567834	0.129859	0.141512	0.184048	0.118938	0.0718312	743	0.0612661	0.0643492	0.0890215	0.0264803	0.0465262	0.0748451	0.0729365	0.0475091	0.028353	53.8293	58.5535	55.5187	53.366	64.1719	47.1103	60.3709	60.0555	60.5283
0.129743	0.145801	0.191125	0.0517871	0.142651	0.143539	0.189088	0.130052	0.075837	744	0.058314	0.054892	0.0800137	0.021484	0.0593172	0.0768723	0.0779765	0.058623	0.0323587	55.0541	62.3514	58.1354	58.5147	58.4178	46.445	58.7617	54.9233	57.3312
0.1333	0.157646	0.206	0.0493766	0.128241	0.122152	0.19352	0.124939	0.0679399	745	0.0618713	0.0667373	0.0948889	0.0190736	0.0449072	0.0554852	0.0824085	0.0535101	0.0244616	53.5849	57.6665	53.9374	61.3713	64.9821	54.5769	57.416	57.1709	63.9952
0.126654	0.141189	0.213975	0.0519118	0.115246	0.134391	0.184177	0.124536	0.0706403	746	0.0552256	0.0502803	0.102864	0.0216088	0.0319128	0.0677244	0.073066	0.0531069	0.0271621	56.3966	64.388	51.9272	58.3741	72.309	49.6065	60.3284	57.356	61.5488
0.125787	0.149672	0.209394	0.051152	0.134626	0.125157	0.195882	0.12732	0.073472	747	0.0543581	0.0587624	0.0982826	0.0208489	0.0512929	0.0584899	0.0847708	0.0558918	0.0299937	56.7855	60.7391	53.0633	59.2412	61.8998	53.2666	56.7235	56.1015	59.1766
0.124719	0.14755	0.205591	0.0511191	0.135465	0.141673	0.186273	0.130449	0.0767719	748	0.0532908	0.0566405	0.0944801	0.020816	0.0521313	0.0750061	0.0751624	0.05902	0.0332936	57.2714	61.6126	54.0447	59.2793	61.5167	47.0568	59.6494	54.7561	56.6331
0.125473	0.146725	0.213942	0.0547472	0.127806	0.125354	0.182393	0.113129	0.066032	749	0.0540442	0.0558157	0.10283	0.0244442	0.0444731	0.0586869	0.071282	0.0417005	0.0225537	56.9275	61.9589	51.9353	55.3508	65.2028	53.1829	60.9185	63.139	65.8442
0.126601	0.145822	0.206325	0.0495474	0.131428	0.127602	0.19749	0.122485	0.0785323	750	0.0551722	0.0549124	0.095214	0.0192444	0.0480946	0.0609349	0.0863786	0.051056	0.035054	56.4203	62.3427	53.8524	61.1597	63.4061	52.246	56.2617	58.3164	55.3636
0.122733	0.142095	0.205278	0.0482388	0.124473	0.125976	0.186846	0.122272	0.0692947	751	0.0513043	0.0511855	0.0941671	0.0179357	0.0411395	0.0593089	0.075735	0.0508432	0.0258165	58.1984	63.9779	54.1271	62.8188	66.949	52.9203	59.4667	58.4179	62.744
0.125978	0.149779	0.203711	0.0512138	0.124001	0.132782	0.195978	0.126496	0.0738299	752	0.0545492	0.0588699	0.0926003	0.0209108	0.0406675	0.0661155	0.084867	0.055067	0.0303516	56.6994	60.6955	54.5434	59.1696	67.2039	50.2075	56.6957	56.4673	58.8898
0.119095	0.149013	0.195366	0.048563	0.137815	0.128119	0.184802	0.118427	0.06729	753	0.0476665	0.0581039	0.0842553	0.0182599	0.0544815	0.0614519	0.0736909	0.046998	0.0238117	59.9761	61.0075	56.8732	62.3995	60.4676	52.0351	60.1244	60.3147	64.6132
0.127603	0.160227	0.202638	0.0534931	0.131881	0.134841	0.184376	0.114781	0.0680253	754	0.056174	0.0693183	0.0915267	0.0231901	0.048548	0.0681741	0.0732653	0.0433523	0.024547	55.9774	56.7375	54.8324	56.6485	63.1881	49.441	60.2632	62.2304	63.9149
0.129548	0.155402	0.222765	0.0549062	0.133758	0.136854	0.189061	0.133051	0.0791076	755	0.0581199	0.0644929	0.111654	0.0246031	0.0504249	0.0701869	0.07795	0.061622	0.0356293	55.1366	58.4993	49.8782	55.1906	62.3015	48.7139	58.77	53.6853	54.9609
0.123191	0.15364	0.215947	0.0536047	0.134639	0.1316	0.198269	0.126171	0.0700667	756	0.0517629	0.0627304	0.104836	0.0233016	0.0513054	0.0649333	0.0871576	0.0547421	0.0265884	57.9817	59.1704	51.4529	56.5306	61.894	50.6586	56.0407	56.6127	62.0527
0.124596	0.14207	0.204625	0.0511219	0.117879	0.127512	0.179237	0.118872	0.0715401	757	0.0531672	0.0511613	0.0935141	0.0208189	0.0345456	0.0608456	0.0681261	0.0474435	0.0280618	57.3283	63.9888	54.2998	59.276	70.694	52.2825	61.9911	60.0886	60.7747
0.11869	0.150363	0.199699	0.0498452	0.126555	0.128132	0.18908	0.127587	0.0733775	758	0.0472618	0.059454	0.088588	0.0195421	0.0432213	0.0614658	0.0779691	0.0561583	0.0298992	60.1806	60.4597	55.6393	60.7943	65.8477	52.0295	58.764	55.9843	59.2529
0.1299	0.146021	0.198624	0.0502073	0.139024	0.131037	0.187484	0.120284	0.0699382	759	0.0584714	0.055112	0.0875125	0.0199043	0.0556902	0.0643699	0.0763727	0.0488557	0.02646	54.9874	62.2575	55.9405	60.3558	59.9419	50.8764	59.2644	59.3831	62.1667
0.127813	0.157237	0.205673	0.0533045	0.130463	0.135305	0.207852	0.126873	0.0740491	760	0.0563845	0.0663277	0.0945618	0.0230015	0.0471293	0.0686379	0.0967412	0.0554442	0.0305708	55.8852	57.8167	54.0232	56.8489	63.8753	49.2716	53.4567	56.2994	58.7155
0.125291	0.144437	0.204914	0.0485709	0.128612	0.125797	0.187679	0.112073	0.0679108	761	0.053862	0.0535276	0.0938031	0.0182679	0.0452784	0.0591303	0.0765678	0.0406446	0.0244325	57.0103	62.9404	54.2232	62.3892	64.7945	52.9955	59.2028	63.7339	64.0226
0.119603	0.157017	0.192565	0.0493581	0.127857	0.135847	0.188002	0.118989	0.0736961	762	0.0481745	0.066108	0.081454	0.0190551	0.0445233	0.0691806	0.0768913	0.0475604	0.0302179	59.7213	57.8976	57.7005	61.3942	65.1772	49.0747	59.1009	60.0296	58.9967
0.118576	0.145318	0.202439	0.048276	0.134227	0.134196	0.185736	0.118425	0.0746826	763	0.0471477	0.0544091	0.0913275	0.017973	0.0508934	0.0675296	0.0746245	0.0469967	0.0312043	60.2385	62.5586	54.8863	62.7704	62.084	49.6785	59.8222	60.3153	58.2174
0.123835	0.155659	0.191847	0.0496871	0.125497	0.132859	0.189885	0.122178	0.0715045	764	0.052406	0.0647503	0.0807354	0.0193841	0.0421637	0.0661919	0.0787734	0.0507498	0.0280262	57.6806	58.4026	57.9167	60.9877	66.4026	50.1787	58.5151	58.4625	60.8049
0.122066	0.148973	0.211025	0.0532406	0.135735	0.129843	0.189724	0.126119	0.0733008	765	0.0506378	0.0580643	0.0999139	0.0229376	0.0524018	0.0631763	0.0786134	0.0546904	0.0298225	58.5162	61.0237	52.6531	56.9171	61.3941	51.3441	58.5645	56.6358	59.3149
0.121374	0.145537	0.200163	0.0469912	0.125694	0.136483	0.192927	0.119289	0.0694988	766	0.0499455	0.0546283	0.0890514	0.0166881	0.042361	0.069816	0.081816	0.0478599	0.0260205	58.8499	62.4644	55.5105	64.4867	66.2984	48.8462	57.5923	59.8788	62.5597
0.121566	0.147774	0.204487	0.0512788	0.133093	0.13228	0.187885	0.110413	0.0662322	767	0.0501375	0.0568648	0.0933755	0.0209758	0.0497599	0.0656137	0.0767736	0.0389842	0.022754	58.757	61.5191	54.3366	59.0946	62.6128	50.398	59.1379	64.6923	65.6452
0.126015	0.143577	0.208663	0.0495128	0.143041	0.130984	0.177825	0.122274	0.0713986	768	0.0545862	0.0526674	0.0975517	0.0192098	0.0597078	0.0643178	0.0667135	0.0508451	0.0279203	56.6827	63.3175	53.2491	61.2024	58.2583	50.8966	62.4835	58.417	60.8951
0.132807	0.149391	0.2114	0.0549291	0.122256	0.130751	0.189091	0.121747	0.0691079	769	0.0613785	0.0584822	0.100289	0.0246261	0.0389226	0.0640845	0.0779794	0.0503182	0.0256296	53.7837	60.853	52.5597	55.1675	68.163	50.9874	58.7608	58.6698	62.9136
0.132509	0.145718	0.217362	0.049981	0.12336	0.126352	0.186737	0.120902	0.0726393	770	0.0610806	0.0548093	0.106251	0.0196779	0.0400266	0.0596857	0.0756261	0.0494732	0.029161	53.9046	62.3868	51.1179	60.6291	67.553	52.7625	59.5013	59.0798	59.855
0.124965	0.147198	0.198312	0.0514064	0.126515	0.132278	0.183339	0.11808	0.0674033	771	0.0535361	0.056289	0.087201	0.0211034	0.0431816	0.0656116	0.0722279	0.0466514	0.023925	57.159	61.7597	56.0284	58.9479	65.8684	50.3988	60.6042	60.4917	64.5046
0.118398	0.146088	0.202966	0.0493073	0.128286	0.129228	0.180456	0.123372	0.0705726	772	0.0469698	0.0551788	0.091855	0.0190042	0.044953	0.0625616	0.0693446	0.0519433	0.0270943	60.329	62.229	54.7437	61.4575	64.9589	51.5883	61.5725	57.897	61.6079
0.121358	0.148554	0.195279	0.0534487	0.132913	0.135652	0.190112	0.121909	0.0732956	773	0.0499297	0.0576447	0.0841674	0.0231457	0.0495795	0.0689856	0.0790006	0.0504801	0.0298173	58.8576	61.1961	56.8988	56.6955	62.6977	49.1453	58.4452	58.5919	59.3191
0.133357	0.154383	0.212122	0.057439	0.124228	0.135705	0.191971	0.121336	0.0717643	774	0.0619283	0.0634743	0.101011	0.027136	0.0408949	0.0690379	0.0808601	0.0499076	0.0282861	53.562	58.8853	52.3808	52.7569	67.0808	49.1263	57.879	58.8683	60.5848
0.123196	0.149765	0.214627	0.0503435	0.134731	0.136764	0.184432	0.119054	0.0719316	775	0.0517675	0.0588561	0.103516	0.0200405	0.0513981	0.0700977	0.0733207	0.0476256	0.0284534	57.9796	60.7011	51.7694	60.1925	61.8514	48.7456	60.2451	59.9967	60.4439
0.120647	0.147012	0.204485	0.049017	0.130607	0.126002	0.179011	0.125773	0.0728295	776	0.049218	0.0561025	0.0933742	0.0187139	0.0472739	0.0593349	0.0679001	0.0543448	0.0293512	59.2048	61.8381	54.337	61.8215	63.8045	52.9094	62.0694	56.7915	59.6987
0.119064	0.153796	0.209271	0.0497883	0.128334	0.134679	0.204565	0.11609	0.0735261	777	0.0476352	0.062887	0.0981597	0.0194853	0.0450005	0.0680119	0.0934544	0.0446618	0.0300478	59.9918	59.1101	53.0944	60.8637	64.9348	49.5006	54.3157	61.5284	59.1331
0.120894	0.140862	0.198366	0.0489596	0.134352	0.133449	0.173246	0.129118	0.0721374	778	0.0494655	0.0499527	0.0872551	0.0186565	0.0510183	0.066782	0.0621354	0.0576899	0.0286592	59.0836	64.5378	56.0131	61.894	62.0263	49.9568	64.1347	55.3202	60.2714
0.124151	0.14577	0.20297	0.0485501	0.116787	0.131577	0.192485	0.117617	0.0698221	779	0.0527222	0.0548609	0.0918594	0.0182471	0.0334538	0.0649106	0.0813734	0.0461885	0.0263438	57.5337	62.3647	54.7425	62.416	71.3549	50.6673	57.7247	60.7298	62.2701
0.118703	0.147606	0.19756	0.0482854	0.12761	0.130436	0.185237	0.122134	0.0744501	780	0.0472744	0.0566974	0.0864488	0.0179823	0.0442765	0.0637693	0.0741261	0.0507057	0.0309718	60.1742	61.5888	56.2417	62.7582	65.3032	51.1107	59.9831	58.4836	58.3992
0.122563	0.147565	0.199999	0.0499343	0.127203	0.1193	0.189197	0.122929	0.0707668	781	0.051134	0.0566559	0.0888881	0.0196312	0.0438701	0.052633	0.0780858	0.0515005	0.0272886	58.2793	61.6062	55.5558	60.6858	65.5119	55.8817	58.7278	58.1055	61.4388
0.120143	0.150812	0.204329	0.0493456	0.134919	0.14297	0.18325	0.123756	0.0746385	782	0.0487143	0.0599034	0.0932177	0.0190425	0.0515861	0.0763038	0.0721393	0.0523271	0.0311602	59.453	60.2796	54.3786	61.4098	61.7653	46.6297	60.6335	57.7174	58.2518
0.12664	0.149391	0.202514	0.0515345	0.131237	0.129411	0.194184	0.120877	0.0688991	783	0.0552115	0.0584819	0.0914032	0.0212315	0.0479033	0.0627445	0.083073	0.0494482	0.0254209	56.4028	60.8531	54.8658	58.8014	63.4985	51.5154	57.2195	59.092	63.1042
0.121512	0.150009	0.194524	0.0506979	0.133878	0.12632	0.189488	0.11291	0.0682522	784	0.0500837	0.0590996	0.0834131	0.0203948	0.0505445	0.0596537	0.0783771	0.0414816	0.0247739	58.783	60.6025	57.1194	59.7718	62.2458	52.7759	58.6375	63.2614	63.7024
0.128766	0.150174	0.206974	0.0493522	0.132953	0.120242	0.199935	0.117909	0.0733235	785	0.0573371	0.0592647	0.0958633	0.0190492	0.0496193	0.0535754	0.0888238	0.0464807	0.0298452	55.4717	60.5359	53.6835	61.4016	62.6789	55.4437	55.5737	60.5793	59.2965
0.132079	0.151629	0.206845	0.05878	0.135824	0.131711	0.185245	0.126247	0.0754851	786	0.0606501	0.0607196	0.0957338	0.028477	0.0524902	0.0650446	0.0741342	0.0548189	0.0320068	54.0803	59.9551	53.7171	51.5533	61.3541	50.6158	59.9805	56.5782	57.5985
0.125023	0.146281	0.199971	0.0500569	0.128644	0.129228	0.194653	0.109028	0.0611533	787	0.0535942	0.0553716	0.0888601	0.0197539	0.0453108	0.0625617	0.0835422	0.0375992	0.017675	57.1325	62.147	55.5636	60.5372	64.7782	51.5883	57.0816	65.5141	71.0972
0.12615	0.142361	0.197133	0.0462478	0.129514	0.121386	0.197785	0.117403	0.074341	788	0.0547214	0.0514524	0.0860223	0.0159448	0.0461805	0.0547193	0.0866742	0.0459748	0.0308627	56.622	63.8579	56.3634	65.5231	64.3432	54.9212	56.1776	60.8403	58.4849
0.131342	0.157812	0.199474	0.052905	0.122058	0.136097	0.175968	0.118784	0.0662697	789	0.0599136	0.0669025	0.0883631	0.022602	0.0387246	0.06943	0.0648567	0.0473559	0.0227915	54.3836	57.6061	55.702	57.2782	68.2736	48.9848	63.1429	60.1329	65.608
0.115678	0.15601	0.19925	0.0495317	0.131473	0.126991	0.184684	0.120083	0.0712009	790	0.044249	0.0651008	0.0881387	0.0192287	0.0481395	0.0603242	0.0735733	0.0486547	0.0277227	61.748	58.2713	55.7647	61.1791	63.3844	52.4972	60.1627	59.4825	61.0642
0.121184	0.156702	0.209239	0.0515059	0.130501	0.133622	0.199664	0.124462	0.0725242	791	0.0497554	0.0657927	0.0981284	0.0212029	0.0471679	0.0669551	0.0885531	0.0530336	0.0290459	58.9423	58.0141	53.1024	58.834	63.8564	49.8921	55.649	57.3898	59.95
0.124367	0.148584	0.203501	0.0488426	0.129678	0.129365	0.189085	0.128228	0.071495	792	0.0529389	0.0576746	0.09239	0.0185396	0.0463443	0.0626985	0.0779739	0.056799	0.0280168	57.4335	61.1838	54.5997	62.0422	64.2619	51.5337	58.7625	55.7045	60.813
0.120023	0.143813	0.216914	0.0497619	0.133781	0.123915	0.19452	0.120828	0.0736296	793	0.048594	0.0529041	0.105803	0.0194588	0.0504472	0.0572485	0.0834094	0.049399	0.0301513	59.5126	63.2133	51.2237	60.8961	62.2911	53.8002	57.1205	59.1161	59.05
0.119574	0.15435	0.198152	0.0493215	0.125632	0.127318	0.194683	0.116142	0.0688169	794	0.0481456	0.0634414	0.0870413	0.0190184	0.0422988	0.0606515	0.0835722	0.0447133	0.0253386	59.7358	58.8978	56.0736	61.4399	66.3312	52.3623	57.0728	61.5011	63.1796
0.121206	0.151434	0.190231	0.0492409	0.129006	0.134321	0.179258	0.117813	0.0686579	795	0.0497776	0.0605249	0.0791198	0.0189379	0.0456728	0.0676546	0.0681466	0.046384	0.0251797	58.9315	60.0322	58.4086	61.5403	64.5964	49.6323	61.984	60.629	63.3259
0.118441	0.158975	0.203031	0.0499215	0.125212	0.134771	0.168976	0.114573	0.0636955	796	0.0470121	0.0680661	0.0919201	0.0196184	0.041879	0.0681042	0.0578652	0.0431448	0.0202173	60.3075	57.1845	54.7261	60.7014	66.5536	49.4667	65.7555	62.3431	68.2595
0.11907	0.148629	0.199514	0.0465629	0.124871	0.119784	0.193205	0.120024	0.0654688	797	0.0476414	0.0577204	0.0884026	0.0162598	0.0415376	0.0531177	0.082094	0.0485951	0.0219905	59.9888	61.1649	55.691	65.0798	66.7356	55.6556	57.5094	59.5121	66.4107
0.116265	0.141056	0.207917	0.0493275	0.131633	0.135535	0.19099	0.117771	0.0693466	798	0.044836	0.0501467	0.096806	0.0190245	0.0482993	0.0688688	0.079879	0.0463426	0.0258684	61.4362	64.449	53.4401	61.4323	63.3075	49.1876	58.1764	60.6503	62.697
0.124386	0.146903	0.202958	0.0514231	0.140273	0.131571	0.180923	0.124208	0.0650935	799	0.0529573	0.0559934	0.0918469	0.0211201	0.05694	0.0649046	0.0698114	0.052779	0.0216152	57.425	61.8839	54.7459	58.9288	59.4078	50.6696	61.4136	57.5074	66.7935
0.11966	0.150244	0.200314	0.0510286	0.131406	0.131471	0.202532	0.119972	0.072946	800	0.048231	0.0593346	0.0892032	0.0207255	0.048073	0.0648048	0.0914206	0.0485432	0.0294678	59.6932	60.5078	55.4684	59.3844	63.4165	50.7081	54.8611	59.5378	59.6033
0.125215	0.153299	0.202749	0.0524732	0.114212	0.132209	0.181871	0.113928	0.0683128	801	0.0537862	0.0623897	0.0916383	0.0221701	0.0308783	0.0655419	0.0707599	0.0424994	0.0248346	57.0448	59.3019	54.8022	57.7496	72.9639	50.4254	61.0934	62.6963	63.6458
0.119422	0.150864	0.210227	0.0502439	0.130649	0.130534	0.182953	0.120649	0.0679432	802	0.0479937	0.0599552	0.0991154	0.0199409	0.0473154	0.0638677	0.0718418	0.0492206	0.0244649	59.8118	60.2589	52.853	60.3119	63.7842	51.0721	60.7321	59.2036	63.9921
0.116241	0.149913	0.214415	0.0502369	0.136691	0.133283	0.185922	0.119791	0.0690078	803	0.0448123	0.0590036	0.103304	0.0199339	0.053358	0.0666163	0.0748104	0.048362	0.0255295	61.4488	60.6414	51.8207	60.3202	60.9646	50.0189	59.7624	59.6279	63.0049
0.128013	0.150537	0.20379	0.0515462	0.130565	0.134732	0.184084	0.121003	0.0688011	804	0.0565841	0.0596284	0.0926789	0.0212431	0.0472318	0.068065	0.072973	0.0495746	0.0253228	55.7981	60.3897	54.5223	58.7881	63.8251	49.4811	60.3589	59.0303	63.1941
0.118897	0.144417	0.210451	0.0519543	0.130475	0.129775	0.197262	0.121669	0.0672472	805	0.0474687	0.0535082	0.0993399	0.0216512	0.0471418	0.0631086	0.0861513	0.0502406	0.0237689	60.0759	62.9489	52.7967	58.3264	63.8691	51.3709	56.3266	58.7072	64.6544
0.11793	0.147506	0.203502	0.0530633	0.134877	0.130514	0.201831	0.119476	0.0709928	806	0.0465017	0.0565973	0.0923905	0.0227603	0.0515433	0.0638478	0.0907195	0.0480479	0.0275145	60.5685	61.6306	54.5996	57.1073	61.7849	51.0799	55.0517	59.7846	61.2432
0.124107	0.144508	0.214087	0.0499177	0.128097	0.126034	0.182109	0.125674	0.0682414	807	0.0526785	0.0535985	0.102976	0.0196146	0.0447634	0.0593669	0.0709984	0.0542459	0.0247631	57.554	62.9096	51.8999	60.706	65.055	52.896	61.0134	56.8362	63.7124
0.126976	0.152834	0.197127	0.0556131	0.131288	0.133498	0.180558	0.126285	0.0716394	808	0.0555474	0.0619249	0.0860159	0.02531	0.0479544	0.0668315	0.0694468	0.0548566	0.0281611	56.2536	59.4823	56.3653	54.489	63.4738	49.9383	61.5376	56.5613	60.6905
0.122901	0.138245	0.204395	0.0474406	0.126806	0.127663	0.182401	0.1156	0.0674059	809	0.0514724	0.047336	0.0932841	0.0171376	0.0434728	0.0609967	0.0712901	0.0441714	0.0239277	58.1188	65.7594	54.3609	63.8757	65.7171	52.2207	60.9158	61.7894	64.5021
0.117353	0.157473	0.197516	0.0495636	0.126681	0.130491	0.185066	0.11326	0.0672667	810	0.0459249	0.0665638	0.0864052	0.0192605	0.0433481	0.0638248	0.0739544	0.0418311	0.0237884	60.8662	57.73	56.2542	61.1397	65.7818	51.0889	60.0388	63.0662	64.6357
0.126898	0.145134	0.198993	0.0506411	0.13378	0.125138	0.189788	0.112024	0.0661467	811	0.0554698	0.0542248	0.0878821	0.0203381	0.0504462	0.058471	0.0786767	0.0405953	0.0226685	56.288	62.6381	55.8366	59.8388	62.2915	53.2746	58.5449	63.7619	65.73
0.123489	0.145664	0.200263	0.0481053	0.121319	0.124632	0.18789	0.120588	0.0693516	812	0.0520604	0.0547553	0.089152	0.0178022	0.0379855	0.0579657	0.0767788	0.0491597	0.0258734	57.8421	62.41	55.4826	62.9932	68.6895	53.4907	59.1363	59.2334	62.6925
0.126372	0.146544	0.189657	0.0504773	0.130009	0.129789	0.189961	0.118181	0.069388	813	0.0549435	0.0556351	0.0785455	0.0201743	0.0466754	0.0631222	0.0788501	0.0467524	0.0259098	56.5224	62.0353	58.5854	60.033	64.0982	51.3655	58.4915	60.44	62.6596
0.12152	0.152891	0.197048	0.0507382	0.121543	0.135219	0.181595	0.118095	0.070249	814	0.0500918	0.061982	0.0859369	0.0204352	0.0382095	0.0685527	0.0704837	0.046666	0.0267707	58.7791	59.46	56.3878	59.7243	68.5629	49.3026	61.1863	60.4842	61.8916
0.115908	0.145514	0.209267	0.0464759	0.125444	0.128316	0.176675	0.120873	0.0660642	815	0.044479	0.054605	0.0981563	0.0161729	0.0421105	0.0616488	0.0655636	0.0494447	0.0225859	61.6255	62.4744	53.0953	65.2015	66.4308	51.9553	62.8902	59.0938	65.8122
0.123365	0.151524	0.204613	0.0527375	0.139582	0.123643	0.188109	0.115689	0.0709103	816	0.0519365	0.0606151	0.093502	0.0224344	0.0562482	0.0569763	0.0769977	0.0442605	0.0274321	57.9001	59.9964	54.303	57.4601	59.7022	53.9187	59.0675	61.7419	61.3144
0.130142	0.137197	0.204853	0.0508764	0.124721	0.126709	0.187896	0.128486	0.0708419	817	0.0587131	0.0462881	0.0937418	0.0205733	0.0413873	0.0600423	0.0767846	0.0570571	0.0273637	54.8853	66.2616	54.2395	59.5621	66.816	52.614	59.1344	55.5926	61.3736
0.126309	0.146057	0.203706	0.0531602	0.133933	0.136727	0.175854	0.123685	0.0704034	818	0.0548806	0.0551481	0.092595	0.0228572	0.0505998	0.0700604	0.0647427	0.0522561	0.0269251	56.5506	62.2421	54.5448	57.0032	62.2201	48.7589	63.1838	57.7506	61.7559
0.120459	0.153795	0.206604	0.0542072	0.1296	0.126501	0.187249	0.117154	0.0705307	819	0.0490301	0.0628862	0.0954925	0.0239042	0.046267	0.0598346	0.0761376	0.0457255	0.0270525	59.2972	59.1105	53.7799	55.9022	64.3002	52.7004	59.3388	60.9698	61.6444
0.125118	0.140023	0.190669	0.050759	0.120614	0.123241	0.192564	0.128634	0.0749315	820	0.0536892	0.049114	0.0795579	0.020456	0.0372802	0.0565743	0.0814531	0.0572053	0.0314532	57.0891	64.9244	58.2744	59.6998	69.0912	54.0946	57.7008	55.5286	58.024
0.114823	0.151669	0.198957	0.052386	0.121078	0.123878	0.186115	0.113997	0.0675056	821	0.0433949	0.0607594	0.0878464	0.022083	0.0377445	0.0572113	0.0750038	0.0425682	0.0240274	62.2073	59.9393	55.8467	57.8456	68.8262	53.8164	59.7003	62.6584	64.4069
0.119099	0.148359	0.211996	0.0510666	0.129712	0.130814	0.18711	0.109532	0.0655337	822	0.0476701	0.0574497	0.100885	0.0207636	0.0463785	0.0641471	0.0759994	0.0381031	0.0220554	59.9743	61.2765	52.4119	59.3402	64.245	50.963	59.3826	65.2127	66.3449
0.114379	0.153291	0.193859	0.0484	0.125513	0.129927	0.17391	0.122776	0.0685122	823	0.0429503	0.062382	0.0827474	0.018097	0.0421797	0.0632602	0.0627986	0.0513472	0.0250339	62.4491	59.3049	57.3156	62.6096	66.3942	51.3109	63.8901	58.1781	63.4606
0.117692	0.160238	0.205816	0.0498347	0.132773	0.122286	0.189691	0.119866	0.0660038	824	0.0462632	0.0693292	0.0947052	0.0195317	0.0494399	0.0556193	0.0785802	0.0484374	0.0225256	60.6912	56.7337	53.9856	60.807	62.7636	54.517	58.5747	59.5904	65.8723
0.117184	0.151452	0.205737	0.0483987	0.124573	0.131801	0.175834	0.124963	0.0701218	825	0.0457558	0.0605426	0.0946262	0.0180957	0.0412395	0.065134	0.064723	0.053534	0.0266436	60.954	60.0251	54.0063	62.6112	66.8953	50.5814	63.1909	57.16	62.0039
0.111905	0.138849	0.202092	0.0431581	0.123755	0.127515	0.188056	0.119378	0.0658792	826	0.0404764	0.0479397	0.0909808	0.012855	0.040422	0.0608485	0.0769452	0.0479491	0.0224009	63.8296	65.4735	54.9805	70.2141	67.3372	52.2813	59.0839	59.8341	65.997
0.126022	0.137944	0.210743	0.0494431	0.134288	0.122259	0.193654	0.12694	0.0736299	827	0.0545935	0.0470349	0.0996317	0.0191401	0.0509544	0.0555922	0.0825433	0.0555118	0.0301516	56.6794	65.9029	52.7236	61.2887	62.0558	54.5291	57.376	56.2694	59.0498
0.120028	0.153251	0.199352	0.048594	0.126056	0.121629	0.180314	0.119319	0.0678261	828	0.048599	0.0623419	0.0882414	0.018291	0.0427225	0.0549628	0.0692026	0.0478909	0.0243479	59.5102	59.3204	55.736	62.3596	66.1083	54.8113	61.621	59.8633	64.1025
0.118194	0.150572	0.207955	0.0507477	0.135047	0.126998	0.188776	0.113995	0.0706618	829	0.0467655	0.0596626	0.0968438	0.0204447	0.0517133	0.0603309	0.0776645	0.0425664	0.0271835	60.4333	60.376	53.4304	59.7131	61.7071	52.4945	58.8588	62.6594	61.5301
0.126886	0.140632	0.207917	0.0511446	0.127254	0.124896	0.186389	0.120376	0.0709546	830	0.0554579	0.049723	0.0968064	0.0208416	0.0439203	0.0582289	0.0752778	0.0489476	0.0274763	56.2933	64.6432	53.44	59.2497	65.486	53.3779	59.6125	59.3378	61.2762
0.12196	0.147218	0.19602	0.050433	0.126458	0.134367	0.178677	0.118121	0.0678526	831	0.0505315	0.0563091	0.0849089	0.0201299	0.0431246	0.0677005	0.0675661	0.0466923	0.0243744	58.5672	61.7513	56.6836	60.0858	65.8981	49.6153	62.1854	60.4707	64.0775
0.12791	0.155864	0.191422	0.0493892	0.132826	0.12538	0.186891	0.122572	0.0730571	832	0.0564816	0.0649553	0.0803108	0.0190862	0.049493	0.0587134	0.0757794	0.0511439	0.0295789	55.8428	58.3257	58.0451	61.3556	62.7386	53.1717	59.4525	58.2746	59.5127
0.121454	0.151168	0.201494	0.048797	0.126378	0.135382	0.188385	0.12725	0.0722916	833	0.0500254	0.0602591	0.0903827	0.018494	0.0430445	0.0687153	0.077274	0.0558212	0.0288134	58.8112	60.1377	55.1437	62.1002	65.9399	49.2434	58.9808	56.1326	60.1429
0.116433	0.140543	0.204285	0.04586	0.135593	0.131484	0.189225	0.118064	0.0654463	834	0.0450046	0.0496337	0.0931743	0.015557	0.0522592	0.064817	0.0781143	0.0466357	0.0219681	61.3473	64.6843	54.3901	66.0772	61.4586	50.7034	58.7189	60.4997	66.4334
0.117914	0.141622	0.202333	0.0471226	0.123389	0.125027	0.19075	0.126791	0.0735632	835	0.0464856	0.0507131	0.0912215	0.0168196	0.0400559	0.0583602	0.0796391	0.0553627	0.030085	60.5767	64.1913	54.9151	64.3068	67.5369	53.3219	58.2495	56.3356	59.1033
0.116892	0.147575	0.201118	0.0475033	0.128347	0.132858	0.188142	0.124404	0.0692674	836	0.0454638	0.0566654	0.0900064	0.0172003	0.0450135	0.0661909	0.0770305	0.0529758	0.0257891	61.1063	61.6022	55.2469	63.7914	64.9282	50.179	59.0572	57.4164	62.7687
0.118959	0.151415	0.210407	0.04919	0.119312	0.125305	0.178049	0.121643	0.0687085	837	0.0475307	0.0605063	0.0992958	0.018887	0.035979	0.0586387	0.0669378	0.0502142	0.0252302	60.0446	60.0395	52.8077	61.604	69.8447	53.2034	62.4048	58.7199	63.2793
0.118508	0.141708	0.196781	0.0475494	0.13119	0.124684	0.183793	0.12698	0.0740513	838	0.0470794	0.0507988	0.08567	0.0172464	0.0478569	0.0580171	0.0726823	0.0555516	0.0305731	60.2732	64.1524	56.4643	63.7295	63.521	53.4686	60.4544	56.2517	58.7137
0.133899	0.149965	0.191344	0.0502145	0.136408	0.122567	0.174651	0.113489	0.0677588	839	0.0624709	0.0590563	0.080233	0.0199114	0.0530752	0.0559005	0.0635399	0.0420602	0.0242806	53.3449	60.62	58.0688	60.3472	61.091	54.3919	63.6189	62.9389	64.1662
0.12441	0.152849	0.20728	0.0517228	0.129076	0.128619	0.182933	0.119092	0.0707557	840	0.052981	0.0619398	0.0961692	0.0214198	0.0457426	0.0619528	0.0718223	0.047663	0.0272774	57.4141	59.4765	53.6043	58.5874	64.5615	51.8325	60.7386	59.9779	61.4484
0.117819	0.151731	0.206058	0.0506083	0.129856	0.133815	0.182116	0.118138	0.0703232	841	0.0463907	0.0608214	0.0949473	0.0203052	0.0465226	0.0671488	0.0710049	0.0467091	0.0268449	60.6255	59.9148	53.9221	59.8776	64.1737	49.8199	61.0112	60.4622	61.8263
0.116545	0.147208	0.196574	0.0467215	0.123971	0.130441	0.177165	0.11978	0.0657492	842	0.0451168	0.0562986	0.0854627	0.0164185	0.0406374	0.0637741	0.0660544	0.0483512	0.022271	61.2882	61.7557	56.5239	64.8588	67.2201	51.1088	62.716	59.6332	66.1274
0.125969	0.146967	0.209029	0.0557679	0.125117	0.125842	0.183546	0.118765	0.0667586	843	0.0545407	0.0560579	0.0979181	0.0254648	0.0417835	0.059175	0.0724348	0.0473368	0.0232804	56.7032	61.8568	53.1558	54.3378	66.6044	52.9766	60.5359	60.1426	65.1275
0.124913	0.140923	0.202753	0.0496875	0.129735	0.136615	0.193084	0.114763	0.0674909	844	0.0534846	0.0500144	0.0916418	0.0193844	0.0464015	0.0699482	0.0819732	0.0433348	0.0240127	57.1826	64.5096	54.8012	60.9873	64.2336	48.799	57.5454	62.2399	64.4209
0.123983	0.138603	0.198105	0.0505275	0.12336	0.125139	0.194787	0.122865	0.070245	845	0.0525547	0.0476943	0.0869942	0.0202245	0.0400266	0.0584722	0.0836755	0.0514363	0.0267668	57.6115	65.5894	56.0869	59.9733	67.553	53.2741	57.0425	58.1359	61.8952
0.12052	0.145058	0.205804	0.0477093	0.137126	0.122278	0.19467	0.126594	0.0754153	846	0.0490914	0.0541492	0.0946932	0.0174062	0.0537929	0.0556113	0.0835591	0.0551653	0.0319371	59.267	62.6707	53.9887	63.516	60.7713	54.5206	57.0766	56.4234	57.6518
0.120332	0.150661	0.206133	0.0524875	0.137179	0.12805	0.194307	0.122726	0.0749685	847	0.0489037	0.0597522	0.0950215	0.0221844	0.0538461	0.0613835	0.0831963	0.0512972	0.0314902	59.3595	60.3401	53.9027	57.7338	60.7477	52.0629	57.1832	58.2018	57.9954
0.116791	0.158441	0.190458	0.048119	0.135951	0.128047	0.176942	0.11718	0.0656171	848	0.0453623	0.0675318	0.079347	0.017816	0.0526181	0.0613803	0.0658307	0.0457509	0.0221388	61.1594	57.3773	58.3389	62.9751	61.2964	52.0642	62.7953	60.9565	66.2606
0.134109	0.151093	0.204228	0.0493743	0.136249	0.132998	0.183662	0.126806	0.0694822	849	0.0626809	0.0601837	0.0931165	0.0190713	0.0529157	0.066331	0.0725512	0.0553771	0.0260039	53.2614	60.1677	54.4055	61.3741	61.1625	50.1262	60.4975	56.3292	62.5747
0.117488	0.14905	0.213423	0.0525664	0.132738	0.124984	0.188225	0.11094	0.0673455	850	0.046059	0.0581407	0.102312	0.0222634	0.049405	0.0583176	0.0771137	0.0395118	0.0238673	60.7967	60.9924	52.0615	57.6471	62.7801	53.3401	59.0311	64.3846	64.56
0.121712	0.150411	0.194918	0.0514581	0.117902	0.124048	0.184127	0.121642	0.068895	851	0.0502838	0.0595019	0.0838067	0.0211551	0.0345685	0.0573813	0.0730164	0.0502139	0.0254167	58.6864	60.4405	57.0041	58.8887	70.6803	53.7427	60.3447	58.7201	63.108
0.116449	0.141033	0.195662	0.0453424	0.134774	0.12437	0.190209	0.122696	0.0718799	852	0.0450199	0.0501237	0.0845511	0.0150394	0.0514405	0.0577031	0.0790979	0.0512677	0.0284016	61.3392	64.4596	56.7872	66.8315	61.832	53.6036	58.4153	58.2158	60.4874
0.122288	0.139583	0.198615	0.0506155	0.128399	0.123594	0.178652	0.118318	0.0723465	853	0.0508598	0.0486744	0.0875036	0.0203125	0.0450655	0.0569278	0.0675414	0.0468894	0.0288683	58.4099	65.1288	55.9431	59.8691	64.9019	53.9399	62.194	60.37	60.0972
0.126488	0.141792	0.216277	0.0510632	0.133711	0.12483	0.196396	0.121237	0.0726045	854	0.0550589	0.0508826	0.105166	0.0207602	0.0503781	0.0581633	0.0852846	0.0498082	0.0291263	56.4708	64.1145	51.3745	59.3442	62.3233	53.406	56.5751	58.9166	59.8837
0.122622	0.141009	0.19945	0.048178	0.130466	0.130598	0.19017	0.121218	0.0665269	855	0.0511933	0.0501004	0.088339	0.017875	0.0471326	0.0639314	0.0790589	0.0497897	0.0230486	58.2511	64.4702	55.7087	62.8981	63.8736	51.0472	58.4272	58.9256	65.3544
0.125008	0.151422	0.20952	0.0533561	0.123656	0.126968	0.183365	0.118521	0.0679842	856	0.0535789	0.0605129	0.0984085	0.0230531	0.040323	0.0603016	0.0722539	0.0470927	0.0245059	57.1394	60.0369	53.0314	56.7939	67.3911	52.5065	60.5956	60.2664	63.9535
0.116143	0.149628	0.20567	0.0507004	0.128542	0.130443	0.185265	0.111753	0.0640451	857	0.0447145	0.0587186	0.0945592	0.0203974	0.045209	0.0637768	0.0741543	0.0403248	0.0205668	61.5005	60.7569	54.0239	59.7688	64.8295	51.1077	59.974	63.9162	67.887
0.125501	0.152494	0.195861	0.050164	0.1298	0.128602	0.187318	0.123073	0.0683304	858	0.0540722	0.0615854	0.0847502	0.019861	0.046467	0.0619356	0.0762071	0.0516442	0.0248522	56.9148	59.6147	56.7295	60.4079	64.2012	51.8394	59.3168	58.0377	63.6294
0.11848	0.144432	0.206611	0.0471239	0.126089	0.122281	0.185169	0.123978	0.0712062	859	0.047051	0.0535226	0.0954996	0.0168209	0.0427554	0.0556139	0.0740579	0.0525495	0.027728	60.2876	62.9426	53.778	64.305	66.091	54.5194	60.0052	57.6139	61.0596
0.122203	0.148669	0.200065	0.049104	0.133152	0.128221	0.179142	0.126267	0.0683073	860	0.050774	0.0577599	0.0889535	0.018801	0.0498188	0.0615548	0.0680308	0.0548388	0.0248291	58.451	61.1486	55.5376	61.7119	62.5851	51.9934	62.0241	56.5693	63.6509
0.120612	0.149803	0.201955	0.0494019	0.126094	0.125731	0.186308	0.125967	0.0745426	861	0.0491836	0.0588939	0.0908443	0.0190988	0.0427605	0.0590644	0.0751971	0.0545381	0.0310644	59.2217	60.6858	55.0176	61.3398	66.0884	53.0232	59.6383	56.7044	58.3267
0.119825	0.14879	0.194369	0.0485048	0.13421	0.12949	0.203947	0.114684	0.0657516	862	0.0483964	0.0578804	0.0832582	0.0182018	0.0508763	0.0628228	0.092836	0.0432558	0.0222734	59.6107	61.0991	57.1649	62.4742	62.0919	51.4842	54.4804	62.2827	66.125
0.121937	0.138032	0.206354	0.0502981	0.129377	0.131401	0.175582	0.122263	0.0687261	863	0.0505084	0.0471228	0.095243	0.019995	0.0460433	0.0647341	0.0644706	0.0508342	0.0252478	58.5783	65.8609	53.8449	60.2469	64.4114	50.7354	63.2817	58.4222	63.2631
0.122001	0.152518	0.21004	0.0493804	0.129699	0.126433	0.193828	0.121688	0.0696228	864	0.0505722	0.0616086	0.098929	0.0190774	0.0463657	0.0597659	0.0827173	0.0502591	0.0261445	58.5476	59.6056	52.8999	61.3665	64.2513	52.729	57.3245	58.6983	62.4483
0.121342	0.139241	0.207365	0.0446029	0.118571	0.12642	0.187479	0.116019	0.0652148	865	0.0499132	0.0483318	0.0962542	0.0142999	0.0352379	0.0597532	0.076368	0.0445904	0.0217365	58.8656	65.2891	53.5823	67.9396	70.2813	52.7343	59.2659	61.5663	66.6693
0.11491	0.14808	0.19174	0.0482702	0.131683	0.128986	0.181181	0.123958	0.0688873	866	0.0434811	0.0571708	0.0806291	0.0179672	0.0483501	0.0623197	0.0700696	0.0525299	0.025409	62.1606	61.3919	57.9488	62.7779	63.2831	51.685	61.3261	57.623	63.1151
0.115414	0.144141	0.202133	0.0486498	0.130746	0.134212	0.184807	0.123906	0.0681766	867	0.043985	0.0532317	0.0910215	0.0183467	0.0474126	0.067545	0.0736956	0.0524771	0.0246983	61.8892	63.0696	54.9694	62.2881	63.7369	49.6728	60.1229	57.6475	63.773
0.127082	0.146282	0.211084	0.0492376	0.127741	0.125405	0.189765	0.123961	0.0728667	868	0.055653	0.0553725	0.0999728	0.0189346	0.0444078	0.0587388	0.0786537	0.0525324	0.0293884	56.2069	62.1466	52.6384	61.5444	65.2361	53.1609	58.552	57.6218	59.6682
0.11859	0.152044	0.206869	0.049912	0.127607	0.126171	0.178059	0.110575	0.0650848	869	0.0471611	0.0611353	0.095758	0.0196089	0.0442741	0.0595046	0.0669478	0.0391459	0.0216066	60.2317	59.7911	53.7108	60.713	65.3045	52.8382	62.4013	64.5977	66.8025
0.11718	0.155543	0.181978	0.0501765	0.120927	0.124548	0.175176	0.118561	0.0672151	870	0.0457511	0.064634	0.0708671	0.0198734	0.0375933	0.0578813	0.0640651	0.0471323	0.0237369	60.9564	58.4462	61.0574	60.3929	68.9123	53.5269	63.4282	60.2463	64.6852
0.129858	0.154674	0.201437	0.0558526	0.133094	0.130065	0.188566	0.118676	0.0671775	871	0.0584296	0.0637652	0.0903255	0.0255496	0.049761	0.0633983	0.0774545	0.0472478	0.0236992	55.0051	58.7745	55.1593	54.2553	62.6123	51.2564	58.9244	60.1877	64.7215
0.123455	0.14175	0.205932	0.0517984	0.128117	0.126097	0.183007	0.115175	0.0659891	872	0.0520267	0.0508411	0.0948204	0.0214954	0.0447834	0.0594306	0.0718961	0.0437465	0.0225108	57.8579	64.1333	53.9554	58.5018	65.0448	52.8692	60.7141	62.0174	65.887
0.117459	0.141123	0.19946	0.0478356	0.127579	0.124162	0.189427	0.117417	0.0664079	873	0.0460307	0.0502134	0.088349	0.0175325	0.0442461	0.0574954	0.0783155	0.0459889	0.0229296	60.8113	64.4186	55.7059	63.3483	65.3188	53.6933	58.6566	60.833	65.4715
0.129182	0.143567	0.213697	0.0527239	0.128701	0.12176	0.19253	0.120827	0.0725353	874	0.0577536	0.0526575	0.102586	0.0224209	0.0453681	0.0550934	0.081419	0.0493986	0.0290571	55.2929	63.3219	51.9948	57.4749	64.7493	54.7525	57.711	59.1163	59.9408
0.121069	0.150176	0.200731	0.0484417	0.125464	0.1324	0.186117	0.111727	0.064695	875	0.0496402	0.0592673	0.0896203	0.0181387	0.0421303	0.0657338	0.0750063	0.0402989	0.0212167	58.9983	60.5349	55.3531	62.5556	66.4203	50.3523	59.6995	63.9311	67.205
0.125406	0.148251	0.199708	0.0496063	0.136746	0.126439	0.196848	0.116331	0.0725646	876	0.0539772	0.0573419	0.088597	0.0193032	0.0534125	0.059772	0.0857365	0.044902	0.0290863	56.958	61.3211	55.6368	61.0871	60.9403	52.7265	56.4452	61.4014	59.9167
0.115702	0.145463	0.203755	0.0481224	0.127653	0.126651	0.189243	0.11971	0.065506	877	0.0442731	0.0545539	0.0926442	0.0178193	0.04432	0.0599844	0.0781315	0.0482811	0.0220278	61.7351	62.4964	54.5316	62.9708	65.281	52.6381	58.7136	59.6682	66.3729
0.118431	0.144457	0.206096	0.0493014	0.128445	0.129783	0.185261	0.112533	0.066885	878	0.0470023	0.0535475	0.0949845	0.0189984	0.045112	0.0631163	0.0741497	0.0411042	0.0234068	60.3125	62.9318	53.9124	61.4648	64.8784	51.3678	59.9755	63.4736	65.0045
0.134179	0.142571	0.204912	0.0509488	0.126825	0.137076	0.187822	0.124167	0.0685731	879	0.0627506	0.0516615	0.0938014	0.0206458	0.0434916	0.0704093	0.0767105	0.0527382	0.0250948	53.2337	63.7643	54.2237	59.4774	65.7074	48.6348	59.1578	57.5263	63.4043
0.11706	0.146849	0.207221	0.0495491	0.129599	0.132332	0.175059	0.126068	0.0696375	880	0.0456316	0.0559401	0.0961098	0.0192461	0.0462661	0.0656654	0.0639484	0.0546396	0.0261592	61.0187	61.9064	53.6197	61.1575	64.3007	50.3783	63.4705	56.6587	62.4352
0.122445	0.144987	0.192224	0.0508024	0.12483	0.124371	0.190976	0.121431	0.0730189	881	0.0510163	0.0540783	0.0811125	0.0204993	0.0414966	0.0577042	0.0798647	0.0500022	0.0295406	58.3353	62.7014	57.803	59.6489	66.7575	53.6031	58.1807	58.8225	59.5438
0.121992	0.156075	0.198266	0.0469097	0.126635	0.126573	0.183924	0.119941	0.0674069	882	0.0505634	0.065166	0.0871551	0.0166066	0.0433014	0.0599065	0.0728126	0.0485129	0.0239286	58.5518	58.247	56.0414	64.5987	65.8061	52.6705	60.4115	59.5529	64.5012
0.112202	0.149235	0.191816	0.0463225	0.125148	0.126019	0.192769	0.115858	0.0709254	883	0.0407734	0.0583263	0.0807047	0.0160194	0.0418143	0.059352	0.0816575	0.0444292	0.0274471	63.6607	60.9166	57.9259	65.4176	66.588	52.9022	57.6396	61.6519	61.3014
0.127788	0.154131	0.200707	0.0565755	0.125175	0.137943	0.188224	0.12829	0.0720706	884	0.0563596	0.0632215	0.0895958	0.0262725	0.0418415	0.0712759	0.0771133	0.0568614	0.0285923	55.8961	58.9819	55.3599	53.5621	66.5735	48.3293	59.0312	55.6774	60.3273
0.115032	0.146333	0.20521	0.0498056	0.130891	0.124974	0.192758	0.108806	0.0696496	885	0.0436034	0.0554237	0.0940993	0.0195026	0.0475579	0.0583069	0.0816473	0.0373777	0.0261713	62.0945	62.1249	54.145	60.8426	63.6661	53.3446	57.6427	65.6474	62.4243
0.112484	0.145741	0.214015	0.0477126	0.123461	0.129677	0.181193	0.114891	0.065328	886	0.0410557	0.0548319	0.102903	0.0174096	0.040128	0.0630107	0.070082	0.0434627	0.0218497	63.5009	62.3772	51.9175	63.5115	67.4975	51.4096	61.3219	62.1706	66.5538
0.122502	0.150896	0.199577	0.050427	0.129518	0.123234	0.196654	0.118496	0.0718258	887	0.0510738	0.0599874	0.0884659	0.0201239	0.0461851	0.0565669	0.0855431	0.0470669	0.0283476	58.3079	60.246	55.6733	60.0929	64.3409	54.0978	56.5008	60.2796	60.5329
0.127769	0.152219	0.206259	0.0522115	0.123088	0.13378	0.170767	0.11639	0.067863	888	0.0563405	0.0613097	0.0951482	0.0219085	0.0397542	0.0671129	0.0596557	0.0449618	0.0243848	55.9044	59.7226	53.8696	58.039	67.7025	49.8332	65.066	61.3698	64.0677
0.12126	0.151161	0.196045	0.0505135	0.127722	0.124073	0.172442	0.115411	0.0635722	889	0.0498317	0.0602515	0.0849337	0.0202105	0.0443887	0.0574067	0.0613309	0.0439822	0.0200939	58.9052	60.1407	56.6764	59.9899	65.2459	53.7317	64.4339	61.8907	68.3919
0.128321	0.147832	0.206497	0.0495257	0.123745	0.134676	0.181539	0.115967	0.0707241	890	0.0568924	0.0569233	0.0953861	0.0192227	0.0404121	0.0680092	0.0704278	0.0445383	0.0272458	55.664	61.4947	53.8076	61.1865	67.3425	49.5016	61.2051	61.594	61.4759
0.114286	0.143842	0.192976	0.0480671	0.12007	0.128894	0.190488	0.113761	0.0664891	891	0.0428577	0.0529326	0.0818647	0.0177641	0.0367369	0.0622272	0.0793765	0.0423325	0.0230108	62.4997	63.2008	57.5777	63.0432	69.4038	51.7221	58.3298	62.7883	65.3916
0.118744	0.140449	0.211425	0.048989	0.121545	0.135468	0.185021	0.120208	0.0714271	892	0.0473153	0.0495401	0.100314	0.0186859	0.0382112	0.0688014	0.07391	0.0487793	0.0279488	60.1535	64.7274	52.5535	61.8568	68.562	49.2121	60.0532	59.4209	60.8708
0.118104	0.139651	0.205578	0.0502565	0.118655	0.127353	0.190034	0.110224	0.0669262	893	0.0466754	0.0487422	0.0944664	0.0199535	0.0353222	0.0606862	0.0789225	0.0387957	0.023448	60.4794	65.0972	54.0483	60.2967	70.2313	52.348	58.4692	64.8029	64.9644
0.123181	0.139599	0.197338	0.0479497	0.123698	0.125543	0.184902	0.108044	0.0645019	894	0.0517527	0.0486903	0.086227	0.0176467	0.0403651	0.0588764	0.0737912	0.0366155	0.0210236	57.9866	65.1214	56.3049	63.1975	67.3682	53.1026	60.0918	66.1106	67.4062
0.124201	0.148946	0.203338	0.0502749	0.123555	0.123371	0.18589	0.114309	0.0661769	895	0.052772	0.0580373	0.0922266	0.0199719	0.0402218	0.0567047	0.0747791	0.0428809	0.0226986	57.5106	61.0348	54.6436	60.2747	67.4463	54.0374	59.7724	62.487	65.7001
0.11046	0.151982	0.209181	0.046112	0.127322	0.126413	0.178372	0.110162	0.0653466	896	0.0390317	0.0610731	0.0980699	0.015809	0.0439889	0.0597465	0.0672606	0.0387337	0.0218683	64.6645	59.8156	53.1172	65.7161	65.4507	52.7371	62.2919	64.8394	66.5349
0.125013	0.146984	0.196224	0.0496393	0.122215	0.126566	0.189904	0.121098	0.0688831	897	0.0535841	0.0560748	0.0851133	0.0193363	0.0388817	0.059899	0.0787925	0.0496699	0.0254049	57.1371	61.8497	56.6245	61.0465	68.1858	52.6736	58.5092	58.9839	63.1189
0.119978	0.159044	0.189247	0.0490898	0.108566	0.125041	0.182966	0.112054	0.0646276	898	0.0485496	0.0681346	0.0781356	0.0187867	0.0252326	0.0583747	0.0718552	0.0406253	0.0211494	59.5347	57.1598	58.7123	61.7298	76.7582	53.3157	60.7276	63.7448	67.275
0.121793	0.147643	0.202458	0.0497751	0.122842	0.135114	0.192124	0.118296	0.0692234	899	0.0503645	0.0567343	0.0913474	0.019472	0.0395084	0.068447	0.0810133	0.046867	0.0257451	58.6475	61.5734	54.8809	60.8799	67.838	49.3412	57.8329	60.3814	62.8087
0.117207	0.144933	0.190788	0.0462736	0.117224	0.121964	0.174473	0.116956	0.0638049	900	0.0457784	0.0540243	0.0796772	0.0159706	0.0338903	0.0552976	0.063362	0.0455273	0.0203267	60.9423	62.7247	58.2379	65.4867	71.0892	54.6608	63.6838	61.0731	68.1425
0.122057	0.155828	0.207214	0.0531285	0.128207	0.130509	0.188589	0.119208	0.0696431	901	0.0506285	0.0649188	0.096103	0.0228254	0.0448736	0.0638425	0.0774779	0.0477792	0.0261649	58.5206	58.3394	53.6214	57.0373	64.9991	51.082	58.9171	59.9194	62.4301
0.11776	0.149798	0.20034	0.0506971	0.126832	0.128013	0.198787	0.121689	0.0691603	902	0.0463313	0.0588887	0.0892289	0.0203941	0.0434986	0.0613465	0.0876755	0.0502604	0.0256821	60.6561	60.6879	55.4613	59.7727	65.7038	52.078	55.8947	58.6977	62.8659
0.113692	0.144399	0.204209	0.0518003	0.132725	0.123075	0.190877	0.109498	0.063995	903	0.0422636	0.0534894	0.0930977	0.0214973	0.0493913	0.0564082	0.0797659	0.0380697	0.0205167	62.8263	62.9571	54.4105	58.4997	62.7866	54.1676	58.2108	65.2326	67.9401
0.119473	0.146137	0.206266	0.0504221	0.135196	0.124828	0.189317	0.118165	0.0699463	904	0.0480442	0.0552283	0.0951544	0.0201191	0.0518631	0.0581614	0.0782055	0.0467367	0.026468	59.7865	62.208	53.868	60.0987	61.6387	53.4068	58.6906	60.448	62.1595
0.113369	0.144678	0.202306	0.0463176	0.127308	0.132061	0.189039	0.123515	0.0725504	905	0.0419402	0.0537685	0.0911945	0.0160146	0.0439747	0.0653941	0.0779278	0.052086	0.0290721	63.0055	62.8356	54.9224	65.4244	65.458	50.4818	58.7769	57.8301	59.9284
0.116607	0.141483	0.197599	0.0470659	0.122657	0.118624	0.182067	0.120038	0.0666493	906	0.0451784	0.0505734	0.0864877	0.0167629	0.0393241	0.0519574	0.0709554	0.0486095	0.023171	61.2558	64.2547	56.2306	64.3842	67.9399	56.1999	61.0278	59.5049	65.2344
0.124094	0.140909	0.188985	0.0502285	0.120577	0.118725	0.185212	0.118372	0.0705046	907	0.052665	0.0499997	0.0778736	0.0199255	0.0372441	0.052058	0.0741007	0.0469439	0.0270263	57.5603	64.5163	58.7937	60.3303	69.1119	56.1523	59.9914	60.3422	61.6673
0.122953	0.147923	0.201363	0.0481545	0.124882	0.126912	0.186188	0.121186	0.0696002	908	0.0515248	0.057014	0.0902515	0.0178515	0.0415487	0.0602456	0.0750768	0.0497578	0.0261219	58.094	61.457	55.1796	62.9288	66.7297	52.5297	59.6769	58.9411	62.4686
0.118875	0.137421	0.208339	0.0500781	0.127334	0.123229	0.182161	0.123258	0.0720845	909	0.0474463	0.0465116	0.0972275	0.0197751	0.0440005	0.0565628	0.0710495	0.0518296	0.0286062	60.0872	66.1538	53.332	60.5116	65.4448	54.0996	60.9962	57.9504	60.3157
0.122503	0.160444	0.201762	0.0531373	0.131609	0.136609	0.178529	0.122148	0.0673995	910	0.0510747	0.0695354	0.0906511	0.0228342	0.0482753	0.069942	0.0674174	0.0507196	0.0239212	58.3075	56.6608	55.0703	57.0278	63.319	48.8012	62.2372	58.477	64.5083
0.122214	0.138328	0.195241	0.048802	0.133089	0.130698	0.188002	0.120463	0.0718166	911	0.050785	0.0474194	0.0841301	0.0184989	0.0497555	0.0640318	0.0768906	0.0490345	0.0283384	58.4457	65.7197	56.9097	62.0939	62.6148	51.008	59.1011	59.295	60.5407
0.109513	0.14096	0.19075	0.0445	0.127841	0.12478	0.189359	0.114948	0.0695517	912	0.0380841	0.0500512	0.0796385	0.014197	0.0445077	0.0581131	0.0782482	0.0435191	0.0260734	65.224	64.4927	58.2497	68.0967	65.1851	53.4274	58.6774	62.1401	62.5122
0.127458	0.147789	0.198406	0.0471262	0.134518	0.128967	0.172564	0.121156	0.0681334	913	0.0560296	0.0568803	0.0872948	0.0168232	0.0511852	0.0623004	0.0614526	0.049727	0.0246552	56.0408	61.5126	56.0019	64.3019	61.9494	51.6928	64.3885	58.9561	63.8134
0.131525	0.147014	0.221002	0.0524444	0.134325	0.133619	0.178791	0.11379	0.067793	914	0.0600967	0.0561049	0.10989	0.0221413	0.050992	0.0669528	0.0676798	0.0423614	0.0243147	54.3079	61.837	50.2762	57.7813	62.0385	49.8929	62.1459	62.7723	64.1339
0.117344	0.150275	0.194277	0.0490057	0.126087	0.121796	0.178263	0.122496	0.0692975	915	0.0459158	0.0593658	0.0831662	0.0187026	0.042754	0.0551296	0.0671517	0.0510677	0.0258192	60.8709	60.4952	57.192	61.8358	66.0918	54.7362	62.3299	58.3108	62.7415
0.111142	0.145473	0.206455	0.0481848	0.125328	0.130403	0.204523	0.118016	0.0669117	916	0.0397137	0.0545643	0.0953435	0.0178818	0.0419945	0.0637364	0.0934122	0.0465873	0.0234334	64.2677	62.4919	53.8187	62.8892	66.4923	51.1235	54.3269	60.5245	64.9786
0.129993	0.148665	0.195247	0.0507346	0.121927	0.127722	0.187996	0.123929	0.0702446	917	0.0585645	0.0577555	0.0841358	0.0204316	0.0385936	0.0610556	0.0768849	0.0525	0.0267664	54.948	61.1505	56.908	59.7285	68.347	52.1966	59.1029	57.6369	61.8955
0.123345	0.149031	0.201581	0.0490715	0.122432	0.132381	0.187206	0.120728	0.0663687	918	0.0519166	0.0581216	0.0904699	0.0187685	0.0390991	0.0657138	0.0760947	0.0492997	0.0228904	57.9095	61.0003	55.1198	61.7528	68.0648	50.3599	59.3524	59.1648	65.5102
0.113658	0.141915	0.194704	0.0471455	0.123447	0.120188	0.197881	0.115925	0.0691865	919	0.0422293	0.0510058	0.0835932	0.0168425	0.040114	0.0535214	0.0867704	0.0444969	0.0257083	62.8452	64.0589	57.0666	64.2755	67.5052	55.4686	56.1503	61.6159	62.8421
0.118269	0.153283	0.202878	0.048506	0.12645	0.125222	0.181891	0.116422	0.0641701	920	0.0468408	0.0623737	0.0917672	0.0182029	0.0431167	0.058555	0.0707795	0.0449938	0.0206919	60.3948	59.3081	54.7674	62.4728	65.9022	53.2389	61.0868	61.3529	67.7547
0.121493	0.148442	0.199667	0.0477011	0.120941	0.125007	0.180224	0.116868	0.0668322	921	0.0500649	0.0575331	0.0885558	0.0173981	0.0376072	0.0583407	0.0691129	0.0454392	0.023354	58.7921	61.2421	55.6482	63.5268	68.9044	53.3302	61.6517	61.1191	65.0558
0.115557	0.140095	0.205479	0.0504783	0.12174	0.127212	0.189142	0.11969	0.0702992	922	0.0441288	0.0491863	0.094368	0.0201753	0.038407	0.0605457	0.0780308	0.0482615	0.026821	61.8122	64.8909	54.0742	60.0318	68.4517	52.4058	58.7448	59.6779	61.8474
0.126207	0.149044	0.191358	0.0517412	0.121141	0.122986	0.174619	0.110811	0.0655538	923	0.0547785	0.0581353	0.0802471	0.0214381	0.037808	0.0563194	0.0635075	0.0393827	0.0220756	56.5963	60.9946	58.0644	58.5666	68.7902	54.2067	63.6308	64.4596	66.3245
0.128158	0.152414	0.18872	0.0519786	0.130499	0.122759	0.176824	0.113986	0.0662368	924	0.0567293	0.0615046	0.0776085	0.0216756	0.0471658	0.0560924	0.0657128	0.0425572	0.0227586	55.7348	59.6463	58.8763	58.299	63.8574	54.3069	62.8371	62.6644	65.6406
0.115382	0.14631	0.194952	0.0465147	0.119461	0.124189	0.175731	0.119225	0.0671935	925	0.043953	0.0554013	0.0838409	0.0162117	0.036128	0.0575222	0.0646197	0.0477963	0.0237152	61.9064	62.1344	56.9941	65.1472	69.7576	53.6817	63.228	59.9108	64.7061
0.121165	0.143013	0.20352	0.0510386	0.123411	0.122436	0.19853	0.109677	0.0705274	926	0.0497369	0.0521035	0.0924089	0.0207355	0.0400776	0.0557695	0.0874188	0.0382482	0.0270492	58.9513	63.5672	54.5947	59.3728	67.5251	54.4501	55.9669	65.1264	61.6473
0.117639	0.133881	0.196201	0.0470955	0.127982	0.125754	0.184691	0.110592	0.066923	927	0.0462104	0.0429724	0.0850898	0.0167924	0.0446482	0.059087	0.0735796	0.0391639	0.0234448	60.7185	67.9027	56.6313	64.3438	65.1136	53.0137	60.1607	64.5872	64.9676
0.117457	0.143933	0.206273	0.0489155	0.12866	0.127927	0.171397	0.116513	0.063857	928	0.046028	0.0530238	0.0951614	0.0186125	0.045327	0.0612607	0.0602861	0.0450843	0.0203788	60.8128	63.1608	53.8662	61.9498	64.77	52.1129	64.8267	61.3053	68.0869
0.114403	0.139884	0.192953	0.0455796	0.119236	0.113678	0.194889	0.115839	0.0661158	929	0.0429742	0.0489752	0.0818415	0.0152766	0.035903	0.0470118	0.0837776	0.0444102	0.0226375	62.4361	64.9888	57.5847	66.4838	69.8892	58.6449	57.0126	61.662	65.7608
0.125802	0.150128	0.216223	0.0529345	0.122593	0.126203	0.182815	0.118069	0.0683028	930	0.0543734	0.0592194	0.105111	0.0226315	0.03926	0.0595363	0.0717041	0.0466407	0.0248245	56.7786	60.5542	51.3874	57.2462	67.9754	52.825	60.7778	60.4972	63.6552
0.117288	0.14081	0.206717	0.0485953	0.124123	0.118854	0.177503	0.121385	0.0675913	931	0.0458598	0.0499011	0.0956062	0.0182923	0.0407894	0.0521871	0.0663922	0.0499562	0.024113	60.9	64.5614	53.7503	62.3579	67.1378	56.0913	62.5966	58.8448	64.3253
0.115659	0.139471	0.199123	0.0451643	0.12759	0.118606	0.187347	0.118754	0.0644685	932	0.0442305	0.0485619	0.0880124	0.0148613	0.044257	0.0519392	0.0762359	0.047325	0.0209903	61.7579	65.1814	55.8001	67.095	65.3132	56.2086	59.3077	60.1486	67.4411
0.116145	0.139618	0.202693	0.0466123	0.124148	0.128841	0.182235	0.115146	0.0652206	933	0.0447166	0.0487089	0.0915823	0.0163093	0.0408151	0.0621744	0.0711239	0.0437176	0.0217423	61.4994	65.1127	54.8173	65.0108	67.124	51.7433	60.9713	62.033	66.6634
0.117621	0.145515	0.206617	0.0519905	0.122592	0.12598	0.182171	0.115462	0.0689475	934	0.0461927	0.0546056	0.0955054	0.0216874	0.0392586	0.0593134	0.0710595	0.0440333	0.0254692	60.7276	62.4742	53.7765	58.2858	67.9762	52.9184	60.9929	61.8634	63.06
0.11934	0.141763	0.189017	0.0473349	0.131794	0.12967	0.178996	0.122314	0.0667204	935	0.0479117	0.0508543	0.0779058	0.0170318	0.0484608	0.0630031	0.0678849	0.050885	0.0232422	59.8529	64.1273	58.7837	64.0184	63.2299	51.4127	62.0746	58.3979	65.1648
0.125614	0.149368	0.196664	0.0497249	0.122223	0.125169	0.190004	0.12625	0.0736259	936	0.0541853	0.0584586	0.0855526	0.0194218	0.0388895	0.0585023	0.078893	0.0548216	0.0301476	56.8636	60.8626	56.498	60.9414	68.1815	53.2613	58.4783	56.577	59.0529
0.129909	0.145218	0.198623	0.0458674	0.122702	0.126449	0.175796	0.119027	0.0688625	937	0.0584806	0.0543088	0.0875119	0.0155643	0.0393684	0.0597819	0.0646844	0.0475984	0.0253843	54.9835	62.6019	55.9407	66.0666	67.9153	52.7224	63.2047	60.0104	63.1378
0.118382	0.147409	0.199028	0.0467627	0.125917	0.127174	0.192282	0.122205	0.0703249	938	0.0469531	0.0564995	0.0879173	0.0164596	0.0425837	0.0605069	0.081171	0.0507763	0.0268466	60.3375	61.6715	55.8268	64.8017	66.1811	52.4218	57.7855	58.4499	61.8249
0.119497	0.146912	0.208555	0.0503877	0.130795	0.130863	0.179076	0.123948	0.0716043	939	0.0480686	0.056003	0.0974436	0.0200847	0.047462	0.0641958	0.0679648	0.0525193	0.0281261	59.7743	61.8799	53.2767	60.1397	63.7128	50.9441	62.0469	57.6279	60.7202
0.116208	0.149911	0.202702	0.0467496	0.120517	0.132854	0.179156	0.119319	0.0644301	940	0.0447789	0.0590014	0.0915904	0.0164466	0.0371832	0.0661875	0.0680448	0.0478908	0.0209518	61.4664	60.6422	54.8151	64.8198	69.1468	50.1803	62.0192	59.8634	67.4813
0.117994	0.143338	0.203676	0.0468208	0.125888	0.128471	0.184543	0.11766	0.0675252	941	0.0465651	0.052429	0.092565	0.0165177	0.042555	0.0618042	0.0734314	0.0462317	0.0240469	60.5359	63.4229	54.5528	64.7214	66.1962	51.8924	60.2089	60.7075	64.3882
0.115723	0.137999	0.197765	0.0466345	0.126628	0.126385	0.184554	0.111583	0.0678739	942	0.0442943	0.0470901	0.0866535	0.0163315	0.0432948	0.0597181	0.0734425	0.0401544	0.0243956	61.7238	65.8765	56.1835	64.9798	65.8095	52.749	60.2053	64.0139	64.0574
0.118933	0.147793	0.197477	0.048071	0.115683	0.130319	0.18725	0.116495	0.0661774	943	0.0475045	0.0568837	0.0863655	0.0177679	0.0323497	0.0636527	0.0761389	0.0450665	0.0226992	60.0578	61.5112	56.2655	63.0381	72.0359	51.1564	59.3384	61.3147	65.6995
0.118425	0.140279	0.203239	0.0472053	0.129828	0.118762	0.180536	0.115947	0.0676105	944	0.0469962	0.0493699	0.0921279	0.0169023	0.0464943	0.0520951	0.0694252	0.0445188	0.0241322	60.3156	64.8059	54.6702	64.1941	64.1877	56.1348	61.545	61.6043	64.307
0.125796	0.138602	0.201393	0.0475627	0.124886	0.128369	0.181056	0.115308	0.0644667	945	0.0543675	0.0476933	0.0902817	0.0172597	0.0415524	0.0617024	0.0699445	0.0438797	0.0209884	56.7813	65.5898	55.1713	63.7118	66.7277	51.9336	61.3685	61.9457	67.443
0.123295	0.142297	0.21404	0.0491735	0.124552	0.128074	0.191303	0.11627	0.0676827	946	0.0518665	0.0513875	0.102929	0.0188705	0.0412187	0.0614075	0.0801923	0.0448418	0.0242045	57.933	63.887	51.9114	61.6247	66.9065	52.0532	58.0811	61.4332	64.2383
0.117682	0.138242	0.202293	0.0469943	0.12924	0.125012	0.178027	0.121959	0.0699576	947	0.0462531	0.0473325	0.091182	0.0166913	0.0459067	0.0583456	0.0669163	0.0505308	0.0264793	60.6964	65.761	54.9258	64.4824	64.4795	53.3281	62.4124	58.5675	62.1495
0.128268	0.136691	0.199409	0.051407	0.1274	0.129014	0.179596	0.120061	0.0699369	948	0.0568392	0.0457818	0.0882975	0.0211039	0.0440672	0.0623471	0.0684848	0.0486327	0.0264586	55.6871	66.507	55.7203	58.9473	65.4105	51.6741	61.8673	59.4934	62.1678
0.121925	0.138433	0.203498	0.0486163	0.120012	0.128707	0.185238	0.112014	0.0656148	949	0.0504959	0.0475244	0.0923869	0.0183133	0.0366783	0.0620399	0.0741267	0.0405857	0.0221365	58.5843	65.6699	54.6006	62.331	69.4377	51.7974	59.983	63.7674	66.2629
0.121188	0.15446	0.211066	0.0487721	0.12665	0.129931	0.195111	0.115422	0.0660918	950	0.049759	0.0635507	0.0999549	0.0184691	0.0433164	0.0632641	0.0840001	0.0439938	0.0226135	58.9405	58.8562	52.6428	62.1318	65.7983	51.3094	56.9476	61.8845	65.7847
0.120398	0.159112	0.199901	0.0505402	0.124658	0.128708	0.180058	0.109884	0.0642274	951	0.0489696	0.0682034	0.0887895	0.0202372	0.0413243	0.0620411	0.0689469	0.0384553	0.0207492	59.3269	57.1351	55.5832	59.9582	66.8498	51.7969	61.7085	65.0037	67.6942
0.114904	0.14622	0.200262	0.047117	0.124718	0.114898	0.19281	0.121754	0.0698935	952	0.0434754	0.0553112	0.0891504	0.016814	0.041385	0.0482316	0.0816986	0.0503253	0.0264152	62.1637	62.1727	55.483	64.3144	66.8172	58.0223	57.6273	58.6664	62.2065
0.120548	0.144853	0.210912	0.0497545	0.120535	0.125928	0.191742	0.110607	0.0654029	953	0.0491198	0.0539438	0.0998008	0.0194515	0.0372013	0.0592615	0.080631	0.0391787	0.0219246	59.2531	62.7596	52.6813	60.9051	69.1364	52.9402	57.9482	64.5785	66.4776
0.118559	0.156516	0.197876	0.0504464	0.127156	0.124938	0.184334	0.118538	0.0648771	954	0.0471306	0.065607	0.0867652	0.0201433	0.0438225	0.0582715	0.0732233	0.0471091	0.0213988	60.2472	58.0829	56.1518	60.0698	65.5364	53.3597	60.2769	60.2581	67.0164
0.123205	0.141338	0.204524	0.0510144	0.1318	0.123306	0.184417	0.112948	0.0682183	955	0.0517769	0.0504293	0.0934131	0.0207113	0.0484665	0.0566392	0.0733063	0.041519	0.02474	57.9752	64.3202	54.3266	59.401	63.2272	54.0661	60.2498	63.2405	63.734
0.120237	0.143217	0.185521	0.0463378	0.116526	0.115544	0.175804	0.115123	0.0656495	956	0.0488088	0.0523077	0.0744095	0.0160348	0.0331928	0.0488768	0.0646925	0.0436947	0.0221713	59.4063	63.4766	59.8915	65.3959	71.5147	57.6983	63.2018	62.0453	66.2278
0.120027	0.141568	0.185874	0.0534823	0.131734	0.121347	0.177649	0.128277	0.0709379	957	0.0485981	0.0506589	0.0747624	0.0231793	0.0484012	0.0546805	0.0665381	0.0568488	0.0274597	59.5106	64.2159	59.7778	56.6599	63.2586	54.9388	62.5452	55.6829	61.2906
0.120722	0.142773	0.212964	0.04867	0.121176	0.118389	0.174688	0.116754	0.0665946	958	0.0492936	0.0518637	0.101853	0.018367	0.0378425	0.0517224	0.0635765	0.0453258	0.0231163	59.1677	63.674	52.1736	62.2622	68.7706	56.3115	63.6056	61.1785	65.288
0.109831	0.140685	0.200291	0.0431075	0.123455	0.123313	0.187396	0.116226	0.0671677	959	0.0384021	0.0497763	0.0891802	0.0128045	0.0401217	0.0566463	0.0762849	0.044797	0.0236895	65.0352	64.6187	55.4747	70.2964	67.5009	54.063	59.2921	61.4568	64.7309
0.116272	0.147077	0.194663	0.0466203	0.126082	0.122454	0.190941	0.120483	0.0682398	960	0.0448434	0.056168	0.0835516	0.0163173	0.0427484	0.0557877	0.0798294	0.0490543	0.0247615	61.4323	61.8105	57.0788	64.9997	66.0947	54.442	58.1915	59.2853	63.714
0.119238	0.147561	0.197815	0.049135	0.13059	0.120994	0.178457	0.11739	0.0665679	961	0.0478097	0.0566517	0.0867038	0.018832	0.0472568	0.0543278	0.0673463	0.0459616	0.0230897	59.9041	61.6079	56.1692	61.673	63.8129	55.099	62.262	60.8472	65.3141
0.126711	0.142569	0.205616	0.0507494	0.131568	0.134416	0.182142	0.118411	0.0712707	962	0.0552823	0.0516604	0.094505	0.0204464	0.0482345	0.0677494	0.0710305	0.0469825	0.0277924	56.3713	63.7648	54.0381	59.7111	63.3387	49.5972	61.0026	60.3225	61.0044
0.118662	0.139858	0.189468	0.0473218	0.129576	0.124785	0.194543	0.10974	0.0624891	963	0.0472338	0.0489492	0.0783569	0.0170187	0.0462424	0.0581186	0.0834321	0.0383113	0.0190108	60.1948	65.0008	58.6437	64.0361	64.3125	53.4251	57.1138	65.089	69.5774
0.12268	0.15165	0.208935	0.0510874	0.133011	0.127874	0.181947	0.117878	0.0643882	964	0.051251	0.0607405	0.0978243	0.0207844	0.0496777	0.0612073	0.0708356	0.046449	0.0209099	58.2237	59.9468	53.1796	59.3161	62.6514	52.1346	61.0679	60.5955	67.5252
0.12143	0.141459	0.201878	0.0484787	0.128736	0.128569	0.18718	0.113982	0.0660603	965	0.0500018	0.0505503	0.0907666	0.0181757	0.0454028	0.0619021	0.0760693	0.0425534	0.0225821	58.8226	64.2652	55.0388	62.508	64.7319	51.8529	59.3604	62.6666	65.816
0.124035	0.138237	0.197684	0.0448155	0.132939	0.124224	0.180099	0.12072	0.0713705	966	0.0526063	0.0473281	0.0865726	0.0145125	0.0496054	0.0575574	0.0689881	0.0492919	0.0278923	57.5875	65.7631	56.2065	67.6173	62.6855	53.6665	61.6944	59.1686	60.9191
0.119865	0.141597	0.204395	0.0470282	0.116516	0.125392	0.18789	0.117621	0.0681245	967	0.0484367	0.0506884	0.0932843	0.0167252	0.0331827	0.0587257	0.0767788	0.0461923	0.0246462	59.5907	64.2025	54.3609	64.4359	71.5209	53.1665	59.1363	60.7278	63.8218
0.111936	0.142183	0.194148	0.0454604	0.121633	0.119619	0.176848	0.118315	0.0703222	968	0.0405078	0.0512741	0.0830372	0.0151574	0.0382994	0.0529521	0.0657367	0.0468867	0.0268439	63.8118	63.938	57.23	66.6581	68.5122	55.7326	62.8287	60.3714	61.8272
0.121968	0.147272	0.200562	0.0487964	0.12902	0.12391	0.172309	0.125108	0.0699481	969	0.0505392	0.0563629	0.089451	0.0184934	0.0456871	0.0572429	0.0611981	0.053679	0.0264699	58.5635	61.7287	55.3999	62.101	64.5892	53.8027	64.4836	57.0937	62.1579
0.122367	0.137498	0.19701	0.0449647	0.127437	0.121172	0.188662	0.1198	0.0686936	970	0.0509382	0.0465886	0.0858991	0.0146617	0.0441032	0.054505	0.0775505	0.0483709	0.0252153	58.3725	66.1168	56.3987	67.3929	65.392	55.0184	58.8944	59.6234	63.2931
0.118166	0.133648	0.197264	0.0459579	0.134095	0.122165	0.179012	0.113158	0.0639641	971	0.0467376	0.0427391	0.0861525	0.0156548	0.0507618	0.0554987	0.0679009	0.0417296	0.0204859	60.4476	68.0212	56.3262	65.9365	62.1449	54.5708	62.0691	63.1228	67.9729
0.114767	0.147897	0.20933	0.0461761	0.124682	0.127938	0.19725	0.119586	0.0704961	972	0.0433384	0.0569874	0.0982191	0.0158731	0.0413483	0.0612709	0.0861385	0.0481573	0.0270178	62.2379	61.468	53.0794	65.6249	66.8369	52.1087	56.3302	59.7299	61.6747
0.112085	0.142482	0.197689	0.0495452	0.126736	0.130453	0.190611	0.115623	0.0663276	973	0.0406562	0.0515726	0.0865784	0.0192422	0.0434026	0.0637865	0.0794995	0.0441942	0.0228494	63.7273	63.8041	56.2049	61.1624	65.7535	51.1039	58.2922	61.7772	65.5508
0.114417	0.138142	0.203418	0.0464946	0.125487	0.130844	0.180983	0.122346	0.0672002	974	0.042988	0.0472331	0.092307	0.0161916	0.0421535	0.0641772	0.0698714	0.0509171	0.0237219	62.4285	65.8083	54.622	65.1754	66.408	50.9513	61.3933	58.3826	64.6996
0.120558	0.146164	0.200945	0.0494975	0.122943	0.120139	0.182929	0.117026	0.0652089	975	0.0491298	0.0552546	0.0898338	0.0191945	0.0396099	0.0534723	0.0718181	0.0455972	0.0217306	59.2481	62.1968	55.2943	61.2213	67.7819	55.4913	60.7399	61.0366	66.6754
0.117259	0.145687	0.190884	0.0466917	0.117237	0.12522	0.178341	0.109451	0.0605432	976	0.0458305	0.0547783	0.0797732	0.0163887	0.0339033	0.0585535	0.0672298	0.0380228	0.0170649	60.9152	62.4001	58.2086	64.9002	71.0813	53.2395	62.3026	65.2605	71.8136
0.122786	0.150878	0.193459	0.0484287	0.128122	0.127505	0.180246	0.119365	0.0689519	977	0.0513575	0.0599684	0.0823478	0.0181257	0.0447884	0.0608388	0.0691345	0.047936	0.0254737	58.1732	60.2536	57.434	62.5725	65.0423	52.2854	61.6443	59.8407	63.0559
0.115906	0.14754	0.196476	0.0466312	0.117371	0.122509	0.18669	0.124092	0.0724858	978	0.0444772	0.0566311	0.0853649	0.0163282	0.0340379	0.0558419	0.0755791	0.0526638	0.0290075	61.6264	61.6165	56.552	64.9845	70.9998	54.418	59.5163	57.5608	59.9818
0.113184	0.138328	0.196247	0.0458836	0.128006	0.131316	0.196659	0.120397	0.0715482	979	0.0417549	0.0474194	0.0851356	0.0155805	0.0446728	0.0646494	0.0855477	0.0489688	0.0280699	63.1086	65.7197	56.6181	66.0433	65.101	50.7681	56.4994	59.3274	60.7678
0.117685	0.143223	0.203848	0.0489871	0.12364	0.120443	0.187969	0.117761	0.065329	980	0.0462561	0.0523143	0.0927373	0.0186841	0.040307	0.0537761	0.0768576	0.0463327	0.0218508	60.6949	63.4736	54.5067	61.8592	67.3998	55.3513	59.1115	60.6554	66.5527
0.127918	0.144128	0.191831	0.0480017	0.128689	0.128325	0.18974	0.118138	0.0681882	981	0.0564896	0.0532192	0.0807201	0.0176987	0.0453553	0.0616582	0.0786291	0.0467096	0.0247099	55.8393	63.0751	57.9213	63.1291	64.7558	51.9515	58.5596	60.4619	63.7622
0.116505	0.138591	0.200459	0.0446394	0.123488	0.127102	0.191547	0.117756	0.070169	982	0.0450761	0.047682	0.0893476	0.0143364	0.040155	0.0604354	0.0804356	0.046327	0.0266907	61.3096	65.5952	55.4284	67.884	67.4828	52.4513	58.0073	60.6583	61.9622
0.115491	0.1402	0.187392	0.0446451	0.123735	0.126207	0.180036	0.110729	0.0609456	983	0.044062	0.0492904	0.0762808	0.0143421	0.0404017	0.05954	0.0689252	0.0393006	0.0174673	61.848	64.8427	59.2934	67.8754	67.3482	52.8234	61.7159	64.5075	71.3395
0.111712	0.151221	0.182924	0.0486051	0.119703	0.128976	0.187026	0.121441	0.0687627	984	0.0402832	0.0603122	0.0718133	0.0183021	0.0363697	0.0623094	0.0759149	0.0500124	0.0252845	63.9401	60.1166	60.7416	62.3454	69.6167	51.6892	59.4094	58.8175	63.2294
0.125011	0.142949	0.187376	0.0494992	0.13309	0.121823	0.176611	0.109665	0.0631672	985	0.0535822	0.0520395	0.0762647	0.0191962	0.0497572	0.0551562	0.0654996	0.0382368	0.0196889	57.1379	63.5956	59.2985	61.2192	62.614	54.7243	62.913	65.1332	68.8305
0.116269	0.136912	0.201172	0.04689	0.128748	0.116397	0.181648	0.11547	0.0639577	986	0.0448407	0.0460032	0.0900612	0.016587	0.0454151	0.0497303	0.0705369	0.0440417	0.0204794	61.4338	66.3995	55.2318	64.6258	64.7257	57.2753	61.1684	61.8588	67.9797
0.111759	0.136349	0.195079	0.0456509	0.124549	0.121463	0.183163	0.115892	0.0664972	987	0.0403303	0.04544	0.0839677	0.0153479	0.0412159	0.0547967	0.0720522	0.0444638	0.023019	63.9131	66.6738	56.957	66.3799	66.9079	54.8862	60.6623	61.6336	65.3836
0.126662	0.144804	0.190701	0.0480049	0.121975	0.123365	0.174376	0.11124	0.0620456	988	0.0552338	0.0538948	0.0795895	0.0177019	0.0386414	0.0566979	0.0632648	0.0398109	0.0185673	56.3929	62.7808	58.2647	63.1249	68.3201	54.0404	63.7193	64.2115	70.0747
0.11321	0.146936	0.20187	0.0468269	0.127482	0.130416	0.198514	0.122934	0.0746506	989	0.0417818	0.0560265	0.0907585	0.0165238	0.0441488	0.0637495	0.0874025	0.051505	0.0311724	63.0936	61.87	55.041	64.7129	65.3686	51.1184	55.9715	58.1034	58.2423
0.1197	0.131646	0.201613	0.0480093	0.122275	0.125267	0.187598	0.115851	0.0651879	990	0.048271	0.0407369	0.0905015	0.0177063	0.0389415	0.0586004	0.0764873	0.044422	0.0217096	59.6732	69.0557	55.1112	63.1191	68.1525	53.2196	59.2282	61.6558	66.6968
0.116391	0.141553	0.190549	0.0471573	0.120621	0.119769	0.18326	0.115927	0.0684514	991	0.0449619	0.0506443	0.0794375	0.0168543	0.037288	0.0531025	0.0721486	0.0444982	0.0249731	61.3698	64.2225	58.3112	64.2595	69.0867	55.6626	60.6304	61.6152	63.517
0.123632	0.13619	0.200042	0.0488372	0.123549	0.118839	0.192235	0.115051	0.0681502	992	0.0522031	0.0452813	0.0889308	0.0185342	0.0402162	0.0521723	0.0811244	0.0436224	0.0246719	57.7753	66.7514	55.5439	62.049	67.4494	56.0983	57.7995	62.0843	63.7977
0.118828	0.141006	0.194699	0.0471723	0.129319	0.118209	0.182195	0.118006	0.0663304	993	0.0473999	0.0500964	0.0835876	0.0168693	0.0459861	0.0515426	0.0710835	0.046577	0.0228522	60.1106	64.472	57.0682	64.239	64.4399	56.3971	60.9848	60.5298	65.548
0.116676	0.140082	0.195509	0.046381	0.123018	0.128943	0.189091	0.119084	0.0676454	994	0.0452472	0.0491726	0.0843974	0.016078	0.0396846	0.0622766	0.0779797	0.0476558	0.0241672	61.2197	64.8972	56.8318	65.335	67.7408	51.7023	58.7607	59.9815	64.2738
0.111126	0.156659	0.20141	0.0474853	0.127509	0.132302	0.186083	0.116924	0.0673887	995	0.0396974	0.0657501	0.0902985	0.0171823	0.0441759	0.0656355	0.0749714	0.0454953	0.0239105	64.2771	58.0298	55.1667	63.8156	65.3547	50.3897	59.7107	61.0898	64.5186
0.117739	0.143471	0.207945	0.0458855	0.124664	0.125121	0.181519	0.118031	0.0720537	996	0.0463108	0.0525617	0.0968344	0.0155824	0.041331	0.0584542	0.0704083	0.0466028	0.0285755	60.6667	63.3642	53.4328	66.0406	66.8462	53.2818	61.2117	60.5166	60.3415
0.114988	0.139109	0.198882	0.0452698	0.123978	0.127097	0.189302	0.110898	0.0658038	997	0.0435596	0.0482001	0.087771	0.0149667	0.0406445	0.0604306	0.0781904	0.0394697	0.0223255	62.1182	65.3509	55.8678	66.9388	67.2163	52.4532	58.6953	64.4091	66.0726
0.119945	0.140016	0.205457	0.0504885	0.121321	0.126254	0.178326	0.115994	0.0668798	998	0.0485161	0.0491067	0.0943458	0.0201855	0.0379876	0.0595871	0.0672152	0.0445658	0.0234016	59.5513	64.9277	54.08	60.0196	68.6883	52.8037	62.3078	61.5793	65.0095
0.114481	0.132828	0.207605	0.0436018	0.128284	0.125113	0.183916	0.125262	0.067196	999	0.0430526	0.0419187	0.0964938	0.0132988	0.0449503	0.0584463	0.072805	0.0538331	0.0237177	62.3933	68.4413	53.5205	69.4994	64.9602	53.2852	60.414	57.0235	64.7036
0.116527	0.143781	0.195223	0.0489952	0.13122	0.127341	0.18201	0.121317	0.0705585	1000	0.0450981	0.0528721	0.0841116	0.0186922	0.0478862	0.0606746	0.0708987	0.0498889	0.0270802	61.2981	63.2274	56.915	61.8489	63.5068	52.3528	61.0468	58.8774	61.6202
0.123744	0.141781	0.186996	0.0457498	0.133972	0.124023	0.190292	0.12128	0.0664183	1001	0.0523156	0.0508721	0.0758849	0.0154468	0.0506385	0.0573559	0.0791807	0.0498513	0.0229401	57.7228	64.1193	59.419	66.2364	62.2021	53.7537	58.3899	58.8957	65.4612
0.111603	0.138539	0.188706	0.0435681	0.116353	0.115608	0.167197	0.1135	0.0626062	1002	0.0401744	0.0476297	0.0775949	0.0132651	0.0330201	0.0489411	0.0560855	0.042071	0.0191279	64.0024	65.6199	58.8805	69.5532	71.6209	57.6663	66.4554	62.9329	69.4472
0.112021	0.140584	0.204266	0.0433339	0.115692	0.117228	0.183531	0.115033	0.0673866	1003	0.0405927	0.0496752	0.093155	0.0130308	0.0323588	0.0505617	0.0724203	0.0436044	0.0239084	63.7634	64.6652	54.3953	69.9292	72.0303	56.8691	60.5406	62.094	64.5206
0.119255	0.140671	0.202295	0.0474445	0.124532	0.120241	0.189864	0.116531	0.0693914	1004	0.0478269	0.049762	0.0911842	0.0171415	0.0411987	0.053574	0.0787531	0.0451028	0.0259131	59.8954	64.6253	54.9252	63.8704	66.9172	55.4444	58.5213	61.2956	62.6565
0.121993	0.143604	0.210517	0.0481449	0.119466	0.12025	0.192641	0.11153	0.0656482	1005	0.050564	0.0526952	0.0994054	0.0178418	0.0361327	0.0535833	0.0815301	0.040101	0.0221699	58.5516	63.3053	52.7802	62.9414	69.7548	55.4401	57.6777	64.0445	66.2292
0.121437	0.134981	0.191853	0.0466859	0.118067	0.12866	0.17572	0.116613	0.0628133	1006	0.0500085	0.0440716	0.0807422	0.0163829	0.0347341	0.0619933	0.0646093	0.0451846	0.0193351	58.8194	67.3497	57.9146	64.9083	70.5811	51.8162	63.2317	61.2526	69.2182
0.117445	0.143575	0.196687	0.0456643	0.123368	0.120844	0.176257	0.113876	0.0620952	1007	0.0460164	0.0526655	0.0855759	0.0153613	0.0400343	0.0541772	0.0651463	0.0424473	0.018617	60.8188	63.3184	56.4913	66.3604	67.5488	55.1676	63.0391	62.7249	70.0187
0.121573	0.139899	0.19687	0.0486542	0.127559	0.125197	0.199105	0.117868	0.0699005	1008	0.0501448	0.0489898	0.0857592	0.0183511	0.0442254	0.0585299	0.0879934	0.0464391	0.0264222	58.7534	64.982	56.4387	62.2825	65.3294	53.2496	55.8054	60.6007	62.2002
0.120972	0.142194	0.211985	0.0485171	0.12228	0.128316	0.187994	0.108579	0.0637502	1009	0.0495431	0.0512849	0.100874	0.018214	0.0389464	0.0616489	0.0768829	0.0371506	0.0202719	59.0457	63.9331	52.4146	62.4585	68.1497	51.9552	59.1035	65.7848	68.201
0.115665	0.14149	0.202346	0.0449715	0.115433	0.121895	0.196453	0.114732	0.0652634	1010	0.0442365	0.0505812	0.0912352	0.0146685	0.0320992	0.0552285	0.0853419	0.0433038	0.0217852	61.7547	64.2511	54.9114	67.3827	72.1922	54.6918	56.5586	62.2567	66.6197
0.119673	0.13631	0.189805	0.0472214	0.129788	0.127597	0.182433	0.106207	0.0549865	1011	0.0482444	0.0454012	0.0786937	0.0169184	0.0464548	0.0609302	0.071322	0.0347784	0.0115082	59.6864	66.6927	58.5397	64.1722	64.2072	52.2479	60.9051	67.2541	79.0708
0.114958	0.13595	0.207406	0.0496496	0.117127	0.130095	0.194727	0.127749	0.0733374	1012	0.0435294	0.0450413	0.096295	0.0193466	0.0337941	0.0634288	0.0836164	0.0563201	0.0298591	62.1345	66.8693	53.5718	61.0338	71.1476	51.2444	57.0598	55.9134	59.2852
0.117658	0.127569	0.202851	0.0445608	0.123836	0.132685	0.178531	0.118585	0.0661853	1013	0.0462294	0.0366599	0.0917395	0.0142578	0.0405026	0.0660182	0.0674199	0.0471561	0.022707	60.7087	71.2627	54.7748	68.0038	67.2933	50.2444	62.2363	60.2342	65.6917
0.123012	0.141084	0.198455	0.0469133	0.124053	0.125625	0.189365	0.123426	0.0700132	1014	0.0515838	0.0501745	0.087344	0.0166103	0.0407201	0.0589579	0.0782538	0.0519977	0.0265349	58.0662	64.4363	55.988	64.5937	67.1754	53.0682	58.6757	57.8714	62.1001
0.113662	0.139754	0.190041	0.0451855	0.129188	0.13092	0.187152	0.110721	0.0663455	1015	0.0422331	0.0488449	0.0789295	0.0148825	0.0458546	0.0642529	0.076041	0.0392922	0.0228673	62.8432	65.0494	58.467	67.0636	64.5055	50.9218	59.3694	64.5124	65.5331
0.124177	0.150203	0.197886	0.0486117	0.114527	0.127504	0.191798	0.120373	0.0707419	1016	0.0527482	0.0592938	0.0867744	0.0183087	0.0311939	0.0608369	0.0806866	0.0489443	0.0272636	57.5217	60.5242	56.1492	62.3369	72.7629	52.2861	57.9314	59.3394	61.4604
0.115145	0.143669	0.206897	0.0459911	0.11776	0.122177	0.184713	0.122535	0.0656548	1017	0.0437166	0.0527603	0.0957857	0.0156881	0.0344263	0.0555099	0.0736018	0.0511064	0.0221766	62.0335	63.2766	53.7036	65.8889	70.7656	54.5658	60.1534	58.2924	66.2225
0.115378	0.143323	0.196174	0.0464897	0.127347	0.120809	0.195072	0.127712	0.0721561	1018	0.0439494	0.0524142	0.0850632	0.0161867	0.0440137	0.0541424	0.0839609	0.0562834	0.0286778	61.9083	63.4294	56.639	65.1822	65.438	55.1835	56.959	55.9294	60.2558
0.126135	0.142584	0.193971	0.046976	0.120073	0.128729	0.182884	0.11434	0.0663165	1019	0.0547065	0.0516752	0.0828601	0.016673	0.0367394	0.0620624	0.0717724	0.0429113	0.0228383	56.6286	63.7581	57.2823	64.5074	69.4024	51.7884	60.7551	62.4704	65.5617
0.118251	0.146378	0.19765	0.0456399	0.125252	0.11281	0.18318	0.119014	0.0652272	1020	0.0468229	0.0554685	0.0865388	0.0153369	0.041919	0.0461429	0.0720689	0.0475849	0.021749	60.404	62.1059	56.2161	66.3959	66.5324	59.0967	60.6568	60.0172	66.6566
0.114457	0.140614	0.184912	0.0454959	0.118949	0.114437	0.190528	0.11361	0.0642771	1021	0.0430285	0.0497048	0.0738008	0.0151929	0.0356159	0.0477702	0.079417	0.042181	0.0207988	62.4064	64.6516	60.0887	66.6061	70.0579	58.2563	58.3174	62.872	67.6419
0.117765	0.146958	0.19972	0.0448191	0.120721	0.125633	0.17433	0.117647	0.0623791	1022	0.046336	0.056049	0.0886093	0.0145161	0.0373878	0.0589668	0.0632184	0.0462188	0.0189009	60.6537	61.8605	55.6333	67.6118	69.0296	53.0644	63.7362	60.7141	69.7
0.120096	0.149829	0.21062	0.0464143	0.126572	0.127288	0.185213	0.11303	0.0649752	1023	0.0486676	0.0589194	0.0995091	0.0161112	0.0432388	0.060621	0.0741022	0.0416016	0.0214969	59.4762	60.6754	52.7543	65.2882	65.8386	52.3748	59.9909	63.1942	66.9152
0.109747	0.143094	0.191656	0.0421508	0.127976	0.136783	0.177709	0.118332	0.0655228	1024	0.0383185	0.0521845	0.0805447	0.0118478	0.0446427	0.070116	0.0665977	0.0469032	0.0220446	65.0847	63.5312	57.9743	71.8919	65.1164	48.7391	62.5242	60.363	66.3559
0.113529	0.14788	0.19728	0.0477266	0.134133	0.124587	0.187329	0.116873	0.0658983	1025	0.0421	0.0569709	0.0861687	0.0174235	0.0507994	0.05792	0.0762182	0.0454442	0.02242	62.9168	61.4749	56.3216	63.493	62.1275	53.5103	59.3133	61.1165	65.9779
0.118935	0.142038	0.19655	0.0452362	0.135335	0.117991	0.167993	0.11112	0.0648689	1026	0.0475063	0.0511285	0.085439	0.0149332	0.0520014	0.0513242	0.0568821	0.0396916	0.0213907	60.0569	64.0036	56.5307	66.9884	61.5757	56.5016	66.1403	64.2805	67.0248
0.113034	0.130512	0.20635	0.0432438	0.117965	0.115185	0.191867	0.107664	0.0627041	1027	0.0416059	0.0396033	0.0952393	0.0129408	0.0346314	0.0485186	0.0807559	0.0362351	0.0192258	63.1918	69.6555	53.8458	70.0749	70.6426	57.8778	57.9105	66.3442	69.3388
0.112547	0.143827	0.197229	0.0454656	0.13714	0.123165	0.185568	0.112165	0.0654451	1028	0.0411185	0.0529178	0.0861181	0.0151626	0.0538066	0.0564986	0.074457	0.0407365	0.0219668	63.4655	63.2073	56.336	66.6504	60.7652	54.1278	59.8762	63.6817	66.4347
0.120766	0.134441	0.203272	0.0471963	0.108928	0.125193	0.183437	0.109484	0.0655469	1029	0.0493369	0.0435321	0.0921607	0.0168933	0.0255943	0.0585265	0.0723259	0.0380557	0.0220686	59.1465	67.62	54.6613	64.2063	76.5034	53.251	60.5718	65.2409	66.3315
0.112319	0.145207	0.197903	0.0470274	0.125042	0.123714	0.181611	0.119367	0.0658431	1030	0.04089	0.0542977	0.0867923	0.0167243	0.0417085	0.0570469	0.0704996	0.0479384	0.0223649	63.5946	62.6067	56.1441	64.437	66.6444	53.8879	61.1809	59.8395	66.0331
0.114811	0.14295	0.206546	0.0456498	0.131534	0.124805	0.188057	0.120936	0.0700625	1031	0.0433825	0.0520411	0.0954351	0.0153468	0.0482003	0.0581381	0.076946	0.0495074	0.0265842	62.214	63.5949	53.7948	66.3815	63.3552	53.4168	59.0837	59.0631	62.0564
0.12238	0.139466	0.20277	0.0492597	0.130411	0.131099	0.197947	0.123634	0.0725482	1032	0.0509517	0.0485567	0.0916587	0.0189567	0.047078	0.0644321	0.0868358	0.0522058	0.02907	58.3661	65.1838	54.7967	61.5169	63.9004	50.8522	56.1318	57.774	59.9302
0.114701	0.144727	0.196668	0.0505661	0.122748	0.125474	0.191171	0.116595	0.066957	1033	0.0432722	0.0538184	0.0855572	0.0202631	0.0394144	0.0588078	0.0800604	0.0451665	0.0234788	62.2739	62.814	56.4967	59.9276	67.8899	53.1317	58.1212	61.2621	64.9346
0.123054	0.14264	0.188978	0.0438927	0.126859	0.126995	0.185721	0.115155	0.0649275	1034	0.0516254	0.0517313	0.0778665	0.0135897	0.0435255	0.0603279	0.0746101	0.043726	0.0214492	58.0465	63.733	58.7959	69.0388	65.6898	52.4957	59.8268	62.0284	66.9644
0.117671	0.138934	0.195121	0.0462028	0.121593	0.114247	0.183753	0.118674	0.0653022	1035	0.0462425	0.048025	0.0840099	0.0158998	0.0382602	0.0475804	0.0726423	0.0472457	0.0218239	60.7019	65.4333	56.9447	65.5869	68.5344	58.3531	60.4675	60.1888	66.5801
0.118733	0.143927	0.197375	0.0471511	0.125435	0.129123	0.179757	0.122382	0.0708659	1036	0.0473041	0.0530182	0.0862637	0.016848	0.0421012	0.0624561	0.0686462	0.0509534	0.0273877	60.1592	63.1632	56.2945	64.268	66.4357	51.6304	61.8117	58.3653	61.3529
0.123558	0.14207	0.204263	0.0493091	0.124986	0.131694	0.190989	0.117968	0.0663067	1037	0.0521297	0.0511612	0.0931517	0.0190061	0.0416531	0.0650274	0.0798782	0.0465396	0.0228284	57.8096	63.9888	54.3962	61.4552	66.6739	50.6224	58.1766	60.549	65.5714
0.113448	0.145878	0.204577	0.0510844	0.112812	0.12878	0.191633	0.113281	0.0662469	1038	0.0420199	0.054969	0.0934662	0.0207813	0.0294792	0.062113	0.0805224	0.041852	0.0227686	62.9613	62.3185	54.3125	59.3196	73.8689	51.768	57.981	63.0546	65.6307
0.112076	0.13682	0.207546	0.0489759	0.117741	0.122383	0.183109	0.116451	0.0633969	1039	0.0406477	0.0459111	0.0964352	0.0186728	0.0344075	0.0557162	0.0719983	0.0450228	0.0199186	63.7321	66.4442	53.5356	61.8734	70.7769	54.4739	60.6802	61.3377	68.5811
0.11931	0.137045	0.188565	0.0451479	0.125674	0.118598	0.180176	0.111247	0.0596725	1040	0.0478814	0.0461354	0.0774541	0.0148448	0.0423408	0.0519311	0.0690651	0.0398184	0.0161942	59.868	66.3354	58.9245	67.1195	66.3091	56.2124	61.668	64.2072	72.8615
0.120604	0.142827	0.20363	0.0478658	0.125069	0.122849	0.187238	0.115863	0.065854	1041	0.0491752	0.0519181	0.0925187	0.0175628	0.0417353	0.0561826	0.0761272	0.0444342	0.0223757	59.2258	63.6497	54.5652	63.3083	66.6301	54.2671	59.3421	61.6493	66.0222
0.116068	0.138663	0.203216	0.0482829	0.121829	0.12218	0.186131	0.108845	0.0642735	1042	0.0446396	0.0477539	0.0921044	0.0179799	0.0384958	0.0555136	0.0750198	0.0374164	0.0207953	61.5402	65.5612	54.6765	62.7614	68.4018	54.5642	59.6951	65.6241	67.6457
0.119265	0.145076	0.18885	0.0451142	0.131309	0.126754	0.183698	0.122887	0.0681299	1043	0.0478368	0.0541665	0.0777393	0.0148111	0.0479753	0.0600877	0.0725865	0.0514582	0.0246517	59.8905	62.6633	58.8355	67.1696	63.4637	52.5952	60.4859	58.1255	63.8167
0.112656	0.137481	0.196711	0.0456914	0.122181	0.117788	0.179761	0.122841	0.0681444	1044	0.0412273	0.0465716	0.0856	0.0153884	0.0388474	0.0511218	0.0686496	0.0514129	0.0246662	63.4042	66.125	56.4844	66.3211	68.205	56.5986	61.8106	58.147	63.8031
0.109932	0.142266	0.201777	0.0456356	0.127445	0.126093	0.178251	0.117059	0.0678386	1045	0.0385032	0.0513574	0.0906655	0.0153325	0.0441118	0.0594266	0.0671395	0.0456305	0.0243603	64.9753	63.9006	55.0664	66.4022	65.3876	52.8709	62.3342	61.0192	64.0908
0.109351	0.14811	0.184693	0.0447389	0.112667	0.122546	0.17995	0.118461	0.0638525	1046	0.037922	0.0572005	0.0735819	0.0144359	0.0293339	0.0558789	0.0688394	0.0470329	0.0203743	65.3207	61.3796	60.1599	67.733	73.9641	54.4016	61.7454	60.2969	68.0917
0.110275	0.137222	0.194631	0.0476677	0.127734	0.120595	0.180478	0.117552	0.0654738	1047	0.0388465	0.0463127	0.08352	0.0173647	0.0444012	0.0539279	0.0693672	0.0461232	0.0219955	64.7731	66.2498	57.088	63.5714	65.2395	55.2816	61.5648	60.7635	66.4056
0.120775	0.132733	0.214952	0.0482906	0.118464	0.120848	0.180884	0.116145	0.0617094	1048	0.0493464	0.0418235	0.103841	0.0179876	0.0351302	0.0541812	0.0697725	0.0447163	0.0182311	59.1418	68.4904	51.6911	62.7514	70.3451	55.1658	61.4268	61.4996	70.4565
0.117442	0.148235	0.20198	0.0475196	0.132509	0.118547	0.187418	0.117665	0.0700267	1049	0.0460133	0.0573256	0.0908693	0.0172166	0.0491753	0.0518804	0.0763066	0.0462368	0.0265484	60.8203	61.3278	55.0108	63.7695	62.889	56.2364	59.2853	60.7049	62.0881
0.121404	0.146132	0.201711	0.0473298	0.137437	0.126917	0.180146	0.115555	0.0669098	1050	0.0499759	0.055223	0.0906001	0.0170267	0.0541039	0.0602505	0.0690345	0.0441267	0.0234315	58.8352	62.2102	55.0842	64.0253	60.6337	52.5277	61.6785	61.8133	64.9804
0.115738	0.147241	0.204751	0.0460119	0.121012	0.117324	0.183885	0.116514	0.0692451	1051	0.044309	0.056332	0.0936399	0.0157088	0.0376785	0.0506574	0.0727738	0.0450859	0.0257668	61.716	61.7417	54.2665	65.8592	68.8638	56.8226	60.4243	61.3045	62.789
0.121258	0.147263	0.188698	0.0487572	0.128462	0.127051	0.181399	0.117403	0.0691508	1052	0.0498297	0.0563539	0.0775873	0.0184541	0.0451292	0.0603844	0.0702875	0.0459743	0.0256726	58.9061	61.7325	58.8829	62.1509	64.8698	52.4723	61.2525	60.8406	62.8745
0.116611	0.150768	0.194979	0.0443611	0.12475	0.120971	0.191072	0.111645	0.0649695	1053	0.0451823	0.0598593	0.0838675	0.0140581	0.0414169	0.0543045	0.0799606	0.0402169	0.0214912	61.2538	60.2972	56.9863	68.3099	66.8002	55.1096	58.1515	63.978	66.921
0.102764	0.139191	0.193878	0.0438058	0.116762	0.119521	0.182174	0.113508	0.0636559	1054	0.0313353	0.0482819	0.0827664	0.0135028	0.033429	0.0528547	0.0710634	0.0420792	0.0201777	69.5075	65.3125	57.31	69.1758	71.3701	55.778	60.9916	62.9283	68.302
0.118898	0.14097	0.203485	0.0485369	0.12546	0.128276	0.179883	0.125315	0.0680254	1055	0.0474698	0.0500607	0.0923742	0.0182339	0.0421266	0.0616097	0.0687724	0.0538865	0.0245472	60.0753	64.4883	54.604	62.4329	66.4223	51.9711	61.7684	56.9992	63.9147
0.111368	0.133827	0.202481	0.0438971	0.122287	0.121078	0.183144	0.119378	0.0661755	1056	0.0399396	0.0429178	0.0913697	0.0135941	0.038954	0.0544109	0.0720326	0.0479494	0.0226972	64.1373	67.9303	54.8749	69.0319	68.1455	55.0611	60.6688	59.8339	65.7014
0.109899	0.13833	0.190635	0.0437787	0.1144	0.116382	0.19164	0.116315	0.0700144	1057	0.0384704	0.0474213	0.079524	0.0134756	0.0310668	0.049715	0.0805292	0.0448866	0.0265362	64.9948	65.7188	58.2847	69.2187	72.8437	57.2828	57.979	61.4095	62.099
0.109887	0.134573	0.197973	0.0426222	0.119129	0.123765	0.182503	0.112259	0.0599862	1058	0.0384582	0.0436637	0.0868622	0.0123191	0.0357953	0.0570979	0.0713922	0.0408303	0.016508	65.002	67.5538	56.1243	71.0969	69.9524	53.8657	60.8817	63.6284	72.4804
0.113563	0.131061	0.196834	0.0444254	0.122412	0.122093	0.185161	0.114744	0.0637558	1059	0.0421341	0.0401516	0.0857229	0.0141223	0.0390785	0.0554267	0.07405	0.0433155	0.0202775	62.8979	69.3641	56.4491	68.2111	68.0762	54.603	60.0078	62.2503	68.195
0.118854	0.14919	0.196774	0.047784	0.122967	0.120692	0.181401	0.114417	0.0613472	1060	0.0474253	0.058281	0.0856627	0.0174809	0.0396337	0.0540254	0.07029	0.0429882	0.017869	60.0978	60.9351	56.4664	63.4167	67.7689	55.237	61.2516	62.4284	70.8724
0.11273	0.142281	0.198742	0.0467668	0.12421	0.124514	0.180752	0.119377	0.0663778	1061	0.0413015	0.0513721	0.0876309	0.0164637	0.0408767	0.0578469	0.0696411	0.0479488	0.0228995	63.3625	63.894	55.9072	64.7961	67.0906	53.5417	61.4715	59.8343	65.5012
0.111709	0.133377	0.189754	0.0463023	0.126811	0.119378	0.195265	0.110845	0.0639782	1062	0.0402808	0.0424678	0.0786434	0.0159992	0.0434779	0.0527117	0.0841542	0.0394167	0.0205	63.9414	68.1596	58.5552	65.4461	65.7145	55.8448	56.9026	64.4399	67.9579
0.109361	0.140945	0.212041	0.0484055	0.128161	0.119013	0.186223	0.115576	0.0650663	1063	0.0379327	0.050036	0.10093	0.0181025	0.0448275	0.0523463	0.0751117	0.0441472	0.0215881	65.3143	64.4996	52.4007	62.6025	65.0225	56.0163	59.6657	61.8024	66.8215
0.11658	0.136677	0.199502	0.0447002	0.118675	0.116267	0.194811	0.112549	0.0633265	1064	0.0451513	0.0457682	0.0883912	0.0143971	0.0353417	0.0496005	0.0836996	0.0411209	0.0198482	61.2701	66.5137	55.6942	67.7918	70.2198	57.3392	57.0354	63.4642	68.6573
0.123809	0.14292	0.197205	0.0476411	0.129306	0.120179	0.188317	0.116859	0.0695285	1065	0.05238	0.0520113	0.0860938	0.0173381	0.0459722	0.0535128	0.0772055	0.0454308	0.0260503	57.6928	63.6082	56.343	63.6069	64.4468	55.4726	59.0023	61.1236	62.533
0.112209	0.144374	0.198273	0.0454505	0.125868	0.123294	0.176778	0.122215	0.0628872	1066	0.04078	0.0534651	0.0871616	0.0151475	0.0425344	0.0566272	0.0656671	0.050786	0.0194089	63.6569	62.9677	56.0395	66.6726	66.2071	54.0714	62.8534	58.4452	69.1369
0.111727	0.147017	0.202985	0.0466264	0.123897	0.12162	0.183232	0.118801	0.068824	1067	0.0402987	0.0561076	0.0918739	0.0163233	0.0405632	0.054953	0.0721204	0.0473724	0.0253458	63.9312	61.8359	54.7386	64.9912	67.2604	54.8157	60.6397	60.1245	63.1731
0.113083	0.131691	0.184007	0.0436766	0.118404	0.123696	0.185897	0.114242	0.0663622	1068	0.0416539	0.0407823	0.0728963	0.0133735	0.035071	0.0570289	0.0747861	0.0428137	0.022884	63.165	69.0319	60.384	69.3805	70.3803	53.8958	59.7702	62.5238	65.5166
0.121671	0.145657	0.199936	0.0476798	0.125293	0.126503	0.193204	0.121848	0.0667216	1069	0.0502424	0.0547482	0.0888245	0.0173768	0.0419595	0.0598361	0.082093	0.0504191	0.0232434	58.7063	62.413	55.5734	63.5553	66.5109	52.6997	57.5097	58.6212	65.1637
0.123416	0.14747	0.211391	0.048419	0.120985	0.120279	0.184474	0.123709	0.0697308	1070	0.0519871	0.0565606	0.10028	0.018116	0.0376519	0.0536124	0.0733625	0.0522801	0.0262525	57.8764	61.6459	52.5619	62.585	68.8789	55.4267	60.2314	57.7393	62.3516
0.12201	0.147953	0.198592	0.049346	0.129586	0.119715	0.189393	0.122079	0.0697635	1071	0.0505813	0.0570438	0.0874813	0.019043	0.046253	0.0530482	0.0782815	0.0506504	0.0262852	58.5433	61.4446	55.9493	61.4093	64.3072	55.6879	58.6671	58.5101	62.3224
0.111485	0.154909	0.199191	0.048443	0.122686	0.127273	0.20003	0.118488	0.066535	1072	0.0400561	0.0639996	0.0880801	0.0181399	0.0393527	0.0606063	0.0889186	0.0470594	0.0230568	64.0703	58.6856	55.7811	62.554	67.924	52.3808	55.5473	60.2834	65.3464
0.112106	0.139814	0.196581	0.0419869	0.117475	0.129092	0.177437	0.117713	0.0618743	1073	0.0406776	0.0489048	0.0854701	0.0116839	0.0341418	0.0624256	0.0663263	0.0462843	0.018396	63.7151	65.0215	56.5217	72.1725	70.937	51.6427	62.6199	60.6803	70.2687
0.117287	0.136696	0.208735	0.047187	0.117322	0.120789	0.184908	0.113403	0.0685203	1074	0.0458584	0.0457868	0.0976238	0.016884	0.0339886	0.0541228	0.0737964	0.0419747	0.0250421	60.9007	66.5046	53.2307	64.219	71.0296	55.1925	60.0901	62.9863	63.4531
0.112889	0.14214	0.210363	0.0455689	0.116881	0.11999	0.182275	0.116119	0.0655875	1075	0.0414609	0.051231	0.0992515	0.0152658	0.0335476	0.0533232	0.071164	0.0446907	0.0221093	63.273	63.9574	52.8188	66.4994	71.2976	55.5602	60.9579	61.5131	66.2904
0.113418	0.138453	0.196382	0.0448329	0.122925	0.117013	0.189992	0.109062	0.0639042	1076	0.0419891	0.0475438	0.0852714	0.0145299	0.0395921	0.0503464	0.0788805	0.0376332	0.0204259	62.9783	65.6607	56.5789	67.591	67.7918	56.9737	58.4821	65.4937	68.0366
0.112605	0.14395	0.194405	0.0492135	0.124917	0.124658	0.19173	0.12398	0.0732029	1077	0.0411762	0.0530412	0.0832939	0.0189105	0.0415835	0.057991	0.0806193	0.0525516	0.0297247	63.433	63.1531	57.1544	61.5746	66.711	53.4798	57.9517	57.6129	59.3942
0.11769	0.157626	0.190352	0.0500179	0.126264	0.126912	0.180669	0.116832	0.0618587	1078	0.0462619	0.0667164	0.0792406	0.0197148	0.0429307	0.0602456	0.069558	0.045403	0.0183804	60.6919	57.6741	58.3715	60.5844	65.9993	52.5297	61.4998	61.1381	70.2865
0.120497	0.145754	0.190854	0.0458672	0.117856	0.126217	0.186469	0.117873	0.0637807	1079	0.049068	0.0548453	0.0797429	0.0155642	0.034523	0.0595503	0.0753579	0.0464446	0.0203024	59.2785	62.3714	58.2178	66.0669	70.7075	52.8191	59.5869	60.5978	68.1684
0.119392	0.140993	0.201734	0.0437291	0.115304	0.121043	0.184421	0.109574	0.063624	1080	0.0479631	0.0500835	0.0906229	0.013426	0.0319704	0.054376	0.0733104	0.0381454	0.0201457	59.8271	64.4779	55.078	69.2972	72.2729	55.077	60.2485	65.1876	68.3363
0.118893	0.142353	0.203099	0.0482447	0.129582	0.124424	0.191231	0.11278	0.0687443	1081	0.0474648	0.0514439	0.0919877	0.0179417	0.0462486	0.0577569	0.0801195	0.0413519	0.0252661	60.0779	63.8618	54.7079	62.8111	64.3094	53.5804	58.1032	63.3342	63.2463
0.112922	0.143362	0.18937	0.0464384	0.117375	0.121024	0.184309	0.112531	0.0649842	1082	0.0414932	0.0524527	0.0782586	0.0161354	0.0340419	0.054357	0.0731982	0.041102	0.0215059	63.2549	63.4124	58.6742	65.2543	70.9974	55.0856	60.2851	63.4748	66.9059
0.117101	0.139751	0.201532	0.0462958	0.126367	0.12046	0.199708	0.118073	0.0699051	1083	0.0456727	0.0488417	0.090421	0.0159928	0.043034	0.0537931	0.0885972	0.0466446	0.0264269	60.9973	65.0509	55.1332	65.4552	65.9453	55.3435	55.6367	60.4952	62.1961
0.112472	0.140468	0.187028	0.0458583	0.126138	0.117234	0.183188	0.118374	0.068162	1084	0.0410434	0.049559	0.0759169	0.0155552	0.0428045	0.0505678	0.0720767	0.0469456	0.0246837	63.5079	64.7187	59.4088	66.0798	66.0653	56.8661	60.6542	60.3413	63.7867
0.115892	0.131493	0.200268	0.0453164	0.133083	0.123248	0.178751	0.120129	0.0659716	1085	0.0444631	0.040584	0.0891569	0.0150134	0.0497496	0.0565814	0.0676403	0.0487002	0.0224933	61.6339	69.136	55.4812	66.8698	62.6176	54.0914	62.1596	59.46	65.9045
0.111202	0.135292	0.198061	0.0467761	0.125157	0.13027	0.172151	0.116136	0.0626015	1086	0.0397736	0.0443825	0.0869499	0.0164731	0.0418237	0.0636032	0.0610398	0.0447073	0.0191232	64.2331	67.1949	56.0994	64.7831	66.583	51.1758	64.5429	61.5043	69.4524
0.122547	0.137792	0.192422	0.0455941	0.121649	0.126399	0.17476	0.110749	0.0610187	1087	0.0511189	0.0468833	0.0813111	0.0152911	0.038316	0.0597322	0.0636492	0.0393204	0.0175404	58.2865	65.9754	57.7434	66.4626	68.5029	52.7431	63.5791	64.4959	71.254
0.110191	0.136843	0.202303	0.0421475	0.124301	0.122191	0.164018	0.111618	0.0604439	1088	0.0387628	0.045934	0.0911916	0.0118444	0.0409678	0.0555239	0.0529065	0.0401898	0.0169657	64.8223	66.4331	54.9232	71.8977	67.0415	54.5596	67.7434	63.9935	71.9316
0.109613	0.147628	0.196122	0.0455563	0.120858	0.120714	0.173505	0.121027	0.0657621	1089	0.0381848	0.0567187	0.0850111	0.0152532	0.0375244	0.0540472	0.0623938	0.0495983	0.0222838	65.1641	61.5799	56.654	66.5178	68.9516	55.227	64.0392	59.0187	66.1145
0.121032	0.138087	0.20513	0.0496823	0.125752	0.124209	0.183817	0.108627	0.0645072	1090	0.0496033	0.0471777	0.0940187	0.0193793	0.0424191	0.0575419	0.0727054	0.0371984	0.0210289	59.0163	65.8348	54.1663	60.9936	66.2678	53.6731	60.4467	65.7559	67.4007
0.118599	0.146185	0.195396	0.0439053	0.117516	0.112753	0.19587	0.11163	0.0648563	1091	0.0471701	0.0552755	0.0842846	0.0136023	0.0341827	0.0460861	0.0847585	0.0402014	0.0213781	60.2271	62.1879	56.8647	69.0191	70.9123	59.1264	56.7271	63.9869	67.0378
0.117478	0.135176	0.199707	0.0492197	0.121723	0.123141	0.182671	0.111366	0.0627412	1092	0.0460499	0.0442668	0.0885963	0.0189166	0.0383894	0.0564739	0.0715595	0.0399375	0.0192629	60.8014	67.2524	55.637	61.5669	68.4616	54.1387	60.8259	64.1385	69.2978
0.114849	0.144201	0.204008	0.0444258	0.122017	0.120219	0.186611	0.123247	0.0628078	1093	0.0434208	0.0532923	0.0928966	0.0141228	0.0386836	0.0535524	0.0754997	0.0518183	0.0193296	62.1933	63.0431	54.4642	68.2104	68.2965	55.4543	59.5416	57.9557	69.2243
0.117732	0.144093	0.214979	0.0477468	0.121481	0.124731	0.197301	0.124135	0.0670325	1094	0.0463036	0.0531834	0.103868	0.0174437	0.0381472	0.0580639	0.0861903	0.0527067	0.0235542	60.6704	63.0908	51.6847	63.4662	68.5981	53.4486	56.3154	57.5409	64.8615
0.110538	0.141279	0.196902	0.0462215	0.121051	0.125773	0.189722	0.119217	0.0673431	1095	0.0391091	0.0503701	0.0857912	0.0159185	0.0377174	0.0591064	0.078611	0.0477888	0.0238648	64.6192	64.3471	56.4296	65.5604	68.8416	53.0055	58.5652	59.9146	64.5623
0.108863	0.13308	0.19628	0.0459004	0.11721	0.125652	0.186045	0.121821	0.0699558	1096	0.0374341	0.0421704	0.0851684	0.0155974	0.0338763	0.0589855	0.0749341	0.0503924	0.0264776	65.6135	68.3119	56.6086	66.0191	71.0977	53.0565	59.7226	58.6341	62.151
0.123043	0.142398	0.204254	0.0512494	0.126916	0.12131	0.196069	0.115601	0.0684575	1097	0.0516144	0.0514886	0.0931425	0.0209463	0.0435824	0.0546434	0.0849576	0.0441728	0.0249792	58.0517	63.8417	54.3986	59.1286	65.6604	54.9556	56.6695	61.7887	63.5114
0.105216	0.152574	0.19345	0.0441305	0.116138	0.123043	0.182738	0.114871	0.0648429	1098	0.0337876	0.0616645	0.0823386	0.0138275	0.0328047	0.0563766	0.0716273	0.0434423	0.0213646	67.8875	59.5838	57.4367	68.6669	71.7537	54.1815	60.8034	62.1816	67.0517
0.114659	0.128972	0.183871	0.0434206	0.120085	0.122413	0.188889	0.115868	0.0663892	1099	0.0432302	0.0380634	0.07276	0.0131176	0.0367516	0.0557461	0.0777778	0.0444389	0.0229109	62.2966	70.4872	60.4288	69.7895	69.3953	54.4606	58.8235	61.6468	65.49
0.123844	0.148486	0.195118	0.0493608	0.134752	0.123983	0.177541	0.115302	0.0641383	1100	0.0524153	0.0575772	0.084007	0.0190578	0.0514183	0.0573163	0.0664299	0.0438738	0.0206601	57.6763	61.2239	56.9456	61.3908	61.8422	53.7708	62.5833	61.9489	67.7882
0.125068	0.155451	0.19775	0.050699	0.132096	0.125016	0.176197	0.113244	0.0632424	1101	0.0536396	0.064542	0.0866393	0.020396	0.048763	0.0583494	0.0650859	0.0418159	0.0197641	57.1117	58.4808	56.1876	59.7704	63.0853	53.3265	63.0607	63.0747	68.7486
0.12391	0.133106	0.196586	0.0483988	0.125635	0.120737	0.174735	0.116379	0.063552	1102	0.0524814	0.0421971	0.0854747	0.0180957	0.0423018	0.0540701	0.0636235	0.0449502	0.0200737	57.6456	68.2981	56.5204	62.6112	66.3297	55.2166	63.5885	61.3759	68.4137
0.11099	0.131751	0.198354	0.0453583	0.12172	0.117103	0.179747	0.111627	0.0616016	1103	0.0395612	0.0408421	0.0872432	0.0150552	0.0383864	0.0504365	0.0686356	0.0401989	0.0181233	64.356	69.0006	56.0165	66.8082	68.4633	56.9299	61.8154	63.9883	70.5798
0.125598	0.140907	0.198775	0.0496867	0.120018	0.126084	0.179807	0.110959	0.0655348	1104	0.0541695	0.0499983	0.0876634	0.0193837	0.0366849	0.0594172	0.0686957	0.0395304	0.0220565	56.8707	64.5169	55.8981	60.9882	69.4339	52.8749	61.7947	64.3739	66.3438
0.112775	0.13747	0.200734	0.0451158	0.126084	0.124382	0.181561	0.118596	0.0668143	1105	0.0413461	0.046561	0.0896232	0.0148127	0.0427506	0.0577148	0.0704499	0.047167	0.023336	63.3374	66.1301	55.3523	67.1673	66.0935	53.5985	61.1977	60.2287	65.0733
0.118129	0.132029	0.194157	0.0461223	0.117991	0.124021	0.176703	0.113295	0.0634876	1106	0.0467009	0.0411197	0.0830456	0.0158193	0.0346579	0.0573541	0.0655923	0.0418666	0.0200093	60.4663	68.8555	57.2276	65.7015	70.6267	53.7544	62.88	63.0465	68.4831
0.107993	0.144491	0.199619	0.0478851	0.124463	0.120062	0.193355	0.111035	0.0644515	1107	0.0365641	0.0535824	0.0885075	0.0175821	0.0411296	0.0533953	0.0822439	0.0396063	0.0209732	66.1421	62.9166	55.6617	63.2828	66.9543	55.5269	57.4648	64.3299	67.4589
0.107697	0.137188	0.20092	0.0442793	0.120542	0.125737	0.180037	0.114094	0.0632777	1108	0.0362685	0.046279	0.0898091	0.0139763	0.037209	0.0590703	0.0689255	0.0426657	0.0197994	66.3236	66.266	55.3011	68.4361	69.132	53.0207	61.7158	62.6049	68.7103
0.115032	0.145086	0.17839	0.0461845	0.124392	0.118859	0.190766	0.106775	0.0658995	1109	0.0436037	0.0541764	0.067279	0.0158815	0.0410583	0.0521923	0.0796549	0.0353465	0.0224212	62.0944	62.659	62.2855	65.6129	66.9927	56.0889	58.2447	66.8963	65.9766
0.11446	0.143352	0.183202	0.0446445	0.126131	0.121709	0.18498	0.122926	0.0664152	1110	0.0430315	0.0524426	0.0720911	0.0143414	0.0427976	0.0550421	0.073869	0.0514975	0.0229369	62.4048	63.4168	60.6495	67.8763	66.0689	54.7756	60.0665	58.1069	65.4643
0.117327	0.142156	0.18145	0.0458097	0.12515	0.123366	0.186477	0.113771	0.0652273	1111	0.0458984	0.0512466	0.0703386	0.0155067	0.0418166	0.0566991	0.0753661	0.0423425	0.0217491	60.8799	63.9504	61.2352	66.1498	66.5868	54.0399	59.5843	62.7827	66.6565
0.115644	0.13598	0.196147	0.0463237	0.122709	0.123236	0.174562	0.112532	0.0626568	1112	0.0442158	0.0450707	0.085036	0.0160207	0.0393756	0.0565691	0.0634507	0.0411037	0.0191785	61.7657	66.8549	56.6468	65.4158	67.9114	54.0968	63.6514	63.4739	69.3911
0.111584	0.139251	0.196733	0.0450008	0.124411	0.115125	0.167702	0.118229	0.0632351	1113	0.0401555	0.0483417	0.0856216	0.0146978	0.0410778	0.0484583	0.0565908	0.0468008	0.0197568	64.0132	65.2844	56.4782	67.3389	66.9822	57.9081	66.2551	60.4152	68.7566
0.109672	0.143965	0.200934	0.0465801	0.125212	0.108896	0.174189	0.116351	0.0634837	1114	0.0382438	0.0530558	0.0898227	0.016277	0.0418783	0.0422296	0.0630777	0.0449227	0.0200054	65.129	63.1467	55.2974	65.0558	66.554	61.2204	63.7877	61.3904	68.4873
0.118705	0.139986	0.201737	0.0470815	0.118013	0.111555	0.181106	0.117776	0.0651576	1115	0.0472764	0.0490769	0.0906257	0.0167785	0.0346799	0.0448885	0.0699946	0.0463476	0.0216793	60.1732	64.9415	55.0773	64.3629	70.6136	59.7612	61.3515	60.6477	66.7278
0.118053	0.135804	0.201216	0.0475185	0.129549	0.125359	0.172268	0.112775	0.0608439	1116	0.046624	0.0448954	0.0901053	0.0172155	0.0462161	0.0586919	0.0611566	0.0413465	0.0173656	60.5057	66.9412	55.2197	63.771	64.3255	53.1808	64.4991	63.3372	71.4587
0.116134	0.143911	0.193819	0.0456443	0.119622	0.121559	0.184543	0.111099	0.0635125	1117	0.0447056	0.053002	0.0827078	0.0153413	0.0362891	0.0548928	0.0734316	0.0396708	0.0200343	61.5052	63.1703	57.3273	66.3895	69.6636	54.8429	60.2089	64.2925	68.4562
0.117685	0.136477	0.188194	0.0457892	0.119915	0.121174	0.182356	0.110051	0.0606063	1118	0.0462564	0.0455676	0.0770828	0.0154861	0.036582	0.0545078	0.0712454	0.0386224	0.017128	60.6947	66.6114	59.0408	66.1795	69.4935	55.0171	60.9307	64.905	71.7389
0.124939	0.143601	0.191616	0.0484169	0.11878	0.121464	0.182032	0.115493	0.0690918	1119	0.0535105	0.0526922	0.0805044	0.0181139	0.0354467	0.0547969	0.0709205	0.0440646	0.0256135	57.1707	63.3066	57.9865	62.5877	70.1577	54.8861	61.0394	61.8466	62.9283
0.12235	0.150856	0.200457	0.0484406	0.125636	0.119825	0.174182	0.106985	0.0586403	1120	0.0509217	0.0599467	0.0893461	0.0181375	0.042303	0.0531582	0.0630709	0.0355569	0.015162	58.3804	60.2623	55.4288	62.5571	66.329	55.6367	63.7903	66.7647	74.1441
0.111472	0.13695	0.187179	0.0442227	0.130228	0.124305	0.191975	0.115864	0.0666561	1121	0.0400437	0.046041	0.076068	0.0139196	0.0468949	0.0576384	0.0808636	0.0444351	0.0231778	64.0774	66.3812	59.3609	68.5238	63.9902	53.6315	57.878	61.6488	65.2277
0.111026	0.14281	0.190362	0.0463258	0.122419	0.125524	0.195013	0.113893	0.0676862	1122	0.039597	0.0519013	0.0792508	0.0160228	0.0390858	0.058857	0.083902	0.0424641	0.024208	64.3352	63.6572	58.3683	65.4128	68.0722	53.1108	56.9762	62.7157	64.235
0.121566	0.141688	0.185475	0.0460623	0.127874	0.123174	0.178272	0.130138	0.0706916	1123	0.0501377	0.0507786	0.0743637	0.0157593	0.0445405	0.0565068	0.0671612	0.0587097	0.0272134	58.7569	64.1616	59.9063	65.7871	65.1684	54.1242	62.3266	54.8867	61.5041
0.113581	0.138473	0.192243	0.0461446	0.117938	0.125728	0.185292	0.116814	0.0662771	1124	0.0421522	0.047564	0.0811315	0.0158415	0.0346048	0.059061	0.0741806	0.0453858	0.0227988	62.8879	65.6511	57.7973	65.6698	70.6585	53.0246	59.9655	61.1471	65.6007
0.107303	0.141762	0.1962	0.0452828	0.123088	0.116834	0.185541	0.124375	0.0650393	1125	0.0358746	0.0508529	0.0850884	0.0149798	0.0397546	0.0501676	0.0744303	0.0529465	0.021561	66.567	64.128	56.6317	66.9195	67.7023	57.0609	59.8848	57.43	66.8492
0.119089	0.141834	0.210035	0.046924	0.130044	0.120576	0.18787	0.129842	0.0751668	1126	0.0476606	0.0509249	0.098924	0.0166209	0.0467108	0.0539098	0.0767592	0.0584132	0.0316885	59.9791	64.0954	52.9012	64.579	64.0808	55.29	59.1425	55.012	57.8424
0.107415	0.126502	0.194679	0.0432766	0.123093	0.123858	0.18696	0.115216	0.0684557	1127	0.0359864	0.0355929	0.0835675	0.0129736	0.0397594	0.0571909	0.0758488	0.0437877	0.0249774	66.4978	71.8637	57.0741	70.0217	67.6996	53.8252	59.4304	61.9952	63.513
0.11724	0.137753	0.199405	0.0467447	0.12599	0.107889	0.186224	0.116666	0.064671	1128	0.0458113	0.0468437	0.0882941	0.0164417	0.0426569	0.0412223	0.0751133	0.045237	0.0211927	60.9252	65.9944	55.7213	64.8266	66.1427	61.7919	59.6652	61.2251	67.2299
0.118811	0.140853	0.180375	0.0477108	0.130061	0.120727	0.194314	0.1134	0.0647394	1129	0.0473826	0.0499435	0.0692642	0.0174077	0.046728	0.0540608	0.0832033	0.0419713	0.0212612	60.1194	64.542	61.6	63.514	64.0723	55.2208	57.1811	62.9882	67.1588
0.118249	0.143061	0.197471	0.0458164	0.120404	0.128623	0.18068	0.118499	0.0701	1130	0.0468206	0.0521518	0.08636	0.0155134	0.0370706	0.061956	0.0695693	0.0470706	0.0266217	60.4051	63.5457	56.267	66.1401	69.2115	51.8312	61.4959	60.2777	62.0232
0.125904	0.135545	0.2056	0.0454572	0.122812	0.123425	0.184737	0.115979	0.0635208	1131	0.0544753	0.0446361	0.0944887	0.0151542	0.0394784	0.0567579	0.073626	0.0445508	0.0200425	56.7326	67.0692	54.0424	66.6628	67.8545	54.0141	60.1455	61.5873	68.4473
0.121096	0.139839	0.200019	0.0510787	0.124886	0.118924	0.180523	0.114491	0.0578321	1132	0.0496671	0.0489295	0.0889075	0.0207756	0.0415523	0.0522571	0.0694115	0.0430627	0.0143539	58.9852	65.01	55.5504	59.3262	66.7277	56.0583	61.5497	62.3878	75.1801
0.112602	0.15044	0.190886	0.0475747	0.114572	0.114518	0.174101	0.110465	0.0622482	1133	0.041173	0.0595312	0.0797751	0.0172717	0.031239	0.0478511	0.0629899	0.0390367	0.01877	63.4348	60.4287	58.208	63.6957	72.7343	58.2151	63.8199	64.6616	69.8466
0.117286	0.134733	0.208239	0.0456565	0.119076	0.121889	0.186458	0.120308	0.0682927	1134	0.0458579	0.0438239	0.0971278	0.0153535	0.0357424	0.0552225	0.0753472	0.0488793	0.0248145	60.9009	67.4735	53.3575	66.3718	69.9835	54.6945	59.5903	59.3715	63.6645
0.120636	0.138985	0.202264	0.0444855	0.12224	0.123303	0.191139	0.12127	0.0711115	1135	0.0492071	0.0480756	0.091153	0.0141824	0.0389066	0.0566362	0.0800281	0.0498412	0.0276332	59.2101	65.4094	54.9337	68.119	68.172	54.0674	58.131	58.9006	61.141
0.119553	0.137381	0.197375	0.0459313	0.125041	0.1237	0.181147	0.11574	0.0626142	1136	0.0481244	0.0464717	0.0862639	0.0156283	0.0417081	0.0570328	0.070036	0.0443118	0.019136	59.7464	66.1731	56.2944	65.9747	66.6446	53.894	61.3375	61.7145	69.4383
0.109569	0.142587	0.185216	0.0425136	0.11651	0.121851	0.182734	0.110756	0.0619758	1137	0.03814	0.0516778	0.0741046	0.0122105	0.0331766	0.0551844	0.0716229	0.0393276	0.0184975	65.1907	63.757	59.9901	71.2785	71.5247	54.7116	60.8048	64.4917	70.1536
0.111546	0.141274	0.201248	0.0462047	0.12571	0.126427	0.189952	0.105923	0.0599393	1138	0.0401173	0.0503646	0.0901368	0.0159017	0.0423771	0.0597602	0.0788413	0.0344947	0.0164611	64.0352	64.3496	55.2111	65.5843	66.2899	52.7314	58.4942	67.4343	72.5371
0.118331	0.145496	0.191588	0.049513	0.130076	0.120492	0.179099	0.109071	0.0604791	1139	0.0469024	0.0545866	0.0804768	0.01921	0.0467423	0.0538251	0.0679874	0.037642	0.0170009	60.3634	62.4823	57.9949	61.2022	64.0653	55.3288	62.0391	65.4884	71.8897
0.113364	0.142004	0.179642	0.0433523	0.119037	0.120421	0.177371	0.118152	0.0656417	1140	0.041935	0.0510947	0.0685313	0.0130493	0.0357034	0.0537539	0.06626	0.0467238	0.0221634	63.0084	64.0188	61.8513	69.8994	70.0064	55.3615	62.6433	60.4546	66.2358
0.111531	0.140728	0.205341	0.0443027	0.123878	0.124425	0.185897	0.109339	0.0626251	1141	0.0401022	0.0498194	0.0942302	0.0139997	0.0405444	0.0577583	0.0747856	0.0379109	0.0191468	64.0438	64.5989	54.1105	68.4	67.2706	53.5798	59.7703	65.3274	69.4263
0.114317	0.150889	0.194753	0.0521276	0.127309	0.123439	0.200435	0.115876	0.0707331	1142	0.0428884	0.05998	0.083642	0.0218246	0.0439753	0.056772	0.0893239	0.0444471	0.0272549	62.4829	60.249	57.0523	58.1324	65.4577	54.0079	55.435	61.6424	61.468
0.120087	0.141052	0.186543	0.046415	0.118215	0.120079	0.168414	0.113402	0.0611958	1143	0.0486584	0.0501426	0.0754324	0.016112	0.034882	0.0534124	0.0573032	0.0419737	0.0177175	59.4807	64.4509	59.5631	65.2871	70.4928	55.519	65.9749	62.9869	71.0478
0.110299	0.13205	0.193889	0.0464971	0.117021	0.119116	0.179893	0.121059	0.0651354	1144	0.0388709	0.041141	0.0827781	0.0161941	0.0336872	0.0524498	0.0687821	0.0496308	0.0216571	64.7588	68.8444	57.3065	65.1718	71.2126	55.9676	61.765	59.0029	66.7506
0.113339	0.145053	0.192236	0.044983	0.134417	0.11901	0.178502	0.116942	0.0651958	1145	0.0419104	0.0541435	0.081125	0.0146799	0.0510838	0.0523434	0.0673905	0.0455138	0.0217176	63.0221	62.6732	57.7993	67.3656	61.996	56.0177	62.2466	61.0802	66.6887
0.123679	0.136097	0.204149	0.049351	0.121358	0.120912	0.177575	0.121278	0.0663084	1146	0.0522501	0.0451881	0.0930383	0.019048	0.0380249	0.0542458	0.0664641	0.0498495	0.0228302	57.7533	66.7972	54.4264	61.4031	68.6672	55.1363	62.5713	58.8965	65.5697
0.110821	0.143572	0.197541	0.0464095	0.121423	0.127843	0.186021	0.111891	0.0647858	1147	0.0393928	0.0526632	0.0864296	0.0161065	0.0380896	0.061176	0.07491	0.0404627	0.0213075	64.4538	63.3194	56.2472	65.2949	68.6306	52.1474	59.7304	63.8375	67.1108
0.111242	0.147511	0.186264	0.0457357	0.122591	0.120696	0.175013	0.121195	0.0689465	1148	0.0398131	0.0566022	0.0751532	0.0154327	0.0392578	0.0540291	0.063902	0.0497662	0.0254683	64.2102	61.6286	59.6524	66.2569	67.9767	55.2353	63.4873	58.937	63.0608
0.11245	0.137494	0.188256	0.0451556	0.120139	0.120082	0.171776	0.115668	0.0675973	1149	0.0410218	0.046585	0.0771453	0.0148526	0.0368058	0.0534154	0.0606649	0.0442397	0.0241191	63.5201	66.1185	59.0211	67.108	69.364	55.5176	64.6837	61.753	64.3195
0.117369	0.130328	0.201603	0.0471452	0.126181	0.127494	0.172698	0.116222	0.0649867	1150	0.0459407	0.0394187	0.0904922	0.0168422	0.0428476	0.0608271	0.0615871	0.0447935	0.0215085	60.858	69.7542	55.1137	64.2759	66.0427	52.2901	64.3383	61.4587	66.9033
0.117451	0.131652	0.202274	0.044032	0.117565	0.120145	0.195849	0.1145	0.0643525	1151	0.0460225	0.0407433	0.0911633	0.013729	0.034232	0.0534788	0.0847382	0.0430714	0.0208742	60.8156	69.0523	54.9309	68.8204	70.8826	55.4883	56.733	62.383	67.5627
0.113515	0.138034	0.193852	0.0473245	0.115495	0.119089	0.195389	0.114435	0.0646368	1152	0.0420864	0.0471248	0.0827412	0.0170214	0.0321614	0.0524221	0.084278	0.0430068	0.0211585	62.9244	65.86	57.3174	64.0325	72.1533	55.9806	56.8666	62.4183	67.2655
0.116712	0.141582	0.209429	0.0448819	0.113317	0.109074	0.180942	0.113938	0.0639493	1153	0.0452838	0.0506725	0.0983176	0.0145789	0.0299836	0.0424078	0.0698304	0.0425098	0.020471	61.2005	64.2097	53.0544	67.5172	73.54	61.1203	61.4072	62.6905	67.9887
0.107838	0.137443	0.188982	0.0428908	0.118037	0.118524	0.174944	0.1173	0.0631679	1154	0.0364093	0.0465334	0.0778707	0.0125878	0.0347039	0.0518577	0.0638334	0.0458717	0.0196896	66.237	66.1434	58.7946	70.6516	70.5992	56.2472	63.5122	60.8938	68.8297
0.116237	0.144773	0.19571	0.046025	0.137203	0.113085	0.177502	0.124009	0.0683592	1155	0.0448085	0.053864	0.0845986	0.015722	0.0538701	0.0464186	0.0663909	0.0525802	0.0248809	61.4508	62.7942	56.7734	65.8403	60.7371	58.9526	62.5971	57.5996	63.6027
0.107601	0.137015	0.198393	0.0424828	0.124843	0.124634	0.181239	0.118917	0.0655566	1156	0.0361722	0.0461057	0.0872815	0.0121798	0.0415093	0.0579669	0.0701275	0.0474881	0.0220783	66.3829	66.3499	56.0057	71.3301	66.7507	53.4901	61.3065	60.0661	66.3218
0.116853	0.132809	0.210228	0.0476526	0.125727	0.123771	0.184811	0.114715	0.0638598	1157	0.0454248	0.0418997	0.0991168	0.0173496	0.0423942	0.0571039	0.0737003	0.0432869	0.0203815	61.1267	68.4511	52.8527	63.5916	66.2809	53.8631	60.1213	62.2659	68.084
0.107273	0.132447	0.194603	0.0423527	0.123914	0.119345	0.184609	0.116715	0.0653354	1158	0.035844	0.0415379	0.0834914	0.0120497	0.040581	0.0526782	0.0734977	0.0452861	0.0218572	66.586	68.6381	57.0964	71.5492	67.2507	55.8605	60.1873	61.1993	66.5462
0.113749	0.138175	0.203161	0.0473795	0.123468	0.121894	0.190488	0.114347	0.0683803	1159	0.0423208	0.0472662	0.0920498	0.0170765	0.040135	0.0552276	0.079377	0.0429187	0.024902	62.7947	65.7926	54.6912	63.9581	67.4937	54.6922	58.3297	62.4664	63.583
0.112844	0.148749	0.192304	0.0463967	0.122576	0.114919	0.171773	0.112687	0.0620243	1160	0.0414149	0.0578397	0.0811925	0.0160937	0.0392426	0.048252	0.0606617	0.0412585	0.018546	63.2988	61.1158	57.779	65.3129	67.9851	58.0121	64.6849	63.3866	70.0988
0.115288	0.139828	0.196427	0.047127	0.114468	0.130495	0.172388	0.121716	0.064424	1161	0.0438598	0.0489185	0.085316	0.0168239	0.0311345	0.0638286	0.0612772	0.0502872	0.0209457	61.9564	65.0151	56.5661	64.3008	72.8006	51.0874	64.454	58.6847	67.4877
0.112277	0.133696	0.18683	0.0475823	0.111069	0.121817	0.181177	0.115384	0.0636831	1162	0.0408488	0.0427869	0.0757187	0.0172792	0.0277352	0.0551503	0.0700662	0.0439553	0.0202048	63.6179	67.9969	59.4718	63.6856	75.0287	54.7269	61.3273	61.9052	68.2729
0.114748	0.141657	0.192564	0.0447588	0.125224	0.129971	0.180499	0.111932	0.0624925	1163	0.0433193	0.0507476	0.0814529	0.0144558	0.0418905	0.0633043	0.0693881	0.0405036	0.0190143	62.2483	64.1756	57.7009	67.7029	66.5475	51.2935	61.5577	63.8141	69.5735
0.109375	0.144993	0.186792	0.0453814	0.129625	0.119041	0.191328	0.12297	0.0667659	1164	0.0379466	0.0540839	0.0756811	0.0150784	0.0462915	0.0523744	0.0802164	0.0515413	0.0232876	65.306	62.6989	59.4838	66.7741	64.2881	56.0031	58.0738	58.0863	65.1205
0.109514	0.137727	0.185613	0.0420201	0.128555	0.122558	0.187283	0.115474	0.065701	1165	0.0380858	0.0468183	0.0745024	0.0117171	0.0452221	0.0558918	0.0761719	0.0440458	0.0222227	65.223	66.0066	59.8616	72.1155	64.8229	54.3958	59.3279	61.8566	66.1759
0.110957	0.137165	0.187973	0.0467731	0.120088	0.127998	0.182521	0.109352	0.0596841	1166	0.0395282	0.0462555	0.0768615	0.01647	0.0367548	0.0613308	0.0714101	0.037923	0.0162059	64.3751	66.2774	59.1103	64.7873	69.3935	52.0843	60.8757	65.3201	72.8473
0.121356	0.139655	0.206108	0.0494698	0.122593	0.125231	0.178125	0.117486	0.0639853	1167	0.0499275	0.0487457	0.0949965	0.0191668	0.0392595	0.0585648	0.0670137	0.0460576	0.020507	58.8587	65.0956	53.9093	61.2556	67.9757	53.2348	62.3782	60.7974	67.9504
0.120481	0.13903	0.195695	0.0469692	0.117409	0.123117	0.183388	0.116691	0.0657423	1168	0.0490527	0.0481208	0.0845838	0.0166662	0.0340756	0.0564505	0.0722774	0.0452621	0.0222641	59.286	65.3881	56.7777	64.5168	70.977	54.1489	60.5878	61.2119	66.1344
0.114887	0.14164	0.194008	0.0469732	0.127298	0.123731	0.184264	0.116754	0.0646396	1169	0.0434587	0.0507305	0.0828973	0.0166701	0.043965	0.0570642	0.0731533	0.0453251	0.0211613	62.1727	64.1834	57.2713	64.5114	65.463	53.8804	60.2998	61.1789	67.2626
0.111769	0.135904	0.187687	0.0436242	0.119783	0.118368	0.192811	0.108735	0.0638617	1170	0.0403406	0.0449951	0.0765756	0.0133211	0.0364492	0.0517017	0.0816997	0.0373068	0.0203834	63.9072	66.8921	59.2003	69.4639	69.5705	56.3214	57.627	65.6903	68.0819
0.11241	0.13991	0.190402	0.0464705	0.119483	0.11802	0.181386	0.120439	0.0622651	1171	0.0409813	0.0490012	0.0792909	0.0161675	0.0361498	0.051353	0.0702747	0.0490102	0.0187869	63.5429	64.9767	58.356	65.2092	69.7449	56.4878	61.2568	59.3069	69.8276
0.116343	0.139314	0.19255	0.0464945	0.12021	0.125459	0.171209	0.118648	0.0645492	1172	0.0449144	0.048405	0.0814388	0.0161914	0.0368766	0.0587923	0.0600974	0.0472193	0.0210709	61.3948	65.2548	57.7051	65.1756	69.3232	53.1382	64.8981	60.2022	67.3568
0.116851	0.134278	0.195504	0.0436327	0.124439	0.118215	0.184593	0.117894	0.0647729	1173	0.0454226	0.0433689	0.0843932	0.0133297	0.0411052	0.0515487	0.0734821	0.0464655	0.0212946	61.1278	67.7022	56.8331	69.4502	66.9675	56.3943	60.1924	60.5871	67.1241
0.114205	0.134844	0.189695	0.0455004	0.122542	0.127494	0.19501	0.116615	0.0679681	1174	0.0427764	0.0439345	0.0785836	0.0151973	0.0392088	0.0608276	0.0838991	0.0451866	0.0244898	62.5442	67.4182	58.5736	66.5995	68.0038	52.2899	56.9771	61.2515	63.9686
0.117546	0.132963	0.196425	0.0457225	0.124112	0.122445	0.179239	0.115769	0.0667249	1175	0.0461175	0.042054	0.0853139	0.0154195	0.0407789	0.0557784	0.0681279	0.04434	0.0232467	60.7664	68.3717	56.5667	66.2759	67.1435	54.4462	61.9905	61.6995	65.1604
0.119627	0.145686	0.203561	0.0470866	0.117496	0.128102	0.180332	0.104486	0.0614559	1176	0.0481989	0.0547772	0.0924502	0.0167836	0.0341626	0.0614355	0.0692214	0.0330576	0.0179776	59.7092	62.4006	54.5836	64.356	70.9245	52.0418	61.6146	68.3617	70.7471
0.109122	0.137851	0.190523	0.0443484	0.126294	0.118542	0.17885	0.112108	0.0668305	1177	0.0376935	0.0469416	0.0794122	0.0140453	0.0429606	0.0518753	0.0677387	0.0406792	0.0233522	65.4575	65.9475	58.3189	68.3295	65.9836	56.2389	62.1254	63.7142	65.0575
0.118128	0.139194	0.211784	0.049671	0.126177	0.121297	0.180755	0.119736	0.0658753	1178	0.0466993	0.0482848	0.100672	0.0193679	0.0428437	0.0546302	0.0696434	0.048307	0.022397	60.4671	65.3111	52.4645	61.0075	66.0448	54.9616	61.4707	59.6553	66.0009
0.117677	0.142339	0.187644	0.0461998	0.126326	0.125916	0.18241	0.115807	0.0687212	1179	0.0462483	0.0514302	0.0765327	0.0158968	0.042993	0.0592495	0.0712991	0.0443782	0.0252429	60.6989	63.8679	59.2138	65.5912	65.9667	52.9453	60.9128	61.6791	63.2676
0.119995	0.143666	0.203073	0.04724	0.11597	0.122269	0.186159	0.107506	0.0594767	1180	0.0485665	0.0527568	0.0919618	0.0169369	0.0326364	0.055602	0.0750477	0.0360777	0.0159984	59.5262	63.2782	54.7149	64.147	71.8579	54.5248	59.6862	66.4413	73.1014
0.126018	0.137503	0.190887	0.0463331	0.123216	0.116183	0.1765	0.118263	0.0644313	1181	0.0545898	0.0465941	0.0797763	0.01603	0.0398823	0.0495162	0.0653885	0.0468348	0.020953	56.6811	66.1142	58.2077	65.4026	67.6321	57.3808	62.9526	60.3979	67.48
0.111163	0.134849	0.189158	0.0442247	0.119218	0.115881	0.18537	0.112625	0.0630194	1182	0.0397347	0.0439397	0.0780473	0.0139217	0.0358849	0.0492145	0.0742589	0.0411967	0.0195411	64.2555	67.4156	58.7397	68.5205	69.8998	57.5302	59.9402	63.4214	68.9919
0.105873	0.145298	0.187031	0.0463361	0.122251	0.116197	0.183633	0.119939	0.0623522	1183	0.0344447	0.0543891	0.0759201	0.0160331	0.0389175	0.0495301	0.0725219	0.0485109	0.0188739	67.4661	62.5673	59.4078	65.3982	68.1659	57.3739	60.5071	59.5539	69.7301
0.119451	0.135473	0.192838	0.0470188	0.114019	0.1204	0.186324	0.120454	0.0651638	1184	0.0480228	0.0445635	0.0817267	0.0167158	0.0306855	0.0537338	0.0752134	0.0490253	0.0216855	59.7972	67.1052	57.619	64.4487	73.0874	55.3708	59.6331	59.2995	66.7215
0.112552	0.143905	0.204717	0.0473445	0.126908	0.131987	0.174627	0.112938	0.0643518	1185	0.0411235	0.0529956	0.0936063	0.0170414	0.0435746	0.0653203	0.0635161	0.0415093	0.0208735	63.4627	63.1731	54.2754	64.0054	65.6644	50.51	63.6276	63.2459	67.5634
0.110762	0.146401	0.202015	0.0445424	0.127604	0.12518	0.179819	0.114126	0.0635086	1186	0.0393336	0.055492	0.0909038	0.0142394	0.0442711	0.0585131	0.068708	0.0426976	0.0200304	64.4882	62.0959	55.0014	68.0319	65.306	53.2568	61.7905	62.5874	68.4604
0.117033	0.139794	0.195674	0.0440936	0.124368	0.116872	0.184371	0.118774	0.0670147	1187	0.0456047	0.0488844	0.0845625	0.0137906	0.0410348	0.0502057	0.0732594	0.0473449	0.0235364	61.0327	65.031	56.7839	68.7244	67.0054	57.0423	60.2651	60.1385	64.8787
0.112141	0.14663	0.197316	0.0449498	0.120436	0.118977	0.1785	0.119881	0.0658775	1188	0.0407121	0.0557208	0.0862047	0.0146468	0.0371025	0.0523103	0.0673885	0.0484524	0.0223992	63.6955	61.999	56.3113	67.4152	69.1931	56.0333	62.2473	59.5829	65.9987
0.115644	0.142692	0.198258	0.0448498	0.121522	0.120399	0.196299	0.112018	0.0669136	1189	0.0442157	0.051783	0.0871473	0.0145468	0.0381885	0.0537327	0.0851884	0.0405893	0.0234353	61.7658	63.71	56.0436	67.5655	68.5748	55.3713	56.6029	63.7654	64.9767
0.118146	0.139734	0.187712	0.0450288	0.119272	0.122794	0.187976	0.114112	0.065581	1190	0.0467178	0.0488246	0.0766007	0.0147258	0.0359385	0.0561269	0.0768649	0.0426839	0.0221027	60.4577	65.0588	59.1924	67.297	69.8684	54.2916	59.1092	62.5949	66.297
0.114636	0.13882	0.193576	0.0445031	0.120641	0.11687	0.197721	0.107418	0.0646425	1191	0.0432077	0.047911	0.0824652	0.0142001	0.0373076	0.0502033	0.0866097	0.0359892	0.0211643	62.3089	65.487	57.3991	68.0919	69.0755	57.0435	56.196	66.496	67.2595
0.108874	0.149802	0.191474	0.0459906	0.115926	0.12272	0.176054	0.111994	0.0657364	1192	0.0374456	0.0588928	0.0803634	0.0156876	0.0325927	0.0560536	0.0649428	0.0405654	0.0222581	65.6065	60.6862	58.0292	65.8896	71.8849	54.3241	63.112	63.779	66.1403
0.114655	0.136837	0.205732	0.0472558	0.129122	0.121606	0.183745	0.115397	0.0632558	1193	0.0432261	0.0459278	0.0946211	0.0169528	0.0457882	0.0549392	0.0726344	0.0439687	0.0197775	62.2989	66.4361	54.0076	64.1255	64.5387	54.8219	60.4701	61.898	68.734
0.112531	0.135995	0.201238	0.0452372	0.114368	0.122821	0.176581	0.113615	0.0624882	1194	0.0411023	0.0450856	0.0901269	0.0149342	0.0310351	0.0561541	0.0654697	0.042186	0.0190099	63.4746	66.8475	55.2138	66.9869	72.8639	54.2796	62.9236	62.8692	69.5784
0.112923	0.137925	0.198444	0.0459112	0.117631	0.122619	0.188782	0.115374	0.0665163	1195	0.0414945	0.0470164	0.087333	0.0156082	0.0342979	0.0559527	0.0776706	0.0439452	0.023038	63.2542	65.9118	55.9911	66.0036	70.8429	54.3688	58.8569	61.9106	65.3649
0.117405	0.1403	0.202676	0.0448415	0.123652	0.125845	0.173143	0.11157	0.0626006	1196	0.0459762	0.0493912	0.091565	0.0145384	0.0403183	0.0591778	0.0620315	0.040141	0.0191223	60.8396	64.7961	54.822	67.5781	67.3936	52.9754	64.1732	64.0216	69.4534
0.115086	0.141205	0.192967	0.0430582	0.121025	0.117251	0.187399	0.116959	0.066694	1197	0.0436575	0.0502957	0.0818562	0.0127551	0.0376922	0.0505843	0.0762874	0.0455308	0.0232158	62.0654	64.381	57.5803	70.377	68.856	56.8581	59.2913	61.0713	65.1906
0.118414	0.138082	0.195615	0.0450744	0.123296	0.116494	0.190918	0.118345	0.0694178	1198	0.0469852	0.0471727	0.0845038	0.0147714	0.0399627	0.0498272	0.0798071	0.0469161	0.0259396	60.3212	65.8371	56.801	67.2289	67.588	57.2276	58.1983	60.3564	62.6327
0.123666	0.140234	0.19188	0.0459496	0.12421	0.118589	0.172177	0.122277	0.0657687	1199	0.0522378	0.0493253	0.080769	0.0156466	0.0408766	0.0519226	0.0610656	0.0508483	0.0222904	57.7591	64.8265	57.9065	65.9484	67.0907	56.2164	64.5332	58.4154	66.1078
0.117128	0.135256	0.18086	0.0471822	0.119973	0.124038	0.179493	0.112408	0.0635949	1200	0.0456993	0.0443467	0.0697488	0.0168792	0.0366399	0.0573716	0.0683814	0.0409792	0.0201167	60.9834	67.2127	61.4349	64.2255	69.46	53.7468	61.9029	63.5441	68.3675
0.116212	0.145079	0.181239	0.047299	0.132	0.12283	0.181655	0.115081	0.0630999	1201	0.0447834	0.0541699	0.0701282	0.0169959	0.0486667	0.0561633	0.0705437	0.0436528	0.0196217	61.4641	62.6618	61.3063	64.067	63.1313	54.2756	61.1661	62.0679	68.9038
0.112805	0.131754	0.191525	0.0437638	0.125078	0.116785	0.186588	0.11474	0.0639141	1202	0.0413766	0.0408447	0.0804134	0.0134608	0.0417449	0.0501178	0.0754772	0.0433115	0.0204358	63.3203	68.9992	58.014	69.2422	66.625	57.0852	59.5488	62.2525	68.0261
0.117287	0.132246	0.186097	0.0441279	0.119164	0.120854	0.181537	0.110388	0.0652745	1203	0.0458589	0.0413371	0.0749861	0.0138249	0.035831	0.0541876	0.0704256	0.0389591	0.0217962	60.9004	68.7423	59.706	68.6709	69.9314	55.1629	61.2059	64.707	66.6083
0.108155	0.136327	0.206402	0.0451107	0.116323	0.124576	0.177749	0.111727	0.0604132	1204	0.0367268	0.0454182	0.0952914	0.0148077	0.0329898	0.0579094	0.066638	0.0402982	0.016935	66.0426	66.6844	53.8323	67.1748	71.6395	53.5148	62.5101	63.9314	71.9681
0.107769	0.13993	0.204122	0.0453893	0.122008	0.118164	0.175205	0.117416	0.0651695	1205	0.0363404	0.0490206	0.0930104	0.0150863	0.0386747	0.0514972	0.0640943	0.0459871	0.0216912	66.2793	64.9677	54.4338	66.7625	68.3015	56.4188	63.4176	60.8339	66.7157
0.110113	0.136227	0.206453	0.0491997	0.117297	0.12201	0.19021	0.112311	0.0601358	1206	0.0386848	0.0453177	0.0953418	0.0188967	0.0339638	0.0553437	0.0790989	0.0408824	0.0166575	64.8682	66.7336	53.8191	61.5919	71.0447	54.6402	58.415	63.5989	72.3001
0.114623	0.142952	0.197488	0.0461561	0.122238	0.130353	0.184424	0.112665	0.0655895	1207	0.0431942	0.0520426	0.086377	0.0158531	0.0389044	0.0636859	0.073313	0.0412359	0.0221113	62.3162	63.5943	56.2622	65.6534	68.1732	51.1433	60.2476	63.3994	66.2884
0.120733	0.14561	0.199445	0.0520772	0.128536	0.11899	0.194074	0.11737	0.0682186	1208	0.0493044	0.0547006	0.0883334	0.0217742	0.0452024	0.0523235	0.0829626	0.0459414	0.0247403	59.1625	62.4334	55.7103	58.1886	64.8328	56.0271	57.252	60.8576	63.7338
0.11246	0.133093	0.193285	0.0446418	0.120215	0.121221	0.174396	0.112186	0.059238	1209	0.0410318	0.0421836	0.082174	0.0143388	0.0368819	0.0545541	0.0632852	0.0407574	0.0157598	63.5145	68.3051	57.4856	67.8804	69.3201	54.9961	63.7119	63.6698	73.3959
0.120135	0.142824	0.192609	0.0469176	0.125188	0.122006	0.177259	0.11053	0.0593398	1210	0.0487067	0.0519152	0.0814978	0.0166145	0.0418548	0.0553396	0.0661483	0.0391011	0.0158616	59.4568	63.651	57.6874	64.5878	66.5665	54.642	62.6828	64.6239	73.27
0.114013	0.137785	0.183994	0.0428523	0.133021	0.119732	0.17658	0.101734	0.0615795	1211	0.0425844	0.0468758	0.0728824	0.0125492	0.0496878	0.0530655	0.0654688	0.0303053	0.0181013	62.6495	65.979	60.3886	70.7151	62.6467	55.6798	62.924	70.2112	70.605
0.112304	0.145244	0.190876	0.0459992	0.122646	0.119612	0.180303	0.125285	0.0644804	1212	0.0408755	0.0543351	0.0797652	0.0156962	0.0393131	0.0529455	0.0691918	0.053856	0.0210022	63.6028	62.5905	58.2111	65.8773	67.946	55.7357	61.6247	57.0131	67.4286
0.115078	0.136785	0.186709	0.0452603	0.120106	0.115982	0.182512	0.108784	0.06488	1213	0.0436494	0.0458758	0.0755982	0.0149573	0.0367727	0.0493154	0.0714013	0.0373556	0.0214017	62.0697	66.4614	59.5102	66.9527	69.3832	57.4801	60.8787	65.6608	67.0134
0.112661	0.149217	0.18944	0.0495651	0.11708	0.123169	0.175302	0.117878	0.0627506	1214	0.0412325	0.0583083	0.0783293	0.0192621	0.0337466	0.0565028	0.0641909	0.0464495	0.0192723	63.4013	60.9239	58.6523	61.1378	71.1764	54.126	63.3827	60.5953	69.2874
0.111711	0.134026	0.205712	0.0448371	0.111739	0.121012	0.178225	0.118367	0.0629938	1215	0.0402821	0.0431173	0.0946011	0.0145341	0.028406	0.0543457	0.0671141	0.0469389	0.0195155	63.9407	67.8293	54.0129	67.5847	74.5783	55.0908	62.3431	60.3448	69.0199
0.115528	0.140227	0.205037	0.0426372	0.110591	0.117075	0.189948	0.115195	0.0643162	1216	0.0440995	0.0493178	0.093926	0.0123341	0.0272572	0.0504084	0.0788374	0.043766	0.0208379	61.8279	64.83	54.1907	71.0719	75.3531	56.9435	58.4954	62.0069	67.6008
0.120266	0.142118	0.190471	0.0458305	0.129293	0.121317	0.187038	0.118137	0.0647419	1217	0.0488372	0.0512088	0.0793604	0.0155275	0.0459594	0.05465	0.0759268	0.0467087	0.0212636	59.3923	63.9674	58.3348	66.1198	64.4532	54.9526	59.4057	60.4624	67.1563
0.119112	0.134197	0.20056	0.0457879	0.126703	0.120848	0.190315	0.119126	0.0683861	1218	0.0476833	0.0432881	0.089449	0.0154849	0.0433701	0.0541817	0.0792043	0.0476975	0.0249078	59.9676	67.7429	55.4004	66.1813	65.7704	55.1655	58.3826	59.9605	63.5776
0.114603	0.13375	0.201944	0.0458596	0.127447	0.126155	0.176287	0.120888	0.0655812	1219	0.0431746	0.0428405	0.0908327	0.0155566	0.0441136	0.0594881	0.0651763	0.0494591	0.0221029	62.3269	67.9696	55.0208	66.0778	65.3867	52.8451	63.0284	59.0867	66.2969
0.106874	0.149909	0.189441	0.0475	0.126649	0.127905	0.180713	0.11139	0.0610891	1220	0.0354452	0.0590002	0.0783297	0.017197	0.0433157	0.0612379	0.0696014	0.0399612	0.0176109	66.8345	60.6427	58.6521	63.7959	65.7986	52.1222	61.485	64.1249	71.1719
0.116904	0.143746	0.196085	0.0449537	0.124976	0.123628	0.188858	0.109392	0.065823	1221	0.0454749	0.0528365	0.0849734	0.0146507	0.0416427	0.0569609	0.0777469	0.0379638	0.0223447	61.1005	63.243	56.6649	67.4094	66.6794	53.9254	58.8332	65.2958	66.0533
0.114155	0.1319	0.201077	0.0445459	0.115039	0.112029	0.185702	0.116748	0.0649066	1222	0.0427265	0.0409904	0.0899656	0.0142429	0.0317054	0.0453626	0.0745912	0.0453192	0.0214284	62.5715	68.923	55.2581	68.0266	72.4393	59.5083	59.8329	61.1819	66.9858
0.119692	0.134138	0.186301	0.0448294	0.124341	0.126693	0.185244	0.117695	0.0644124	1223	0.0482639	0.0432294	0.0751901	0.0145264	0.0410078	0.0600266	0.0741327	0.0462664	0.0209341	59.6767	67.7726	59.6406	67.5963	67.0199	52.6205	59.981	60.6896	67.4999
0.119834	0.145044	0.190014	0.0455151	0.126088	0.117276	0.174668	0.116894	0.0633933	1224	0.048405	0.0541347	0.0789024	0.0152121	0.042755	0.0506096	0.0635569	0.0454652	0.0199151	59.6065	62.677	58.4754	66.5779	66.0912	56.8458	63.6127	61.1055	68.5849
0.112623	0.138509	0.187977	0.0456836	0.122756	0.122221	0.159414	0.119161	0.0646503	1225	0.0411942	0.0475997	0.0768656	0.0153806	0.0394227	0.0555548	0.0483033	0.0477327	0.021172	63.4228	65.6342	59.109	66.3324	67.8853	54.5458	69.6996	59.9428	67.2515
0.113877	0.140113	0.188293	0.0417624	0.119268	0.116561	0.181675	0.1156	0.0644554	1226	0.042448	0.0492036	0.0771821	0.0114593	0.0359348	0.0498946	0.0705639	0.0441711	0.0209772	62.7245	64.8828	59.0096	72.5606	69.8706	57.1945	61.1593	61.7896	67.4548
0.115859	0.136582	0.203981	0.0485825	0.123522	0.123047	0.177537	0.116057	0.0617409	1227	0.0444309	0.0456734	0.0928702	0.0182794	0.0401882	0.0563804	0.066426	0.0446281	0.0182626	61.651	66.5599	54.4712	62.3744	67.4646	54.1798	62.5847	61.5463	70.4206
0.110064	0.133232	0.187822	0.041926	0.12676	0.127074	0.17868	0.108448	0.0605675	1228	0.0386349	0.0423232	0.0767112	0.011623	0.0434271	0.0604073	0.0675685	0.0370195	0.0170893	64.8976	68.2335	59.1576	72.2773	65.7408	52.4629	62.1845	65.8643	71.7848
0.119042	0.14081	0.194207	0.0469082	0.110138	0.116198	0.177608	0.120507	0.0615211	1229	0.0476137	0.049901	0.0830956	0.0166052	0.0268047	0.0495313	0.0664969	0.0490788	0.0180429	60.0027	64.5615	57.2128	64.6007	75.6626	57.3734	62.5597	59.2732	70.6721
0.110969	0.1424	0.190339	0.0434167	0.125279	0.120573	0.170003	0.111047	0.0622733	1230	0.0395407	0.0514906	0.0792279	0.0131137	0.0419459	0.0539063	0.0588924	0.0396187	0.018795	64.3679	63.8408	58.3754	69.7957	66.5181	55.2915	65.3581	64.3227	69.8185
0.114146	0.132618	0.18631	0.0467502	0.113886	0.124989	0.176866	0.115533	0.0667331	1231	0.0427173	0.0417084	0.0751992	0.0164472	0.0305526	0.0583225	0.0657552	0.0441046	0.0232549	62.5766	68.5498	59.6377	64.819	73.1726	53.338	62.8221	61.8252	65.1524
0.114764	0.134928	0.197573	0.047746	0.129325	0.124034	0.180376	0.121335	0.0670525	1232	0.0433357	0.0440187	0.0864615	0.017443	0.0459914	0.0573676	0.069265	0.049906	0.0235742	62.2394	67.3761	56.2381	63.4672	64.4373	53.7486	61.5997	58.8691	64.8421
0.115369	0.128901	0.19198	0.0417519	0.121662	0.127042	0.186443	0.113635	0.0652955	1233	0.0439408	0.0379922	0.0808687	0.0114489	0.0383284	0.0603753	0.0753321	0.042206	0.0218172	61.9129	70.5262	57.8765	72.5787	68.4959	52.4761	59.5952	62.8581	66.5869
0.120178	0.134858	0.188502	0.0428017	0.131505	0.124368	0.190752	0.112679	0.0673276	1234	0.0487493	0.0439491	0.0773905	0.0124987	0.0481714	0.0577009	0.0796407	0.0412506	0.0238493	59.4357	67.4109	58.9444	70.7986	63.3691	53.6045	58.249	63.3911	64.5772
0.12177	0.145722	0.19063	0.0499482	0.127139	0.118808	0.196047	0.121222	0.070894	1235	0.050341	0.0548133	0.0795192	0.0196452	0.0438059	0.0521415	0.0849356	0.049793	0.0274158	58.6588	62.3851	58.2862	60.6689	65.545	56.1129	56.6758	58.924	61.3285
0.11029	0.141153	0.186669	0.0450972	0.121541	0.13115	0.172186	0.111857	0.0633493	1236	0.0388615	0.0502441	0.0755574	0.0147942	0.038208	0.0644833	0.0610751	0.0404281	0.019871	64.7643	64.4046	59.5232	67.1949	68.5638	50.8324	64.5296	63.8572	68.6326
0.115579	0.138228	0.197673	0.0477853	0.1245	0.129131	0.178611	0.119158	0.0661336	1237	0.0441506	0.0473187	0.0865615	0.0174823	0.0411663	0.0624638	0.0674997	0.0477293	0.0226553	61.8006	65.7676	56.2097	63.4149	66.9346	51.6274	62.2085	59.9445	65.7431
0.117247	0.14495	0.190451	0.0464733	0.119685	0.117222	0.192586	0.103736	0.0568656	1238	0.0458188	0.0540413	0.07934	0.0161703	0.0363514	0.0505555	0.0814753	0.0323073	0.0133874	60.9213	62.7174	58.341	65.2053	69.6274	56.8721	57.6942	68.8562	76.4579
0.120863	0.13695	0.18581	0.0480326	0.115918	0.113514	0.174343	0.116883	0.0661677	1239	0.0494348	0.0460404	0.0746987	0.0177296	0.0325851	0.0468473	0.0632324	0.0454549	0.0226894	59.0986	66.3815	59.7983	63.0885	71.8896	58.7299	63.7312	61.1109	65.7092
0.126032	0.137238	0.198316	0.0448041	0.117933	0.124038	0.182573	0.117738	0.0649127	1240	0.0546033	0.0463293	0.0872048	0.0145011	0.0345997	0.0573717	0.0714624	0.0463095	0.0214344	56.675	66.2417	56.0273	67.6345	70.6616	53.7468	60.8583	60.6673	66.9796
0.119753	0.132897	0.203968	0.0449462	0.119306	0.121121	0.179	0.113857	0.0618778	1241	0.0483245	0.0419882	0.0928571	0.0146432	0.0359731	0.054454	0.0678889	0.0424281	0.0183995	59.6466	68.4055	54.4747	67.4207	69.8481	55.0416	62.0732	62.7355	70.2648
0.115523	0.132992	0.202917	0.0447456	0.116606	0.123286	0.185876	0.104179	0.0633797	1242	0.0440949	0.0420832	0.0918059	0.0144426	0.0332731	0.0566193	0.0747654	0.0327501	0.0199014	61.8304	68.3567	54.7569	67.723	71.4655	54.0748	59.7769	68.5635	68.5997
0.106344	0.132575	0.181255	0.0423627	0.118829	0.120037	0.175973	0.117558	0.0610849	1243	0.0349152	0.0416663	0.0701436	0.0120597	0.0354952	0.0533704	0.0648619	0.0461292	0.0176067	67.1676	68.5716	61.3011	71.5323	70.1291	55.5384	63.141	60.7604	71.1768
0.118721	0.132784	0.202458	0.0449817	0.122385	0.121483	0.180391	0.117349	0.0656378	1244	0.0472925	0.0418753	0.0913468	0.0146787	0.0390513	0.0548163	0.0692795	0.04592	0.0221595	60.165	68.4637	54.8811	67.3675	68.0913	54.8774	61.5947	60.8687	66.2397
0.115738	0.137125	0.20476	0.0450923	0.125859	0.119337	0.18653	0.118959	0.0620759	1245	0.0443093	0.0462161	0.0936487	0.0147893	0.0425258	0.0526706	0.0754193	0.0475303	0.0185976	61.7158	66.2964	54.2641	67.2022	66.2116	55.8641	59.5673	60.0448	70.0405
0.112452	0.133326	0.189262	0.0457648	0.129421	0.11076	0.182335	0.124629	0.0652097	1246	0.0410237	0.0424174	0.0781504	0.0154618	0.0460877	0.0440932	0.0712242	0.0532007	0.0217314	63.519	68.1853	58.7077	66.2147	64.3893	60.1903	60.9378	57.3128	66.6745
0.115177	0.133518	0.190528	0.0414971	0.122281	0.125477	0.185567	0.113803	0.0646935	1247	0.0437489	0.0426094	0.0794164	0.0111941	0.0389477	0.0588099	0.0744557	0.0423739	0.0212152	62.0161	68.0873	58.3176	73.0244	68.149	53.1308	59.8766	62.7654	67.2065
0.116152	0.138213	0.190633	0.0463018	0.119347	0.126389	0.18761	0.104964	0.0636771	1248	0.0447239	0.0473044	0.0795222	0.0159988	0.0360138	0.0597219	0.076499	0.0335358	0.0201988	61.4955	65.7744	58.2853	65.4468	69.8243	52.7474	59.2245	68.0503	68.2793
0.115582	0.137536	0.176853	0.0434861	0.126467	0.122716	0.17771	0.120077	0.063497	1249	0.044153	0.0466268	0.0657418	0.013183	0.0431341	0.0560493	0.0665987	0.0486484	0.0200188	61.7993	66.0984	62.8268	69.6845	65.8931	54.326	62.5239	59.4857	68.4729
0.115798	0.139477	0.206975	0.04521	0.11929	0.127523	0.181457	0.116084	0.0643111	1250	0.0443694	0.0485682	0.0958642	0.014907	0.035957	0.0608568	0.0703459	0.0446556	0.0208328	61.6838	65.1784	53.6833	67.0272	69.8576	52.278	61.2328	61.5317	67.6062
0.118271	0.128582	0.200824	0.042822	0.1195	0.124977	0.173313	0.107908	0.0618454	1251	0.0468423	0.0376725	0.0897125	0.012519	0.0361663	0.0583099	0.0622018	0.0364794	0.0183672	60.394	70.7015	55.3277	70.7651	69.7352	53.3433	64.1101	66.194	70.3015
0.112448	0.13941	0.194655	0.0443531	0.122325	0.120669	0.172719	0.121224	0.0621003	1252	0.0410193	0.048501	0.0835438	0.0140501	0.0389917	0.0540019	0.0616082	0.0497957	0.0186221	63.5215	65.2098	57.0811	68.3222	68.1245	55.2478	64.3305	58.9227	70.0129
0.122888	0.134993	0.185096	0.0450985	0.115946	0.121835	0.184786	0.112002	0.0648081	1253	0.0514597	0.0440843	0.0739845	0.0147955	0.0326123	0.0551686	0.0736753	0.0405737	0.0213298	58.1248	67.3434	60.029	67.1929	71.8728	54.7187	60.1295	63.7742	67.0877
0.111865	0.134473	0.191006	0.043341	0.12216	0.118719	0.187754	0.109587	0.0655429	1254	0.0404363	0.0435639	0.0798952	0.013038	0.0388264	0.0520519	0.0766425	0.0381585	0.0220647	63.8526	67.604	58.1714	69.9177	68.2167	56.1552	59.1792	65.1797	66.3356
0.116171	0.14471	0.191955	0.0476205	0.121974	0.11555	0.175238	0.124922	0.0680684	1255	0.0447425	0.0538013	0.0808435	0.0173175	0.0386404	0.0488831	0.0641264	0.0534934	0.0245902	61.4857	62.8214	57.884	63.6344	68.3207	57.6952	63.406	57.1785	63.8744
0.115919	0.146114	0.192313	0.0490282	0.119058	0.113027	0.190996	0.117041	0.068579	1256	0.0444908	0.0552052	0.0812019	0.0187251	0.0357246	0.0463607	0.0798848	0.0456119	0.0251008	61.6192	62.2178	57.7762	61.8074	69.994	58.9828	58.1746	61.0289	63.3988
0.111572	0.146598	0.179322	0.0433624	0.123614	0.118581	0.187789	0.117341	0.0677056	1257	0.0401433	0.0556891	0.0682111	0.0130594	0.0402803	0.0519145	0.0766779	0.0459126	0.0242273	64.0202	62.0124	61.9617	69.8831	67.4144	56.2203	59.168	60.8725	64.2167
0.120195	0.128168	0.205932	0.0475326	0.12328	0.128459	0.177607	0.116136	0.0617297	1258	0.0487661	0.0372591	0.0948213	0.0172296	0.0399466	0.0617927	0.0664959	0.0447072	0.0182514	59.4274	70.9296	53.9551	63.7521	67.5968	51.8971	62.5601	61.5044	70.4333
0.124285	0.141528	0.192985	0.0480136	0.12406	0.121837	0.165521	0.116003	0.0589355	1259	0.0528564	0.0506193	0.0818736	0.0177105	0.0407269	0.0551705	0.0544101	0.044574	0.0154573	57.4716	64.2338	57.5751	63.1135	67.1717	54.7178	67.128	61.575	73.7726
0.110045	0.143727	0.199412	0.0442244	0.128575	0.132784	0.186555	0.115905	0.0627468	1260	0.0386162	0.0528177	0.088301	0.0139214	0.0452417	0.0661177	0.0754439	0.0444762	0.0192685	64.9087	63.2513	55.7193	68.521	64.813	50.2067	59.5594	61.627	69.2916
0.118422	0.137896	0.188053	0.0460568	0.11728	0.117912	0.188139	0.122188	0.0680703	1261	0.0469935	0.046987	0.0769416	0.0157537	0.0339464	0.0512454	0.0770277	0.0507592	0.0245921	60.3169	65.9258	59.0851	65.795	71.0552	56.5393	59.058	58.458	63.8725
0.118493	0.142576	0.185257	0.0429064	0.123143	0.118913	0.178361	0.115425	0.0633259	1262	0.0470645	0.0516668	0.0741458	0.0126034	0.0398093	0.0522459	0.0672496	0.043996	0.0198477	60.2808	63.7619	59.9768	70.6258	67.6722	56.0636	62.2957	61.8833	68.6579
0.111791	0.135878	0.184908	0.0432906	0.113672	0.123229	0.179158	0.114745	0.0611656	1263	0.040362	0.0449691	0.0737965	0.0129876	0.0303386	0.0565626	0.068047	0.0433164	0.0176873	63.895	66.9048	60.0901	69.9991	73.3104	54.0997	62.0185	62.2499	71.0829
0.118018	0.1415	0.178758	0.0462033	0.12524	0.122663	0.17737	0.112729	0.062558	1264	0.0465895	0.0505913	0.0676469	0.0159003	0.041907	0.0559959	0.0662586	0.0413005	0.0190798	60.5234	64.2465	62.1573	65.5863	66.5387	54.3496	62.6438	63.3631	69.5007
0.111167	0.137512	0.201004	0.0435727	0.120076	0.115186	0.18353	0.117592	0.0613648	1265	0.0397382	0.0466028	0.089893	0.0132697	0.0367431	0.048519	0.0724188	0.0461631	0.0178866	64.2535	66.11	55.278	69.5459	69.4002	57.8776	60.5411	60.7429	70.8521
0.119123	0.141883	0.189636	0.0459161	0.120106	0.125136	0.181457	0.109696	0.0630689	1266	0.0476942	0.0509737	0.0785247	0.015613	0.0367728	0.0584695	0.0703454	0.0382679	0.0195906	59.9622	64.0734	58.5918	65.9966	69.3831	53.2753	61.2329	65.1147	68.9377
0.112717	0.136498	0.189857	0.0444447	0.12426	0.121325	0.182052	0.119582	0.0659599	1267	0.0412886	0.0455893	0.0787455	0.0141417	0.0409263	0.0546587	0.0709412	0.0481535	0.0224817	63.3697	66.6008	58.5237	68.1814	67.0639	54.9487	61.0325	59.7318	65.9162
0.10512	0.138808	0.199937	0.044215	0.118982	0.118863	0.169629	0.113076	0.0593054	1268	0.0336913	0.0478991	0.0888257	0.013912	0.0356483	0.0521966	0.0585181	0.0416472	0.0158271	67.9496	65.4926	55.5731	68.5356	70.0388	56.0868	65.5024	63.1688	73.3125
0.117919	0.141358	0.199623	0.045586	0.125902	0.127247	0.187414	0.1175	0.0634901	1269	0.0464905	0.0504486	0.0885122	0.015283	0.0425691	0.06058	0.0763031	0.046071	0.0200118	60.5742	64.3114	55.6604	66.4744	66.1888	52.3917	59.2864	60.7905	68.4804
0.10755	0.124805	0.183535	0.0438013	0.118725	0.123336	0.179153	0.108822	0.0641422	1270	0.0361215	0.0338954	0.0724236	0.0134983	0.035392	0.0566694	0.0680415	0.0373931	0.0206639	66.4142	72.8412	60.5396	69.183	70.19	54.0529	62.0204	65.6382	67.7842
0.107821	0.142092	0.185898	0.0438625	0.11965	0.115851	0.174466	0.102322	0.0588057	1271	0.0363919	0.0511834	0.0747871	0.0135594	0.0363162	0.0491841	0.0633549	0.0308932	0.0153275	66.2477	63.9788	59.7699	69.0865	69.6478	57.5453	63.6864	69.8078	73.9354
0.112549	0.143198	0.206354	0.0478976	0.129682	0.121825	0.180699	0.120194	0.0657545	1272	0.0411203	0.0522887	0.0952431	0.0175945	0.0463484	0.0551582	0.0695875	0.0487659	0.0222762	63.4645	63.485	53.8449	63.2663	64.2599	54.7234	61.4897	59.4275	66.1221
0.112069	0.138292	0.179884	0.0452966	0.121933	0.115239	0.191136	0.113048	0.0641716	1273	0.0406409	0.0473834	0.0687729	0.0149935	0.0385997	0.0485727	0.0800251	0.041619	0.0206933	63.736	65.7368	61.7682	66.8992	68.3435	57.8506	58.1319	63.1845	67.7532
0.123894	0.138223	0.200504	0.0482934	0.130886	0.128721	0.17906	0.118538	0.0666101	1274	0.0524656	0.0473143	0.0893924	0.0179904	0.0475523	0.062054	0.0679485	0.0471096	0.0231319	57.6529	65.7697	55.416	62.7478	63.6688	51.7918	62.0526	60.2579	65.2728
0.113962	0.130815	0.207479	0.0484828	0.123739	0.119915	0.17833	0.118062	0.0655531	1275	0.0425339	0.0399058	0.0963677	0.0181798	0.0404057	0.0532487	0.0672184	0.0466337	0.0220748	62.6773	69.4945	53.553	62.5026	67.346	55.5947	62.3066	60.5007	66.3253
0.112496	0.140086	0.19266	0.0434714	0.126105	0.118552	0.189914	0.116133	0.0599501	1276	0.0410673	0.0491768	0.0815485	0.0131683	0.0427714	0.0518857	0.0788028	0.044704	0.0164718	63.4944	64.8952	57.6722	69.708	66.0826	56.2339	58.506	61.506	72.5241
0.117686	0.127206	0.19812	0.047068	0.125174	0.126721	0.18102	0.114597	0.0696866	1277	0.0462573	0.0362974	0.0870087	0.016765	0.0418408	0.060054	0.0699088	0.0431683	0.0262084	60.6943	71.4658	56.0828	64.3814	66.5739	52.6092	61.3806	62.3303	62.3911
0.111771	0.131149	0.189196	0.043022	0.117732	0.119854	0.186049	0.119053	0.0650305	1278	0.0403428	0.0402399	0.0780853	0.012719	0.0343983	0.0531868	0.0749376	0.0476247	0.0215522	63.906	69.3174	58.7279	70.4361	70.7825	55.6235	59.7215	59.9972	66.8583
0.111595	0.139185	0.195002	0.043981	0.116307	0.120051	0.174703	0.110428	0.0630547	1279	0.0401667	0.0482762	0.0838912	0.013678	0.0329734	0.0533842	0.0635914	0.0389999	0.0195764	64.0068	65.3152	56.9794	68.9002	71.6496	55.532	63.6002	64.6831	68.9533
0.112753	0.135282	0.196104	0.0451323	0.125078	0.124996	0.181301	0.11858	0.0691167	1280	0.041324	0.0443726	0.0849924	0.0148293	0.0417445	0.0583294	0.0701898	0.0471517	0.0256385	63.3499	67.1998	56.6594	67.1427	66.6252	53.335	61.2855	60.2365	62.9056
0.114815	0.135929	0.200532	0.0460039	0.123343	0.119607	0.180694	0.114189	0.0661039	1281	0.0433864	0.04502	0.0894212	0.0157009	0.04001	0.0529404	0.0695833	0.0427605	0.0226257	62.2119	66.8798	55.4081	65.8705	67.5621	55.7381	61.4912	62.5529	65.7726
0.109979	0.13456	0.189259	0.043199	0.117306	0.12588	0.187734	0.11983	0.0709159	1282	0.03855	0.0436508	0.0781482	0.012896	0.0339728	0.0592136	0.0766229	0.0484014	0.0274377	64.9477	67.5603	58.7084	70.1474	71.0392	52.9604	59.1854	59.6083	61.3096
0.114566	0.136931	0.198096	0.0452301	0.112202	0.116792	0.172843	0.11576	0.0651977	1283	0.0431375	0.0460214	0.0869846	0.0149271	0.0288682	0.0501248	0.0617323	0.0443316	0.0217194	62.3471	66.3907	56.0896	66.9975	74.2711	57.0818	64.2843	61.7039	66.6868
0.10778	0.14838	0.19869	0.0415644	0.129077	0.119163	0.177522	0.114297	0.0663636	1284	0.0363517	0.0574711	0.087579	0.0112614	0.0457441	0.0524962	0.0664109	0.042868	0.0228854	66.2724	61.2677	55.9218	72.9062	64.5607	55.9458	62.59	62.4941	65.5152
0.114473	0.139443	0.186108	0.0462209	0.119686	0.117581	0.170659	0.115533	0.06137	1285	0.0430443	0.0485343	0.0749973	0.0159179	0.0363525	0.0509139	0.0595474	0.0441049	0.0178918	62.3978	65.1943	59.7023	65.5613	69.6267	56.6987	65.1073	61.825	70.8461
0.11292	0.145433	0.192019	0.0446071	0.122427	0.128594	0.173744	0.111623	0.0593749	1286	0.041491	0.0545241	0.0809078	0.014304	0.0390941	0.0619273	0.062633	0.0401941	0.0158966	63.2561	62.5092	57.8647	67.9333	68.0676	51.8428	63.951	63.9911	73.2267
0.117959	0.138334	0.190853	0.0446454	0.122278	0.124696	0.181937	0.111084	0.0635286	1287	0.0465308	0.0474248	0.0797414	0.0143424	0.0389442	0.0580293	0.0708257	0.039655	0.0200503	60.5535	65.7172	58.2183	67.8749	68.151	53.4634	61.0713	64.3016	68.4389
0.114451	0.148258	0.187738	0.0482329	0.128723	0.121959	0.181241	0.112578	0.0622083	1288	0.0430221	0.0573485	0.0766274	0.0179299	0.0453892	0.0552928	0.0701296	0.0411491	0.01873	62.4099	61.3184	59.184	62.8265	64.7387	54.663	61.3058	63.4483	69.8915
0.11337	0.124613	0.191247	0.0427203	0.130823	0.119454	0.196754	0.114954	0.0675274	1289	0.0419411	0.0337037	0.0801358	0.0124172	0.0474898	0.0527876	0.0856424	0.0435252	0.0240492	63.005	72.9532	58.0982	70.9336	63.6992	55.8094	56.4722	62.1368	64.3861
0.116978	0.137981	0.196918	0.0465024	0.123853	0.120307	0.175071	0.112911	0.0645433	1290	0.0455498	0.0470717	0.0858072	0.0161994	0.04052	0.0536402	0.0639604	0.0414823	0.021065	61.0614	65.8853	56.425	65.1644	67.2839	55.4138	63.4661	63.261	67.363
0.120198	0.140253	0.177985	0.0448761	0.123009	0.116069	0.178744	0.117764	0.0606927	1291	0.0487695	0.0493436	0.0668734	0.0145731	0.0396756	0.0494026	0.0676326	0.0463352	0.0172145	59.4257	64.8181	62.4274	67.526	67.7457	57.437	62.1622	60.6541	71.6367
0.110662	0.13633	0.191959	0.0441017	0.121928	0.119977	0.180494	0.118254	0.0662381	1292	0.0392332	0.0454206	0.0808481	0.0137987	0.038595	0.0533102	0.069383	0.0468257	0.0227598	64.5467	66.6832	57.8827	68.7117	68.3461	55.5663	61.5594	60.4025	65.6394
0.108751	0.143782	0.182775	0.0445043	0.119149	0.121138	0.184571	0.117279	0.0674663	1293	0.0373228	0.0528725	0.0716635	0.0142012	0.0358162	0.0544712	0.0734596	0.04585	0.023988	65.6806	63.2272	60.7913	68.0902	69.9401	55.0337	60.1997	60.905	64.4444
0.121997	0.139568	0.1942	0.0466821	0.122963	0.119091	0.174135	0.112657	0.062701	1294	0.0505689	0.0486588	0.0830891	0.0163791	0.0396297	0.0524244	0.0630243	0.041228	0.0192228	58.5492	65.1361	57.2147	64.9136	67.771	55.9796	63.8073	63.4038	69.3422
0.116766	0.128427	0.187224	0.0433258	0.118784	0.117831	0.1888	0.105699	0.0637547	1295	0.0453371	0.0375175	0.0761131	0.0130228	0.035451	0.0511646	0.0776887	0.0342701	0.0202764	61.1726	70.7868	59.3465	69.9423	70.1551	56.5781	58.8513	67.5776	68.1962
0.118496	0.137406	0.203656	0.0451164	0.117297	0.116719	0.186982	0.103129	0.0617357	1296	0.047067	0.0464967	0.0925453	0.0148134	0.0339642	0.0500528	0.0758714	0.0316999	0.0182574	60.2795	66.161	54.5581	67.1663	71.0444	57.117	59.4233	69.2617	70.4265
0.108964	0.13822	0.199892	0.045294	0.125748	0.122244	0.183612	0.119209	0.0675927	1297	0.0375358	0.0473112	0.0887811	0.0149909	0.0424147	0.0555774	0.0725013	0.0477801	0.0241144	65.5522	65.7712	55.5855	66.903	66.2701	54.5357	60.5139	59.9189	64.3239
0.113576	0.129503	0.19225	0.0434378	0.123442	0.115309	0.1804	0.112818	0.064962	1298	0.042147	0.0385937	0.0811391	0.0131348	0.0401085	0.0486421	0.0692889	0.0413899	0.0214837	62.8908	70.1986	57.7951	69.7618	67.5082	57.8158	61.5915	63.3128	66.9288
0.112836	0.131053	0.196282	0.043607	0.121388	0.125991	0.171932	0.109867	0.0599513	1299	0.0414077	0.0401436	0.0851708	0.013304	0.0380548	0.0593245	0.0608204	0.0384387	0.016473	63.3029	69.3683	56.6079	69.4912	68.6503	52.9137	64.6252	65.0135	72.5227
0.114293	0.133109	0.194101	0.0450507	0.125222	0.118706	0.190366	0.109659	0.0664034	1300	0.0428645	0.0421996	0.0829895	0.0147477	0.0418889	0.0520395	0.0792548	0.0382307	0.0229251	62.496	68.2969	57.2441	67.2642	66.5484	56.1611	58.3671	65.1368	65.476
0.121621	0.132888	0.185273	0.0447465	0.114952	0.11658	0.174273	0.111644	0.0570905	1301	0.050192	0.041979	0.0741621	0.0144435	0.0316189	0.0499136	0.0631617	0.0402158	0.0136123	58.7307	68.4103	59.9715	67.7216	72.4939	57.1852	63.757	63.9786	76.1567
0.106648	0.129358	0.187639	0.0420955	0.112801	0.124413	0.177615	0.11332	0.0640392	1302	0.035219	0.0384488	0.0765279	0.0117925	0.0294678	0.057746	0.0665043	0.0418918	0.0205609	66.9763	70.2772	59.2154	71.9863	73.8764	53.5851	62.5571	63.0324	67.8932
0.122767	0.143015	0.206049	0.0476924	0.132531	0.120072	0.188739	0.109392	0.0659863	1303	0.0513385	0.0521062	0.0949379	0.0173893	0.0491976	0.0534056	0.0776282	0.0379634	0.0225081	58.1822	63.566	53.9246	63.5385	62.8784	55.5221	58.8701	65.296	65.8898
0.107432	0.143261	0.193444	0.0432705	0.1248	0.120991	0.192627	0.110156	0.063649	1304	0.036003	0.0523518	0.0823325	0.0129675	0.041467	0.0543245	0.0815162	0.0387277	0.0201707	66.4875	63.457	57.4385	70.0316	66.7733	55.1005	57.6819	64.8429	68.3095
0.112152	0.133681	0.186758	0.0428962	0.120464	0.122886	0.183744	0.115482	0.0619225	1305	0.0407232	0.0427718	0.0756472	0.0125932	0.0371306	0.0562195	0.0726325	0.0440537	0.0184443	63.6892	68.0046	59.4946	70.6427	69.177	54.2508	60.4707	61.8524	70.2139
0.112861	0.135809	0.196633	0.0461327	0.119206	0.119965	0.178504	0.116832	0.0652994	1306	0.0414323	0.0449	0.0855224	0.0158297	0.035873	0.0532985	0.0673926	0.0454037	0.0218211	63.2891	66.9389	56.5067	65.6867	69.9068	55.5717	62.2458	61.1377	66.583
0.11655	0.140234	0.202688	0.0473447	0.126902	0.120885	0.178356	0.105022	0.0610771	1307	0.0451216	0.0493254	0.0915765	0.0170416	0.0435689	0.0542182	0.067245	0.0335934	0.0175988	61.2857	64.8265	54.8189	64.0052	65.6673	55.1489	62.2973	68.013	71.1859
0.108067	0.135573	0.188836	0.0435684	0.122835	0.122084	0.178306	0.11939	0.0638275	1308	0.0366386	0.0446642	0.0777253	0.0132654	0.0395015	0.0554175	0.0671947	0.0479614	0.0203493	66.0964	67.0553	58.8399	69.5527	67.8418	54.6071	62.3149	59.8279	68.1184
0.115468	0.141812	0.195245	0.0472327	0.107565	0.114065	0.175189	0.118711	0.0629555	1309	0.0440393	0.0509027	0.0841343	0.0169297	0.0242314	0.0473985	0.064078	0.0472826	0.0194773	61.8601	64.1055	56.9084	64.1569	77.4727	58.4461	63.4235	60.1701	69.0619
0.116211	0.149624	0.198423	0.0484567	0.113148	0.117485	0.184944	0.119498	0.0650039	1310	0.0447824	0.0587153	0.0873124	0.0181537	0.029815	0.0508179	0.0738325	0.0480695	0.0215256	61.4646	60.7582	55.997	62.5363	73.6496	56.7451	60.0784	59.7738	66.8857
0.108979	0.141354	0.197029	0.0426355	0.119998	0.123225	0.180251	0.118467	0.0644471	1311	0.0375506	0.0504446	0.0859175	0.0123325	0.0366644	0.056558	0.0691397	0.0470386	0.0209688	65.5433	64.3132	56.3934	71.0746	69.4458	54.1017	61.6425	60.294	67.4635
0.115222	0.128498	0.194478	0.0452135	0.124761	0.117889	0.179674	0.117269	0.0632579	1312	0.0437938	0.0375889	0.0833667	0.0149105	0.0414273	0.0512221	0.0685627	0.0458409	0.0197796	61.9919	70.7475	57.133	67.022	66.7946	56.5505	61.8404	60.9098	68.7318
0.112077	0.14164	0.198245	0.0455189	0.123761	0.122635	0.178637	0.118441	0.0634195	1313	0.0406486	0.0507305	0.0871336	0.0152159	0.0404278	0.055968	0.0675257	0.0470122	0.0199413	63.7316	64.1834	56.0475	66.5724	67.334	54.362	62.1994	60.3074	68.5566
0.107237	0.145066	0.20147	0.0415673	0.123935	0.119262	0.174867	0.122368	0.0645852	1314	0.0358088	0.0541571	0.0903589	0.0112643	0.0406021	0.0525956	0.0637559	0.0509389	0.021107	66.6079	62.6673	55.1502	72.9011	67.2393	55.8992	63.5403	58.3722	67.3192
0.10397	0.146192	0.193939	0.044466	0.119303	0.121926	0.177096	0.117638	0.0616959	1315	0.0325409	0.0552832	0.0828279	0.014163	0.03597	0.0552591	0.0659848	0.0462091	0.0182176	68.7015	62.1846	57.2918	68.1488	69.8499	54.6781	62.7406	60.7191	70.4719
0.0995308	0.138501	0.194611	0.0412928	0.117411	0.119038	0.174992	0.109754	0.0594182	1316	0.0281022	0.0475917	0.0835	0.0109898	0.0340781	0.0523716	0.0638812	0.0383253	0.0159399	71.7653	65.638	57.0939	73.3858	70.9755	56.0044	63.4949	65.0807	73.1733
0.123158	0.124926	0.180144	0.0441026	0.12726	0.119011	0.184483	0.116859	0.0635168	1317	0.0517292	0.0340174	0.0690328	0.0137996	0.043927	0.0523448	0.0733717	0.0454306	0.0200386	57.9976	72.7701	61.6791	68.7103	65.4826	56.017	60.2284	61.1236	68.4515
0.106331	0.13457	0.203381	0.0472636	0.121682	0.117107	0.184182	0.10869	0.0654421	1318	0.034902	0.0436612	0.0922699	0.0169606	0.0383485	0.0504399	0.0730712	0.0372614	0.0219639	67.1759	67.5551	54.632	64.1149	68.4846	56.9282	60.3267	65.7177	66.4377
0.113975	0.138332	0.210535	0.0450032	0.12232	0.117739	0.193534	0.114279	0.0693468	1319	0.0425463	0.0474232	0.0994237	0.0147002	0.0389868	0.0510724	0.0824232	0.0428501	0.0258686	62.6705	65.7179	52.7756	67.3352	68.1273	56.6224	57.4116	62.5039	62.6968
0.12211	0.139882	0.191127	0.0452985	0.120822	0.130628	0.179962	0.112609	0.0627324	1320	0.0506817	0.0489733	0.0800154	0.0149954	0.0374891	0.0639611	0.0688507	0.0411808	0.0192541	58.4951	64.9897	58.1348	66.8964	68.9718	51.0356	61.7415	63.4304	69.3075
0.110481	0.133337	0.180967	0.0437447	0.120511	0.122363	0.180672	0.102034	0.0607553	1321	0.0390529	0.0424277	0.0698558	0.0134417	0.037178	0.0556968	0.0695608	0.0306052	0.017277	64.6521	68.18	61.3986	69.2724	69.1498	54.4825	61.4988	70.0048	71.563
0.120442	0.135279	0.189755	0.0461178	0.118072	0.126497	0.180715	0.107703	0.0621832	1322	0.0490137	0.0443702	0.0786435	0.0158148	0.0347385	0.0598305	0.0696038	0.0362748	0.018705	59.3052	67.2011	58.5551	65.7078	70.5785	52.7021	61.4842	66.3197	69.9196
0.118429	0.141221	0.206151	0.0471725	0.120559	0.127464	0.177675	0.113507	0.0638236	1323	0.0470002	0.0503116	0.09504	0.0168694	0.0372252	0.0607977	0.0665635	0.0420787	0.0203453	60.3135	64.3738	53.8979	64.2388	69.1227	52.3022	62.5363	62.9286	68.1226
0.111611	0.134399	0.189652	0.0438626	0.124735	0.116544	0.18096	0.107954	0.062763	1324	0.040182	0.0434904	0.0785413	0.0135596	0.041402	0.0498769	0.0698487	0.0365255	0.0192847	63.998	67.6409	58.5867	69.0862	66.8081	57.2032	61.401	66.1657	69.2737
0.108119	0.134266	0.189956	0.0447923	0.127992	0.12226	0.184104	0.121798	0.0671425	1325	0.0366905	0.043357	0.0788449	0.0144892	0.0446591	0.0555934	0.0729927	0.050369	0.0236643	66.0648	67.7081	58.4931	67.6524	65.108	54.5286	60.3524	58.6453	64.7552
0.114271	0.149617	0.187092	0.0435197	0.122267	0.118127	0.187419	0.113094	0.0618986	1326	0.0428422	0.0587078	0.0759811	0.0132167	0.0389341	0.0514607	0.0763078	0.0416651	0.0184203	62.5082	60.7612	59.3884	69.6306	68.1566	56.4362	59.2849	63.1588	70.2411
0.108853	0.133845	0.188412	0.0413368	0.115716	0.115193	0.178851	0.110823	0.0624826	1327	0.0374248	0.0429356	0.0773009	0.0110337	0.0323822	0.0485259	0.0677403	0.0393943	0.0190043	65.619	67.9213	58.9724	73.3077	72.0157	57.8741	62.1248	64.4529	69.5846
0.109027	0.137618	0.201125	0.0428592	0.12308	0.121379	0.17793	0.113285	0.0656355	1328	0.0375979	0.046709	0.090014	0.0125561	0.039747	0.054712	0.066819	0.0418563	0.0221572	65.5149	66.059	55.2448	70.7038	67.7064	54.9246	62.4465	63.0522	66.242
0.109771	0.135838	0.193606	0.0456981	0.123553	0.115306	0.176292	0.10976	0.0608604	1329	0.0383429	0.0449287	0.082495	0.0153951	0.0402197	0.0486391	0.0651807	0.0383316	0.0173821	65.0703	66.9248	57.3903	66.3113	67.4474	57.8173	63.0268	65.077	71.4394
0.112332	0.136867	0.192381	0.0434429	0.12132	0.125136	0.172559	0.116298	0.0628836	1330	0.0409032	0.0459577	0.0812702	0.0131399	0.0379871	0.0584696	0.0614477	0.0448695	0.0194053	63.5871	66.4216	57.7557	69.7537	68.6886	53.2753	64.3903	61.4185	69.1409
0.115915	0.139437	0.182521	0.0423972	0.11907	0.122362	0.17384	0.105856	0.0597579	1331	0.0444868	0.0485276	0.0714102	0.0120941	0.0357363	0.0556949	0.0627294	0.0344278	0.0162797	61.6213	65.1974	60.8757	71.4742	69.9871	54.4833	63.9156	67.4769	72.7573
0.107249	0.135199	0.191503	0.0427602	0.115503	0.123763	0.186384	0.113282	0.0636871	1332	0.0358206	0.0442899	0.0803923	0.0124572	0.0321692	0.0570961	0.0752728	0.0418532	0.0202088	66.6006	67.241	58.0204	70.8674	72.1485	53.8665	59.6141	63.0539	68.2686
0.111594	0.136258	0.190754	0.046646	0.115527	0.12292	0.175142	0.117421	0.0624733	1333	0.0401657	0.0453487	0.0796431	0.016343	0.0321941	0.056253	0.0640309	0.0459929	0.0189951	64.0074	66.7185	58.2483	64.9639	72.1329	54.236	63.4406	60.8309	69.5949
0.117642	0.141127	0.189027	0.0450702	0.119567	0.11478	0.183356	0.110876	0.0610963	1334	0.0462131	0.0502174	0.0779158	0.0147672	0.0362332	0.0481137	0.072245	0.0394476	0.0176181	60.7171	64.4167	58.7806	67.2352	69.6962	58.0819	60.5985	64.422	71.1635
0.113978	0.141463	0.182445	0.0444246	0.117528	0.119572	0.174705	0.114096	0.0642234	1335	0.0425492	0.0505538	0.0713342	0.0141216	0.0341946	0.0529049	0.0635938	0.0426675	0.0207452	62.6688	64.2636	60.9011	68.2122	70.9051	55.7546	63.5993	62.6039	67.6985
0.110201	0.134991	0.194236	0.046397	0.115637	0.116995	0.169221	0.12395	0.0619625	1336	0.0387727	0.0440821	0.0831253	0.0160939	0.032304	0.0503285	0.0581101	0.0525218	0.0184842	64.8165	67.3445	57.2041	65.3125	72.0644	56.9824	65.6603	57.6268	70.1687
0.115732	0.139711	0.189492	0.0469167	0.121189	0.127203	0.184586	0.110493	0.0642385	1337	0.0443038	0.0488015	0.0783804	0.0166137	0.0378558	0.0605362	0.0734754	0.0390644	0.0207602	61.7187	65.0696	58.6365	64.589	68.763	52.4097	60.1946	64.6453	67.6826
0.113423	0.144419	0.185623	0.0438889	0.126124	0.120042	0.167846	0.118493	0.0624938	1338	0.0419943	0.0535099	0.0745123	0.0135859	0.0427909	0.053375	0.0567344	0.047064	0.0190156	62.9755	62.9482	59.8583	69.0449	66.0724	55.5363	66.1984	60.2811	69.5721
0.109927	0.129173	0.193282	0.0414122	0.114946	0.12413	0.19244	0.111319	0.0628067	1339	0.0384985	0.0382641	0.0821712	0.0111092	0.0316129	0.0574632	0.0813291	0.0398908	0.0193285	64.9782	70.3777	57.4864	73.1742	72.4976	53.7072	57.738	64.1654	69.2255
0.111024	0.14374	0.194057	0.0431945	0.121935	0.124237	0.175347	0.106463	0.0588467	1340	0.0395956	0.052831	0.0829462	0.0128915	0.0386013	0.0575706	0.0642362	0.0350346	0.0153684	64.336	63.2455	57.2569	70.1548	68.3426	53.6608	63.3663	67.0923	73.884
0.107606	0.139624	0.187116	0.0434687	0.117723	0.118825	0.188935	0.115239	0.0675778	1341	0.0361774	0.0487145	0.0760045	0.0131657	0.0343898	0.0521584	0.0778235	0.0438106	0.0240996	66.3798	65.1101	59.381	69.7123	70.7876	56.1049	58.8093	61.9829	64.338
0.115184	0.128638	0.196263	0.0440313	0.12252	0.119418	0.185672	0.117836	0.0610056	1342	0.0437554	0.0377287	0.0851523	0.0137283	0.0391863	0.0527518	0.0745611	0.0464079	0.0175274	62.0126	70.6706	56.6132	68.8215	68.0163	55.8261	59.8426	60.6167	71.2693
0.111534	0.13823	0.206562	0.0437249	0.111625	0.110056	0.178438	0.113356	0.0589683	1343	0.0401057	0.0473208	0.0954511	0.0134219	0.0282914	0.0433891	0.0673265	0.0419276	0.0154901	64.0418	65.7666	53.7906	69.3038	74.6549	60.5754	62.2689	63.0125	73.7315
0.112667	0.132006	0.187363	0.0423347	0.117353	0.12251	0.181534	0.118212	0.0650366	1344	0.0412384	0.0410973	0.0762522	0.0120316	0.0340196	0.0558437	0.0704233	0.0467835	0.0215583	63.398	68.8672	59.3025	71.5797	71.0109	54.4172	61.2066	60.4241	66.852
0.112795	0.129667	0.195746	0.0441551	0.122608	0.130373	0.180615	0.109112	0.0599778	1345	0.0413665	0.0387578	0.0846349	0.013852	0.0392751	0.0637068	0.0695036	0.0376832	0.0164996	63.326	70.1097	56.7629	68.6287	67.9671	51.1352	61.5183	65.4637	72.4905
0.108128	0.144049	0.192038	0.0444928	0.122224	0.128821	0.177446	0.110859	0.063445	1346	0.036699	0.0531396	0.0809272	0.0141898	0.0388907	0.0621547	0.0663344	0.0394303	0.0199667	66.0595	63.11	57.8588	68.1077	68.1808	51.7512	62.617	64.432	68.5291
0.115432	0.130831	0.190498	0.0422939	0.119079	0.115436	0.181266	0.12244	0.0669222	1347	0.0440035	0.039922	0.0793872	0.0119908	0.0357453	0.0487696	0.0701552	0.0510114	0.0234439	61.8793	69.4858	58.3265	71.6487	69.9818	57.7519	61.2972	58.3376	64.9684
0.115537	0.128684	0.192096	0.0441098	0.125601	0.12378	0.172184	0.1143	0.0659598	1348	0.0441087	0.0377749	0.0809853	0.0138068	0.0422677	0.0571137	0.0610728	0.0428719	0.0224815	61.823	70.6452	57.8413	68.6991	66.3477	53.8588	64.5305	62.492	65.9163
0.117837	0.136118	0.199406	0.0466392	0.11883	0.119737	0.188596	0.114189	0.0682088	1349	0.0464082	0.0452093	0.0882953	0.0163362	0.0354971	0.0530701	0.0774853	0.0427609	0.0247305	60.6165	66.7868	55.7209	64.9733	70.128	55.6777	58.9148	62.5527	63.7429
0.11833	0.135309	0.196842	0.0438322	0.118007	0.120672	0.169201	0.113926	0.0618314	1350	0.0469016	0.0444	0.0857304	0.0135291	0.0346737	0.0540055	0.0580899	0.0424969	0.0183531	60.3638	67.1862	56.447	69.1342	70.6173	55.2461	65.6681	62.6976	70.3175
0.115923	0.131499	0.191933	0.0444766	0.115704	0.118746	0.189127	0.113401	0.0636984	1351	0.0444947	0.0405898	0.0808221	0.0141736	0.0323704	0.0520793	0.0780161	0.0419728	0.0202201	61.6171	69.133	57.8905	68.1325	72.023	56.1423	58.7494	62.9874	68.2565
0.110983	0.139927	0.192005	0.0433178	0.12148	0.123044	0.182715	0.113901	0.0633728	1352	0.0395546	0.0490183	0.0808935	0.0130148	0.0381464	0.0563769	0.0716035	0.042472	0.0198945	64.3598	64.9687	57.869	69.9551	68.5985	54.1814	60.8113	62.7114	68.6071
0.114136	0.129021	0.188437	0.0400991	0.115904	0.117708	0.17141	0.10877	0.0614717	1353	0.0427074	0.0381122	0.0773262	0.00979607	0.0325708	0.0510418	0.0602991	0.0373412	0.0179935	62.582	70.4605	58.9645	75.5704	71.8985	56.6371	64.8218	65.6695	70.7289
0.113985	0.14378	0.194901	0.0426767	0.118072	0.119778	0.180793	0.101134	0.0572196	1354	0.0425568	0.0528705	0.08379	0.0123736	0.0347388	0.0531113	0.0696822	0.0297053	0.0137414	62.6647	63.2281	57.009	71.0061	70.5783	55.6585	61.4575	70.6277	75.9849
0.116728	0.143029	0.193842	0.0484024	0.128498	0.124025	0.195569	0.115051	0.0650592	1355	0.0452994	0.0521197	0.0827305	0.0180994	0.0451651	0.0573581	0.0844582	0.043622	0.0215809	61.1923	63.56	57.3206	62.6065	64.8517	53.7527	56.8142	62.0845	66.8288
0.114826	0.123516	0.191425	0.0432083	0.126446	0.111938	0.185504	0.116542	0.0609554	1356	0.0433972	0.0326071	0.0803143	0.0129052	0.0431124	0.0452717	0.0743926	0.0451139	0.0174772	62.206	73.6009	58.0441	70.1325	65.9044	59.5566	59.897	61.2897	71.328
0.127717	0.127589	0.195082	0.0451446	0.118439	0.118296	0.17301	0.11251	0.0599627	1357	0.0562884	0.0366796	0.0839713	0.0148416	0.0351052	0.0516296	0.0618984	0.0410813	0.0164844	55.9272	71.2517	56.956	67.1243	70.36	56.3557	64.2225	63.4865	72.5089
0.118517	0.134088	0.18946	0.0459045	0.11908	0.11763	0.164335	0.109359	0.0592905	1358	0.0470883	0.0431794	0.0783493	0.0156014	0.0357465	0.0509629	0.0532238	0.0379307	0.0158123	60.2687	67.7978	58.6461	66.0133	69.981	56.6751	67.6126	65.3155	73.3309
0.107891	0.136526	0.203854	0.0453742	0.122432	0.116359	0.169525	0.113313	0.0640581	1359	0.0364624	0.0456172	0.0927432	0.0150712	0.039099	0.0496924	0.0584143	0.0418848	0.0205799	66.2044	66.5872	54.5052	66.7847	68.0648	57.2939	65.5425	63.0363	67.8731
0.106151	0.130972	0.18597	0.044083	0.118238	0.109753	0.165995	0.109659	0.0582286	1360	0.0347228	0.0400632	0.0748588	0.01378	0.0349043	0.0430868	0.0548839	0.0382303	0.0147504	67.2894	69.4109	59.7468	68.7409	70.4796	60.7422	66.9364	65.1371	74.6682
0.114489	0.138606	0.193027	0.0483257	0.122175	0.121217	0.19698	0.115536	0.0659077	1361	0.0430604	0.0476973	0.0819163	0.0180227	0.0388421	0.05455	0.0858686	0.0441072	0.0224294	62.3891	65.5879	57.5623	62.7058	68.2079	54.998	56.4074	61.8238	65.9684
0.108032	0.135456	0.190413	0.0438066	0.127411	0.110378	0.175031	0.112942	0.0623198	1362	0.0366034	0.0445472	0.0793023	0.0135035	0.0440777	0.0437109	0.0639201	0.0415135	0.0188416	66.118	67.1132	58.3526	69.1747	65.4051	60.3988	63.4807	63.2436	69.7664
0.11378	0.137636	0.191066	0.0454776	0.123906	0.124317	0.179514	0.106766	0.0597593	1363	0.0423515	0.0467267	0.0799552	0.0151746	0.0405725	0.0576505	0.068403	0.0353378	0.016281	62.7777	66.0505	58.1532	66.6328	67.2554	53.6263	61.8955	66.9017	72.7557
0.108132	0.139267	0.192095	0.0427002	0.118519	0.117541	0.178153	0.116019	0.0630556	1364	0.0367036	0.0483576	0.080984	0.0123972	0.0351856	0.050874	0.0670419	0.0445903	0.0195773	66.0567	65.277	57.8417	70.9669	70.3123	56.7179	62.3684	61.5663	68.9523
0.12207	0.133461	0.202997	0.0466896	0.12885	0.114802	0.189581	0.112304	0.0647776	1365	0.050641	0.0425517	0.0918857	0.0163866	0.0455171	0.0481357	0.0784702	0.0408752	0.0212993	58.5146	68.1167	54.7354	64.9032	64.6745	58.0708	58.6087	63.603	67.1193
0.117271	0.13902	0.176511	0.0463022	0.118472	0.116438	0.180388	0.112134	0.0606479	1366	0.0458428	0.0481107	0.0654	0.0159992	0.0351382	0.0497716	0.0692765	0.0407055	0.0171697	60.9088	65.3929	62.9485	65.4462	70.3404	57.2549	61.5958	63.6993	71.6896
0.115448	0.140555	0.188625	0.0444702	0.124806	0.12472	0.178931	0.121	0.0640556	1367	0.044019	0.0496457	0.0775139	0.0141671	0.0414731	0.0580535	0.0678197	0.0495714	0.0205774	61.871	64.6787	58.9058	68.1424	66.7701	53.453	62.0973	59.0319	67.8758
0.115816	0.129864	0.192534	0.0437395	0.122315	0.122694	0.192678	0.114934	0.0665878	1368	0.0443872	0.0389551	0.0814226	0.0134364	0.038982	0.0560275	0.0815673	0.0435054	0.0231095	61.6743	70.0032	57.7099	69.2807	68.1299	54.3356	57.6666	62.1475	65.2947
0.114393	0.128973	0.190364	0.0427628	0.114905	0.120356	0.179847	0.115372	0.0625702	1369	0.0429648	0.0380636	0.0792534	0.0124598	0.0315716	0.0536895	0.0687363	0.0439435	0.019092	62.4412	70.4871	58.3676	70.863	72.5237	55.3911	61.7808	61.9115	69.4871
0.115366	0.136181	0.183065	0.0443963	0.121835	0.121562	0.16997	0.110073	0.0614205	1370	0.043937	0.0452717	0.0719543	0.0140933	0.038502	0.0548951	0.0588584	0.0386443	0.0179422	61.915	66.7562	60.6948	68.2558	68.3983	54.8418	65.3712	64.8921	70.7879
0.112753	0.137957	0.190613	0.0465718	0.122011	0.109385	0.168828	0.11711	0.0652737	1371	0.0413246	0.0470481	0.0795018	0.0162688	0.0386776	0.0427187	0.0577169	0.0456818	0.0217955	63.3495	65.8966	58.2915	65.0674	68.2999	60.9466	65.8132	60.9925	66.6091
0.112178	0.14078	0.187015	0.0423804	0.109873	0.121733	0.18474	0.116321	0.0634544	1372	0.0407496	0.0498706	0.0759044	0.0120773	0.0265393	0.0550666	0.0736287	0.0448929	0.0199761	63.6742	64.5754	59.4128	71.5025	75.8454	54.7646	60.1446	61.4062	68.5189
0.103897	0.130418	0.194561	0.0417246	0.120883	0.116756	0.179979	0.109394	0.0646248	1373	0.0324684	0.0395088	0.0834501	0.0114216	0.0375499	0.0500894	0.0688682	0.037965	0.0211465	68.7494	69.706	57.1086	72.6262	68.937	57.0991	61.7355	65.295	67.278
0.111457	0.137669	0.188431	0.0438831	0.121412	0.11593	0.18183	0.115631	0.0636493	1374	0.0400283	0.0467601	0.0773201	0.0135801	0.0380788	0.0492637	0.0707191	0.0442024	0.020171	64.0863	66.0345	58.9664	69.054	68.6368	57.5058	61.1071	61.7729	68.3091
0.106906	0.13133	0.187576	0.0419513	0.126595	0.118728	0.164334	0.113288	0.0644173	1375	0.0354779	0.0404209	0.0764646	0.0116483	0.0432617	0.0520613	0.0532228	0.0418591	0.020939	66.8141	69.2219	59.2353	72.2338	65.8267	56.1508	67.613	63.0506	67.4947
0.114538	0.136821	0.202923	0.0451984	0.123708	0.126789	0.173447	0.116161	0.0616743	1376	0.0431098	0.0459115	0.0918114	0.0148954	0.040375	0.0601223	0.0623359	0.0447329	0.018196	62.3622	66.444	54.7554	67.0444	67.3628	52.5808	64.0605	61.4908	70.4966
0.113497	0.13999	0.188458	0.042988	0.124707	0.125412	0.17464	0.107612	0.0605809	1377	0.0420686	0.0490806	0.0773471	0.012685	0.0413734	0.0587453	0.0635293	0.0361834	0.0171026	62.9342	64.9399	58.958	70.4918	66.8234	53.1581	63.6228	66.3761	71.769
0.116077	0.144041	0.192219	0.0476301	0.11931	0.119354	0.182667	0.113425	0.0658486	1378	0.0446486	0.0531318	0.0811074	0.0173271	0.0359763	0.0526878	0.0715556	0.0419969	0.0223704	61.5354	63.1134	57.8046	63.6216	69.8463	55.856	60.8273	62.974	66.0276
0.115689	0.133284	0.193978	0.0441689	0.123163	0.12324	0.192329	0.120291	0.0628549	1379	0.04426	0.0423753	0.0828668	0.0138658	0.0398298	0.0565735	0.0812177	0.0488624	0.0193767	61.7421	68.2068	57.2803	68.6072	67.6609	54.0949	57.7714	59.3798	69.1724
0.109789	0.133323	0.19661	0.0418402	0.124569	0.113495	0.169251	0.121652	0.0663975	1380	0.0383608	0.0424139	0.0854987	0.0115371	0.0412355	0.0468284	0.0581397	0.050223	0.0229193	65.0597	68.1871	56.5135	72.4257	66.8974	58.7397	65.6488	58.7157	65.4817
0.108074	0.136161	0.195844	0.044412	0.118917	0.11261	0.1752	0.110278	0.060208	1381	0.0366455	0.0452519	0.0847327	0.0141089	0.0355838	0.0459437	0.0640889	0.0388492	0.0167297	66.0922	66.7659	56.7345	68.2317	70.0768	59.2012	63.4196	64.7715	72.2135
0.112868	0.133257	0.197747	0.0453481	0.112844	0.126319	0.171861	0.112102	0.0637835	1382	0.0414398	0.0423478	0.0866361	0.0150451	0.0295108	0.0596524	0.0607497	0.0406731	0.0203053	63.2849	68.2209	56.1885	66.8231	73.8482	52.7764	64.6518	63.7177	68.1653
0.116968	0.14293	0.20919	0.0470686	0.120075	0.117312	0.170885	0.116017	0.0619501	1383	0.0455395	0.0520208	0.0980791	0.0167656	0.0367415	0.0506451	0.0597741	0.044588	0.0184719	61.0667	63.604	53.1149	64.3806	69.4012	56.8286	65.0209	61.5676	70.1827
0.11506	0.142429	0.195663	0.0464324	0.120879	0.125548	0.179222	0.118511	0.0631071	1384	0.043631	0.0515201	0.0845515	0.0161293	0.0375459	0.0588808	0.0681111	0.0470821	0.0196288	62.0796	63.8276	56.7871	65.2627	68.9393	53.1008	61.9963	60.2719	68.896
0.111599	0.141579	0.18301	0.0434254	0.114367	0.113806	0.182872	0.116467	0.0686259	1385	0.0401705	0.0506696	0.0718987	0.0131224	0.0310334	0.0471394	0.0717613	0.0450386	0.0251477	64.0047	64.211	60.7132	69.7818	72.865	58.5792	60.7588	61.3294	63.3555
0.112291	0.13296	0.194954	0.0448878	0.124089	0.118892	0.172959	0.113685	0.0611205	1386	0.0408627	0.0420513	0.0838427	0.0145848	0.0407558	0.0522252	0.0618484	0.0422565	0.0176422	63.6101	68.3731	56.9936	67.5084	67.156	56.0733	64.2411	62.8302	71.1354
0.114033	0.121065	0.191151	0.0417409	0.103308	0.115472	0.167852	0.111195	0.0608402	1387	0.0426045	0.0301563	0.0800401	0.0114379	0.0199745	0.048805	0.0567412	0.039766	0.0173619	62.6385	75.0909	58.1273	72.5979	80.665	57.7342	66.1958	64.2375	71.4631
0.103099	0.140647	0.195078	0.0429682	0.115023	0.121902	0.180311	0.106316	0.0604338	1388	0.0316706	0.0497378	0.0839666	0.0126651	0.0316896	0.0552356	0.0692	0.0348872	0.0169555	69.2814	64.6364	56.9574	70.5244	72.4493	54.6886	61.6219	67.1853	71.9437
0.120595	0.132035	0.196913	0.0454843	0.113025	0.113261	0.183935	0.123357	0.0661665	1389	0.0491668	0.0411263	0.085802	0.0151813	0.0296916	0.0465948	0.0728243	0.051928	0.0226883	59.23	68.8521	56.4265	66.623	73.73	58.8609	60.4077	57.9041	65.7104
0.114192	0.146122	0.197184	0.0441682	0.11633	0.116091	0.182229	0.111145	0.0589528	1390	0.0427633	0.0552128	0.0860729	0.0138652	0.0329969	0.0494245	0.0711178	0.0397169	0.0154746	62.5514	62.2146	56.349	68.6082	71.6352	57.4261	60.9734	64.2658	73.7509
0.113137	0.132149	0.179491	0.0443728	0.123611	0.11443	0.182653	0.11215	0.0649273	1391	0.0417081	0.0412402	0.0683802	0.0140698	0.040278	0.0477638	0.0715418	0.0407218	0.0214491	63.1348	68.7927	61.9033	68.2919	67.4156	58.2595	60.8318	63.69	66.9645
0.113222	0.142413	0.186106	0.0430089	0.120146	0.115989	0.166744	0.108909	0.0604525	1392	0.0417937	0.051504	0.0749952	0.0127058	0.0368124	0.0493221	0.0556325	0.0374809	0.0169742	63.0871	63.8348	59.703	70.4577	69.3602	57.4768	66.6359	65.5853	71.9214
0.113023	0.133055	0.191815	0.0419768	0.129019	0.116245	0.184151	0.115103	0.0620465	1393	0.0415947	0.0421462	0.0807038	0.0116737	0.0456859	0.0495785	0.0730396	0.0436748	0.0185682	63.1981	68.3243	57.9262	72.19	64.5899	57.35	60.3371	62.056	70.0737
0.11497	0.132214	0.190591	0.0436153	0.115229	0.116921	0.189303	0.110091	0.0602065	1394	0.0435415	0.0413049	0.0794801	0.0133123	0.0318956	0.0502542	0.0781915	0.0386625	0.0167282	62.128	68.7591	58.2981	69.4779	72.3198	57.0186	58.695	64.8814	72.2152
0.110159	0.137805	0.18812	0.04355	0.116211	0.116171	0.170562	0.108781	0.0572965	1395	0.0387306	0.0468959	0.0770091	0.0132469	0.0328779	0.0495047	0.0594511	0.0373524	0.0138182	64.8412	65.9694	59.0639	69.5822	71.7085	57.3865	65.144	65.6627	75.8829
0.114517	0.127027	0.187989	0.0418599	0.121625	0.122644	0.176012	0.117098	0.0660472	1396	0.0430885	0.0361178	0.0768783	0.0115569	0.0382921	0.0559775	0.0649014	0.0456689	0.022569	62.3737	71.5668	59.105	72.3915	68.5164	54.3578	63.1268	60.9992	65.829
0.115148	0.136624	0.189133	0.0453747	0.112895	0.117842	0.178299	0.106752	0.0616159	1397	0.0437198	0.0457146	0.0780224	0.0150717	0.0295613	0.0511756	0.0671879	0.0353236	0.0181377	62.0318	66.5398	58.7475	66.784	73.8152	56.5728	62.3173	66.9106	70.5634
0.119733	0.133077	0.200703	0.0431408	0.121821	0.119064	0.186767	0.113232	0.0634067	1398	0.0483039	0.0421684	0.0895922	0.0128378	0.0384875	0.0523975	0.0756556	0.0418035	0.0199284	59.6568	68.3129	55.3609	70.2421	68.4065	55.9922	59.4919	63.0816	68.5705
0.106726	0.135737	0.189637	0.0430934	0.120488	0.106022	0.179144	0.113998	0.0583424	1399	0.0352977	0.0448275	0.0785258	0.0127903	0.0371543	0.0393557	0.0680324	0.042569	0.0148641	66.9269	66.9746	58.5915	70.3195	69.1634	62.8798	62.0235	62.658	74.5226
0.117444	0.134577	0.193289	0.0455509	0.117012	0.126812	0.183411	0.113473	0.0660048	1400	0.0460157	0.0436683	0.0821776	0.0152479	0.0336787	0.0601457	0.0723	0.0420449	0.0225266	60.8191	67.5515	57.4845	66.5256	71.2177	52.5711	60.5804	62.9474	65.8714
0.113057	0.142105	0.18859	0.0448872	0.118566	0.119404	0.165854	0.110045	0.0576314	1401	0.0416282	0.0511959	0.0774791	0.0145842	0.0352328	0.0527369	0.054743	0.0386164	0.0141532	63.1794	63.9732	58.9167	67.5092	70.2843	55.8331	66.9933	64.9085	75.4419
0.109815	0.147675	0.203757	0.046091	0.12284	0.120468	0.181115	0.119255	0.0673406	1402	0.0383862	0.0567656	0.0926457	0.015788	0.0395064	0.0538011	0.0700039	0.0478261	0.0238623	65.0446	61.5604	54.5312	65.7461	67.839	55.3398	61.3484	59.8958	64.5647
0.114596	0.136686	0.201077	0.0448755	0.124125	0.119006	0.171837	0.120441	0.0627171	1403	0.0431672	0.0457764	0.0899657	0.0145725	0.040792	0.052339	0.0607259	0.0490124	0.0192388	62.3309	66.5097	55.258	67.5269	67.1365	56.0197	64.6607	59.3059	69.3245
0.108432	0.129124	0.202427	0.0439713	0.122646	0.12313	0.191057	0.111701	0.0614179	1404	0.0370036	0.0382153	0.0913163	0.0136683	0.0393126	0.0564633	0.0799457	0.0402721	0.0179396	65.8739	70.4043	54.8894	68.9155	67.9463	54.1433	58.1561	63.9464	70.7909
0.111112	0.128716	0.192212	0.0445525	0.116221	0.106315	0.181032	0.109914	0.058126	1405	0.0396837	0.0378066	0.0811005	0.0142495	0.0328872	0.0396484	0.0699214	0.038485	0.0146477	64.285	70.6278	57.8067	68.0164	71.7028	62.7067	61.3763	64.9861	74.8
0.11349	0.141802	0.194568	0.0467865	0.12398	0.109825	0.185494	0.123528	0.0686397	1406	0.0420612	0.0508931	0.0834564	0.0164835	0.0406463	0.0431583	0.0743824	0.052099	0.0251615	62.9383	64.1098	57.1067	64.7687	67.2154	60.7027	59.9003	57.824	63.3427
0.119291	0.125294	0.193956	0.0447135	0.126076	0.123715	0.172878	0.116576	0.0616287	1407	0.0478628	0.0343847	0.0828453	0.0144104	0.0427425	0.0570484	0.0617671	0.0451473	0.0181505	59.8774	72.5567	57.2866	67.7716	66.0978	53.8873	64.2713	61.2722	70.5487
0.107974	0.139481	0.186966	0.0434165	0.122936	0.12356	0.180629	0.110183	0.0564309	1408	0.0365451	0.0485718	0.075855	0.0131134	0.0396022	0.0568931	0.069518	0.0387547	0.0129526	66.1537	65.1767	59.4285	69.7962	67.7862	53.955	61.5134	64.827	77.0469
0.11739	0.134236	0.182175	0.0442206	0.122404	0.112782	0.179812	0.11082	0.0644656	1409	0.0459612	0.0433265	0.0710644	0.0139175	0.0390706	0.0461152	0.0687004	0.0393917	0.0209874	60.8474	67.7235	60.9913	68.527	68.0806	59.1112	61.7931	64.4544	67.4441
0.114888	0.131544	0.195891	0.0464043	0.121502	0.123809	0.180984	0.119438	0.0641809	1410	0.0434593	0.0406345	0.08478	0.0161013	0.0381687	0.057142	0.0698733	0.0480094	0.0207027	62.1724	69.1095	56.7209	65.3022	68.586	53.8465	61.3927	59.8039	67.7433
0.114066	0.136231	0.203463	0.044059	0.117713	0.11702	0.167357	0.109824	0.0623195	1411	0.0426376	0.045322	0.0923518	0.0137559	0.0343798	0.0503533	0.0562454	0.038395	0.0188413	62.6203	66.7315	54.61	68.7784	70.7936	56.9704	66.3919	65.0394	69.7667
0.114679	0.139545	0.182218	0.043788	0.111706	0.120916	0.184279	0.114139	0.0639638	1412	0.0432507	0.0486354	0.0711072	0.013485	0.0283727	0.054249	0.0731676	0.0427106	0.0204855	62.2855	65.147	60.9769	69.2039	74.6005	55.1348	60.2951	62.5802	67.9733
0.104974	0.135464	0.198877	0.0438932	0.118153	0.122527	0.188389	0.107577	0.0601935	1413	0.0335456	0.0445546	0.0877655	0.0135902	0.0348201	0.0558604	0.0772781	0.0361485	0.0167152	68.044	67.1095	55.8694	69.038	70.5297	54.4097	58.9795	66.3976	72.2308
0.110729	0.134857	0.191735	0.0434197	0.124009	0.115229	0.186687	0.120301	0.0661559	1414	0.0393006	0.0439476	0.0806243	0.0131167	0.0406761	0.0485625	0.0755763	0.0488728	0.0226776	64.5075	67.4116	57.9502	69.791	67.1992	57.8557	59.5172	59.3747	65.7209
0.118576	0.140844	0.192248	0.0435172	0.124718	0.119102	0.172905	0.114328	0.0629224	1415	0.0471474	0.0499349	0.0811364	0.0132141	0.0413848	0.0524355	0.061794	0.0428989	0.0194441	60.2387	64.546	57.7959	69.6347	66.8173	55.9744	64.2613	62.4771	69.0982
0.111028	0.136235	0.194235	0.0441596	0.121515	0.117893	0.169792	0.113689	0.0631611	1416	0.039599	0.0453258	0.0831238	0.0138566	0.0381812	0.051226	0.0586811	0.0422606	0.0196828	64.3341	66.7297	57.2045	68.6216	68.5789	56.5486	65.4395	62.8279	68.8371
0.118775	0.124105	0.194172	0.0453207	0.116002	0.115588	0.171915	0.115338	0.0599743	1417	0.0473463	0.0331954	0.0830609	0.0150177	0.0326691	0.048921	0.0608039	0.0439094	0.016496	60.1378	73.252	57.223	66.8635	71.8376	57.6763	64.6314	61.9298	72.4948
0.107938	0.143968	0.187553	0.0441319	0.116078	0.110873	0.183352	0.112523	0.0610599	1418	0.0365091	0.0530585	0.0764415	0.0138288	0.0327451	0.0442063	0.0722406	0.0410941	0.0175816	66.1757	63.1455	59.2426	68.6647	71.7905	60.1289	60.6	63.4793	71.2059
0.113279	0.132963	0.191001	0.043453	0.117791	0.123305	0.185432	0.111022	0.0618965	1419	0.0418501	0.0420543	0.0798897	0.01315	0.0344581	0.0566383	0.0743205	0.0395932	0.0184182	63.0556	68.3715	58.1731	69.7374	70.7465	54.0665	59.9203	64.3374	70.2435
0.11442	0.13435	0.201342	0.0468804	0.125005	0.110656	0.185763	0.115907	0.0647986	1420	0.0429912	0.0434408	0.0902308	0.0165774	0.0416715	0.043989	0.0746516	0.0444785	0.0213203	62.4268	67.6659	55.1853	64.639	66.6641	60.2469	59.8135	61.6257	67.0976
0.111284	0.138781	0.200489	0.0433139	0.118332	0.115836	0.18457	0.103982	0.0614363	1421	0.0398557	0.0478715	0.0893778	0.0130109	0.0349986	0.049169	0.0734592	0.0325538	0.0179581	64.1857	65.5056	55.4201	69.9615	70.4234	57.5528	60.1999	68.6929	70.7696
0.111826	0.131876	0.189879	0.0441605	0.124425	0.117215	0.1811	0.109169	0.0595435	1422	0.0403976	0.0409672	0.0787683	0.0138575	0.0410919	0.0505479	0.0699889	0.0377401	0.0160652	63.8747	68.9351	58.5167	68.6202	66.9746	56.8758	61.3535	65.4296	73.0194
0.111889	0.12992	0.195906	0.042568	0.117534	0.115625	0.187057	0.10516	0.0622992	1423	0.0404602	0.0390109	0.0847953	0.012265	0.0342011	0.0489581	0.0759454	0.0337317	0.0188209	63.8389	69.9731	56.7164	71.1873	70.9012	57.6578	59.3997	67.9235	69.7894
0.111409	0.147285	0.183125	0.0438991	0.111535	0.122783	0.160693	0.116111	0.0619016	1424	0.03998	0.0563754	0.0720138	0.0135961	0.0282018	0.0561166	0.0495821	0.0446822	0.0184233	64.1141	61.7234	60.675	69.0288	74.7149	54.2962	69.1449	61.5176	70.2377
0.110344	0.136307	0.193611	0.0446742	0.119898	0.113773	0.179961	0.107783	0.0588895	1425	0.0389158	0.0453982	0.0825002	0.0143712	0.0365651	0.0471067	0.0688499	0.0363543	0.0154113	64.7324	66.6942	57.3888	67.8312	69.5033	58.596	61.7418	66.2708	73.8302
0.115217	0.13863	0.188268	0.0452496	0.122392	0.11647	0.174377	0.114679	0.0653399	1426	0.0437881	0.0477204	0.0771565	0.0149466	0.0390583	0.0498035	0.0632663	0.0432506	0.0218616	61.995	65.577	59.0176	66.9686	68.0874	57.2393	63.7188	62.2856	66.5417
0.112333	0.137075	0.182591	0.0422114	0.115869	0.123061	0.175395	0.112751	0.0646272	1427	0.0409045	0.0461656	0.0714795	0.0119084	0.0325355	0.0563945	0.0642837	0.0413226	0.0211489	63.5864	66.3208	60.8526	71.7887	71.9204	54.1736	63.3492	63.3506	67.2755
0.104283	0.13841	0.193253	0.0436975	0.131509	0.122506	0.182556	0.110858	0.0626833	1428	0.0328548	0.0475009	0.0821422	0.0133945	0.0481758	0.0558392	0.0714453	0.0394289	0.0192051	68.4947	65.681	57.4951	69.3473	63.3669	54.4192	60.864	64.4328	69.3618
0.115804	0.1291	0.203605	0.044579	0.120087	0.110886	0.183348	0.118088	0.0625332	1429	0.0443757	0.0381908	0.0924941	0.014276	0.0367535	0.0442195	0.0722364	0.0466595	0.0190549	61.6804	70.4176	54.5718	67.976	69.3942	60.1217	60.6014	60.4875	69.5283
0.113824	0.137285	0.19247	0.0453217	0.120297	0.120569	0.184962	0.12052	0.0655776	1430	0.0423951	0.046376	0.0813592	0.0150187	0.036964	0.053902	0.0738504	0.0490914	0.0220993	62.7537	66.2192	57.7289	66.8621	69.2728	55.2935	60.0726	59.267	66.3005
0.116897	0.13622	0.193088	0.0460458	0.114017	0.117008	0.188293	0.110617	0.0610316	1431	0.0454687	0.0453105	0.0819774	0.0157428	0.030684	0.0503412	0.0771821	0.0391887	0.0175533	61.1037	66.7372	57.5441	65.8106	73.0883	56.9762	59.0096	64.5727	71.2389
0.112081	0.140706	0.196691	0.0467434	0.121994	0.112347	0.1711	0.110012	0.0617791	1432	0.040652	0.0497969	0.0855799	0.0164403	0.0386609	0.0456805	0.0599886	0.0385833	0.0183008	63.7297	64.6093	56.4902	64.8285	68.3093	59.3399	64.9394	64.9281	70.377
0.116903	0.134985	0.194804	0.0458494	0.113983	0.118413	0.178973	0.109389	0.0617928	1433	0.0454743	0.0440764	0.0836932	0.0155464	0.0306498	0.0517462	0.0678623	0.0379602	0.0183146	61.1008	67.3473	57.0373	66.0926	73.1102	56.3002	62.0825	65.2979	70.3614
0.114272	0.132605	0.181366	0.0466922	0.135145	0.109536	0.181923	0.107733	0.0597853	1434	0.0428437	0.0416963	0.0702551	0.0163892	0.0518119	0.0428692	0.0708123	0.0363047	0.0163071	62.5073	68.5561	61.2634	64.8996	61.6621	60.8628	61.0758	66.3013	72.724
0.116903	0.137592	0.185035	0.0441349	0.121672	0.11716	0.175678	0.115216	0.0634133	1435	0.0454743	0.046683	0.0739244	0.0138319	0.038339	0.0504929	0.0645667	0.0437877	0.019935	61.1008	66.0714	60.0485	68.66	68.49	56.9024	63.2471	61.9952	68.5634
0.114935	0.137427	0.201199	0.0438934	0.126535	0.120189	0.1896	0.117613	0.0653547	1436	0.0435065	0.0465175	0.0900883	0.0135903	0.0432014	0.0535227	0.0784894	0.0461842	0.0218765	62.1469	66.151	55.2244	69.0379	65.858	55.468	58.6028	60.732	66.5266
0.118786	0.133028	0.197827	0.0472217	0.119751	0.121207	0.175743	0.112669	0.0624038	1437	0.0473577	0.0421186	0.0867155	0.0169187	0.0364173	0.0545408	0.0646319	0.0412402	0.0189255	60.132	68.3385	56.1659	64.1718	69.5891	55.0021	63.2236	63.3969	69.6725
0.110982	0.144319	0.192356	0.0462179	0.119826	0.116889	0.183119	0.113029	0.0629784	1438	0.039553	0.0534098	0.0812447	0.0159149	0.0364928	0.0502228	0.0720074	0.0415999	0.0195001	64.3608	62.9918	57.7633	65.5655	69.5452	57.034	60.6772	63.1952	69.0368
0.116273	0.14089	0.196415	0.0463453	0.120059	0.127054	0.197512	0.103381	0.062509	1439	0.0448442	0.049981	0.0853042	0.0160422	0.0367253	0.0603871	0.086401	0.0319527	0.0190307	61.4319	64.5248	56.5695	65.3854	69.4105	52.4712	56.2553	69.0923	69.5552
0.109145	0.133337	0.190229	0.0421372	0.121221	0.117014	0.172437	0.110156	0.0634381	1440	0.0377169	0.0424276	0.0791183	0.0118341	0.0378878	0.0503475	0.0613263	0.038727	0.0199598	65.4435	68.1801	58.409	71.9152	68.7449	56.9732	64.4356	64.8434	68.5365
0.112832	0.13037	0.196855	0.0433277	0.123983	0.119002	0.178329	0.104762	0.0594418	1441	0.0414036	0.0394612	0.0857443	0.0130247	0.0406498	0.0523357	0.0672181	0.0333335	0.0159635	63.3052	69.7315	56.443	69.9391	67.2134	56.0213	62.3067	68.1817	73.1443
0.11829	0.130244	0.197622	0.0449101	0.124017	0.115594	0.180027	0.107887	0.0588178	1442	0.0468615	0.0393348	0.0865105	0.0146071	0.0406839	0.0489275	0.0689161	0.036458	0.0153396	60.3842	69.7991	56.2242	67.4749	67.195	57.673	61.7191	66.2071	73.9202
0.098622	0.132269	0.201887	0.0405037	0.115523	0.115293	0.174572	0.113603	0.0601734	1443	0.0271934	0.0413596	0.0907763	0.0102007	0.0321901	0.0486267	0.0634609	0.0421744	0.0166951	72.4266	68.7306	55.0362	74.8155	72.1354	57.8235	63.6477	62.8756	72.255
0.115458	0.136309	0.187323	0.0469218	0.119731	0.121533	0.17686	0.114338	0.0625646	1444	0.044029	0.0453996	0.0762115	0.0166188	0.0363975	0.0548658	0.0657488	0.0429092	0.0190863	61.8656	66.6936	59.3154	64.582	69.6005	54.855	62.8244	62.4715	69.4934
0.107452	0.127649	0.186164	0.0409715	0.114513	0.118212	0.178655	0.111725	0.0624089	1445	0.0360231	0.0367399	0.0750529	0.0106684	0.0311801	0.0515457	0.0675439	0.0402967	0.0189306	66.4751	71.218	59.6845	73.9613	72.7716	56.3957	62.1931	63.9324	69.6668
0.112467	0.138446	0.190943	0.0443195	0.116078	0.111093	0.169936	0.115585	0.0618878	1446	0.0410385	0.0475367	0.0798316	0.0140164	0.0327444	0.044426	0.0588249	0.044156	0.0184095	63.5107	65.664	58.1908	68.3741	71.791	60.01	65.3841	61.7977	70.2534
0.116834	0.133892	0.17798	0.0421127	0.11402	0.120255	0.172318	0.105913	0.0591743	1447	0.0454052	0.042983	0.0668689	0.0118097	0.0306867	0.0535883	0.0612069	0.034484	0.015696	61.1369	67.8973	62.429	71.957	73.0866	55.4378	64.4803	67.4411	73.475
0.111088	0.135717	0.194789	0.0434325	0.116849	0.114534	0.177849	0.102709	0.0577741	1448	0.039659	0.044808	0.0836775	0.0131294	0.0335155	0.0478671	0.066738	0.0312804	0.0142959	64.2993	66.9843	57.0419	69.7704	71.3172	58.207	62.4749	69.5446	75.2556
0.10487	0.129671	0.193485	0.0417648	0.126989	0.122524	0.183463	0.108504	0.0630115	1449	0.0334415	0.038762	0.0823741	0.0114618	0.043656	0.0558572	0.0723514	0.0370752	0.0195333	68.1115	70.1075	57.4262	72.5564	65.6223	54.4112	60.5634	65.8305	69.0005
0.10902	0.137587	0.194375	0.0432002	0.116395	0.111454	0.168226	0.110807	0.0600305	1450	0.0375918	0.0466781	0.0832642	0.0128971	0.0330615	0.0447876	0.0571152	0.0393783	0.0165522	65.5186	66.0738	57.1632	70.1456	71.5954	59.8153	66.0486	64.4622	72.427
0.109937	0.133697	0.187435	0.0431267	0.117222	0.115367	0.178599	0.109582	0.061259	1451	0.0385085	0.0427881	0.0763239	0.0128237	0.033889	0.0487007	0.0674881	0.038153	0.0177807	64.9722	67.9963	59.2798	70.2651	71.09	57.7864	62.2126	65.183	70.9745
0.106814	0.138198	0.198908	0.0442253	0.118002	0.118417	0.178594	0.117784	0.0631434	1452	0.0353859	0.0472886	0.0877973	0.0139223	0.0346683	0.0517499	0.0674826	0.0463555	0.0196652	66.8717	65.7819	55.8604	68.5197	70.6205	56.2984	62.2145	60.6437	68.8563
0.110624	0.143972	0.206106	0.044563	0.121448	0.121048	0.173308	0.110194	0.0566833	1453	0.039195	0.0530631	0.0949953	0.01426	0.0381143	0.0543816	0.0621972	0.0387653	0.013205	64.569	63.1435	53.9096	68.0004	68.6167	55.0744	64.1118	64.8208	76.7038
0.114142	0.128522	0.188601	0.0407282	0.118215	0.119997	0.179391	0.113158	0.059594	1454	0.042713	0.0376125	0.0774902	0.0104252	0.0348815	0.0533301	0.0682804	0.0417293	0.0161157	62.5789	70.7345	58.9132	74.403	70.4931	55.5571	61.9378	63.1229	72.9575
0.113175	0.131826	0.192989	0.0436492	0.126709	0.11991	0.190416	0.110349	0.0586071	1455	0.0417468	0.0409171	0.0818778	0.0133462	0.0433754	0.0532437	0.0793053	0.0389204	0.0151289	63.1132	68.9613	57.5738	69.424	65.7676	55.5971	58.3516	64.7297	74.1859
0.119832	0.136702	0.185537	0.0455446	0.125796	0.11625	0.170144	0.114968	0.0615211	1456	0.0484034	0.045793	0.0744254	0.0152416	0.0424629	0.0495833	0.0590326	0.0435394	0.0180428	59.6073	66.5016	59.8864	66.5348	66.2447	57.3477	65.3043	62.1291	70.6721
0.111622	0.139348	0.199188	0.0441204	0.1267	0.116347	0.193616	0.10962	0.0587412	1457	0.040193	0.0484388	0.0880765	0.0138174	0.0433664	0.0496805	0.0825053	0.0381915	0.0152629	63.9917	65.2389	55.7821	68.6826	65.7723	57.2998	57.3872	65.1601	74.0166
0.109969	0.131137	0.204478	0.0454892	0.127924	0.116025	0.175706	0.113329	0.0604792	1458	0.0385406	0.0402283	0.0933665	0.0151862	0.0445903	0.0493588	0.0645947	0.0419006	0.0170009	64.9533	69.3236	54.339	66.6159	65.143	57.4587	63.237	63.0275	71.8896
0.117161	0.132607	0.200381	0.0455455	0.119483	0.113319	0.182428	0.110133	0.0598256	1459	0.0457327	0.0416982	0.0892701	0.0152425	0.0361497	0.0466528	0.0713173	0.0387045	0.0163474	60.966	68.5551	55.4499	66.5335	69.7449	58.8307	60.9067	64.8566	72.675
0.109224	0.133787	0.181236	0.0436498	0.113494	0.116888	0.165586	0.117819	0.0641667	1460	0.037795	0.0428778	0.0701245	0.0133468	0.0301611	0.0502212	0.0544752	0.0463906	0.0206884	65.3967	67.9507	61.3076	69.423	73.4251	57.0347	67.1016	60.6256	67.7583
0.113745	0.126916	0.197661	0.0427891	0.116951	0.114105	0.183791	0.110608	0.0635321	1461	0.0423161	0.0360068	0.0865495	0.012486	0.0336175	0.047438	0.07268	0.039179	0.0200539	62.7973	71.6294	56.2131	70.8196	71.255	58.4259	60.4551	64.5784	68.4351
0.117189	0.138103	0.184609	0.0455669	0.119893	0.123122	0.178227	0.114993	0.0628759	1462	0.0457604	0.0471942	0.0734982	0.0152638	0.0365594	0.056455	0.0671156	0.0435641	0.0193976	60.9516	65.8269	60.1872	66.5024	69.5066	54.147	62.3426	62.1158	69.1493
0.106625	0.137623	0.201216	0.0478457	0.126614	0.125521	0.175022	0.107719	0.0613901	1463	0.0351966	0.0467137	0.0901046	0.0175427	0.0432806	0.0588543	0.0639105	0.0362899	0.0179119	66.9903	66.0567	55.2199	63.3349	65.8169	53.112	63.4842	66.3104	70.8229
0.11662	0.140727	0.203916	0.045828	0.118679	0.115197	0.179732	0.113626	0.0628288	1464	0.0451912	0.0498176	0.0928053	0.0155249	0.0353459	0.0485303	0.0686211	0.0421979	0.0193505	61.2491	64.5998	54.4886	66.1234	70.2173	57.8719	61.8204	62.8626	69.2012
0.107375	0.137536	0.1815	0.0441802	0.118438	0.118945	0.185107	0.110606	0.0595607	1465	0.0359463	0.0466267	0.0703893	0.0138772	0.0351051	0.0522786	0.0739961	0.0391773	0.0160825	66.5226	66.0985	61.2181	68.5896	70.36	56.0482	60.0253	64.5794	72.9982
0.109041	0.139677	0.191133	0.04393	0.113621	0.127827	0.179726	0.119525	0.0661778	1466	0.0376123	0.0487675	0.0800219	0.0136269	0.0302874	0.0611602	0.0686148	0.0480969	0.0226996	65.5062	65.0854	58.1329	68.9803	73.3434	52.1539	61.8225	59.7601	65.6992
0.108754	0.138705	0.182258	0.043677	0.115998	0.108274	0.192213	0.111228	0.0658473	1467	0.0373256	0.0477958	0.0711466	0.013374	0.0326643	0.041607	0.0811019	0.0397993	0.022369	65.6789	65.5414	60.9637	69.3798	71.8406	61.5724	57.8062	64.2182	66.029
0.111661	0.136263	0.193664	0.0446944	0.120354	0.116949	0.185396	0.118742	0.0641803	1468	0.0402321	0.0453542	0.0825527	0.0143913	0.0370209	0.0502824	0.0742845	0.0473132	0.020702	63.9693	66.7157	57.3732	67.8006	69.2401	57.0049	59.9319	60.1545	67.744
0.112396	0.141315	0.200014	0.0426151	0.115908	0.122813	0.179737	0.107987	0.0617596	1469	0.0409674	0.0504061	0.0889033	0.0123121	0.0325749	0.0561464	0.0686256	0.0365585	0.0182813	63.5509	64.3307	55.5515	71.1086	71.896	54.283	61.8188	66.1455	70.3992
0.114915	0.144666	0.197766	0.0472696	0.123746	0.115505	0.181066	0.114729	0.0610266	1470	0.0434868	0.0537571	0.0866553	0.0169666	0.0404127	0.048838	0.0699548	0.0433001	0.0175484	62.1575	62.8406	56.183	64.1068	67.3422	57.7177	61.365	62.2587	71.2447
0.114729	0.124685	0.191967	0.0412638	0.120936	0.115739	0.179692	0.116453	0.063443	1471	0.0433009	0.033776	0.0808562	0.0109608	0.0376022	0.049072	0.0685812	0.0450248	0.0199648	62.2583	72.911	57.8802	73.4373	68.9072	57.601	61.8341	61.3366	68.5312
0.106162	0.135609	0.191312	0.0420666	0.118742	0.119197	0.175029	0.105661	0.0583011	1472	0.0347331	0.0447003	0.0802011	0.0117635	0.0354083	0.0525298	0.0639183	0.0342327	0.0148228	67.2828	67.0375	58.0784	72.0359	70.1804	55.93	63.4814	67.6014	74.5754
0.107977	0.139783	0.193728	0.0450436	0.123418	0.117763	0.175845	0.107097	0.0617502	1473	0.0365481	0.0488738	0.0826165	0.0147405	0.0400846	0.051096	0.0647342	0.035668	0.0182719	66.1519	65.0359	57.3543	67.2749	67.5213	56.611	63.1869	66.6955	70.4099
0.119193	0.132223	0.203453	0.0447513	0.122638	0.104589	0.17798	0.107827	0.0609078	1474	0.0477643	0.0413143	0.0923424	0.0144482	0.0393046	0.0379222	0.0668689	0.0363986	0.0174295	59.9269	68.7542	54.6125	67.7143	67.9507	63.7417	62.429	66.2436	71.3838
0.119521	0.133228	0.187394	0.0451152	0.117262	0.11646	0.187619	0.123141	0.0650928	1475	0.0480922	0.0423189	0.0762825	0.0148122	0.0339283	0.0497933	0.0765081	0.0517122	0.0216145	59.7625	68.2357	59.2929	67.1681	71.0662	57.2443	59.2216	58.0056	66.7943
0.118755	0.133843	0.189541	0.0423232	0.118496	0.12144	0.174017	0.11565	0.0639065	1476	0.0473269	0.0429336	0.0784302	0.0120202	0.0351628	0.0547734	0.0629057	0.0442218	0.0204283	60.1476	67.9223	58.6211	71.5991	70.3258	54.8968	63.8508	61.7625	68.0341
0.116353	0.14125	0.18936	0.0435449	0.123075	0.116632	0.180452	0.112386	0.0604255	1477	0.0449245	0.0503411	0.0782486	0.0132418	0.0397416	0.0499654	0.0693413	0.0409575	0.0169473	61.3895	64.3603	58.6773	69.5904	67.7094	57.1598	61.5736	63.5564	71.9535
0.109495	0.133384	0.184629	0.0441234	0.124884	0.114406	0.186947	0.108825	0.0594391	1478	0.0380666	0.0424747	0.0735179	0.0138204	0.0415505	0.0477396	0.0758356	0.0373969	0.0159608	65.2344	68.156	60.1807	68.6779	66.7287	58.2719	59.4346	65.6359	73.1476
0.112477	0.141804	0.191468	0.045483	0.119979	0.114523	0.177599	0.117007	0.0617843	1479	0.041048	0.0508946	0.0803574	0.01518	0.0366457	0.047856	0.0664874	0.0455781	0.0183061	63.5053	64.1091	58.031	66.6249	69.4566	58.2127	62.5631	61.0466	70.371
0.11255	0.134444	0.193179	0.0451932	0.125239	0.119425	0.184053	0.108852	0.0624676	1480	0.0411216	0.0435349	0.0820681	0.0148902	0.0419056	0.0527581	0.0729418	0.037423	0.0189893	63.4638	67.6186	57.5171	67.0522	66.5395	55.8231	60.3691	65.6202	69.6014
0.110721	0.136687	0.186942	0.0418758	0.117658	0.11479	0.176301	0.114086	0.0602761	1481	0.0392928	0.045778	0.0758309	0.0115728	0.0343252	0.0481234	0.0651898	0.0426575	0.0167979	64.512	66.5089	59.4361	72.364	70.8264	58.0771	63.0236	62.6094	72.1318
0.112034	0.132001	0.201816	0.04432	0.125756	0.127392	0.192851	0.119015	0.065112	1482	0.040605	0.0410917	0.0907049	0.014017	0.0424227	0.0607253	0.0817395	0.0475869	0.0216337	63.7564	68.8701	55.0557	68.3733	66.2659	52.3319	57.6151	60.0162	66.7746
0.104505	0.130062	0.190095	0.042208	0.117726	0.117704	0.180427	0.108249	0.0602127	1483	0.0330765	0.0391527	0.0789835	0.0119049	0.034393	0.0510378	0.0693157	0.0368202	0.0167344	68.3494	69.8969	58.4504	71.7946	70.7856	56.639	61.5824	65.9855	72.2078
0.115882	0.132921	0.183663	0.0442146	0.130553	0.11807	0.178695	0.118481	0.0648551	1484	0.0444535	0.0420117	0.0725516	0.0139115	0.0472193	0.0514038	0.067584	0.0470522	0.0213768	61.639	68.3934	60.4974	68.5363	63.8312	56.4635	62.1792	60.2871	67.0391
0.112318	0.13015	0.188802	0.0414076	0.125391	0.120328	0.180912	0.112041	0.0618913	1485	0.0408898	0.0392408	0.0776909	0.0111046	0.042058	0.0536617	0.0698007	0.0406128	0.018413	63.5948	69.8496	58.8506	73.1823	66.4586	55.4039	61.4173	63.7519	70.2494
0.111917	0.135254	0.190317	0.0446444	0.121443	0.119553	0.172568	0.113846	0.0626825	1486	0.0404882	0.0443446	0.0792056	0.0143413	0.0381095	0.0528866	0.061457	0.042417	0.0192042	63.823	67.2138	58.3822	67.8765	68.6194	55.7631	64.3868	62.7417	69.3627
0.102968	0.130102	0.191192	0.0419646	0.113128	0.113096	0.175926	0.108819	0.0602899	1487	0.0315392	0.0391932	0.0800813	0.0116615	0.0297947	0.0464291	0.0648148	0.0373909	0.0168116	69.3698	69.8751	58.1148	72.211	73.6629	58.9471	63.1579	65.6395	72.1154
0.107256	0.139863	0.206117	0.0444668	0.122749	0.118862	0.174023	0.114269	0.0635995	1488	0.035827	0.0489541	0.095006	0.0141638	0.0394152	0.0521949	0.0629117	0.0428404	0.0201212	66.5966	64.9986	53.9068	68.1475	67.8895	56.0876	63.8486	62.5091	68.3626
0.112912	0.135073	0.192961	0.0481605	0.126634	0.114558	0.185009	0.107933	0.0599392	1489	0.0414831	0.0441638	0.08185	0.0178574	0.0433004	0.0478917	0.0738981	0.0365048	0.016461	63.2606	67.3037	57.5821	62.921	65.8066	58.1945	60.0571	66.1784	72.5372
0.107314	0.139404	0.182476	0.0431191	0.119907	0.11958	0.179129	0.113044	0.0602002	1490	0.0358859	0.0484953	0.0713646	0.0128161	0.0365735	0.0529136	0.0680177	0.0416151	0.0167219	66.5601	65.2125	60.8909	70.2775	69.4984	55.7506	62.0286	63.1867	72.2228
0.103208	0.135083	0.192252	0.0406861	0.110892	0.124027	0.186466	0.112713	0.0623761	1491	0.0317799	0.0441743	0.0811407	0.010383	0.0275589	0.0573601	0.075355	0.0412847	0.0188978	69.208	67.2985	57.7946	74.4801	75.148	53.7518	59.5878	63.3719	69.7034
0.116614	0.137437	0.19432	0.0436911	0.12281	0.115291	0.18135	0.115391	0.0657476	1492	0.0451851	0.046528	0.0832091	0.0133881	0.0394772	0.0486245	0.0702393	0.0439626	0.0222693	61.2523	66.146	57.1794	69.3574	67.8552	57.8246	61.2687	61.9013	66.1291
0.112817	0.132498	0.194365	0.0441014	0.1157	0.116988	0.181292	0.11982	0.0634122	1493	0.0413887	0.0415893	0.0832536	0.0137984	0.0323671	0.0503213	0.0701809	0.0483911	0.019934	63.3135	68.6115	57.1663	68.7121	72.0251	56.9859	61.2885	59.6134	68.5645
0.109914	0.138849	0.187574	0.0421752	0.118602	0.116069	0.166566	0.112178	0.0587694	1494	0.0384855	0.0479397	0.0764624	0.0118722	0.0352691	0.0494019	0.0554549	0.0407489	0.0152912	64.9858	65.4735	59.236	71.8503	70.2627	57.4373	66.7069	63.6746	73.9811
0.107605	0.138635	0.190961	0.0429341	0.118608	0.123909	0.181568	0.117489	0.065106	1495	0.0361762	0.0477254	0.0798503	0.0126311	0.0352747	0.0572426	0.0704565	0.0460608	0.0216278	66.3805	65.5746	58.1851	70.5803	70.2594	53.8028	61.1954	60.7958	66.7807
0.112985	0.134121	0.197262	0.0430839	0.124266	0.120059	0.184883	0.117038	0.064611	1496	0.0415567	0.043212	0.0861513	0.0127808	0.0409322	0.0533923	0.0737719	0.0456091	0.0211328	63.2194	67.7813	56.3265	70.335	67.0607	55.5283	60.0981	61.0304	67.2923
0.114261	0.13105	0.180324	0.0415935	0.120926	0.12667	0.183058	0.107998	0.0595887	1497	0.0428322	0.0401411	0.0692128	0.0112905	0.037593	0.060003	0.0719469	0.036569	0.0161104	62.5137	69.3697	61.6175	72.8552	68.9125	52.6303	60.6972	66.1391	72.964
0.123368	0.129211	0.200374	0.0438391	0.11957	0.114082	0.18014	0.10476	0.0606485	1498	0.0519397	0.0383015	0.0892628	0.013536	0.0362367	0.0474158	0.0690289	0.0333316	0.0171703	57.8986	70.3573	55.4519	69.1233	69.6941	58.4373	61.6804	68.183	71.6889
0.108465	0.134969	0.188595	0.0420838	0.129073	0.121416	0.18115	0.108261	0.0601604	1499	0.0370364	0.0440595	0.0774836	0.0117808	0.04574	0.0547491	0.0700392	0.0368322	0.0166821	65.8541	67.3557	58.9153	72.0064	64.5628	54.9077	61.3364	65.9783	72.2706
[truncated: 13,502 more rows]

## Sheet: LD_Ghaph_for_IRI-ANA-EGY-PAK
	IR	TUR	EGY	PAK
1	0.448282	0.453467	0.488164	0.477676
[truncated: 14,999 more rows]
